# Supplementary material for: Coordinated proteome change precedes cell lysis and death in a mat-forming cyanobacterium
Source: ISME J. 2023 Nov 1;17(12):2403–14. doi: 10.1038/s41396-023-01545-3 (PMC10689466; doi:10.1038/s41396-023-01545-3)
Supplement: Supplementary file 2 — Supplementary Table 1 [file 41396_2023_1545_MOESM2_ESM.xlsx]

## Sheet: Sheet1
genome	MAG	completeness	contamination	Size (bp)	Number of Proteins expressed	Number of predicted proteins	Phylum	Class	Order	Family	Genus	MAG relative abundance in metagenome	BM_Day0	BM_Day2	BM_Day4	BM_Day6	BM_Day8	BM_Day10	BM_Day12	Super_Day2	Super_Day4	Super_Day6	Super_Day8	Super_Day12		MAG relative abundance in metaproteome	BM_Day0	BM_Day2	BM_Day4	BM_Day6	BM_Day8	BM_Day10	BM_Day12	Super_Day0	Super_Day2	Super_Day4	Super_Day6	Super_Day8	Super_Day10	Super_Day12
coassembly_bin.1	A1	98.05	0.25	2781758	21	2684	Proteobacteria	Alphaproteobacteria	Caulobacterales	Maricaulaceae	Oceanicaulis		0.0609749	0.104165	0.107867	0.166006	0.151758	0.217634	0.150272	0.743931	0.524593	0.478738	0.612702	0.535677			0.0118455	0.00658115	0.00918632	0.0178457	0.0309312	0.0201867	0.0181071	0.0491206	0.058423	0.0247019	0.0251248	0.0196865	0.013852	0.0228666
coassembly_bin.9	A2	91.9	2.93	2627175	20	2628	Proteobacteria	Alphaproteobacteria	Caulobacterales	Maricaulaceae	Oceanicaulis		0.0314965	0.0391064	0.0551082	0.103889	0.129046	0.187544	0.179793	0.337883	0.225007	0.269876	0.367434	0.640947			0.0158356	0.00794922	0.0173283	0.0254884	0.056213	0.0315982	0.0275436	0.00880648	0.0560602	0.0107196	0.0233058	0.0166474	0.00474849	0.0107665
BM_Day12_Bin.15	A3	97.81	0.63	4094927	205	3624	Proteobacteria	Alphaproteobacteria	Rhizobiales	Beijerinckiaceae	Salinarimonas		0.43628	0.851894	1.03285	4.59578	5.81979	6.01936	5.57306	1.21232	0.880013	2.63826	3.12718	3.09178			0.242963	0.182581	0.299287	0.740444	1.59216	1.39189	0.672494	0.595175	0.84433	0.442489	0.347682	0.658093	0.516954	0.728812
BM_Day10_Bin.16	A4	88.76	3.69	3148297	176	2997	Proteobacteria	Alphaproteobacteria	Rhodobacterales	Rhodobacteraceae			0.100569	0.287884	0.310564	1.78546	2.49535	2.7474	2.51826	0.399801	0.287643	0.372601	0.391515	0.552784			0.233646	0.204591	0.253353	0.647779	1.06654	0.878621	0.643287	0.357404	0.88935	0.319984	0.218717	0.277562	0.248396	0.280669
BM_Day12_Bin.30	A5	98.23	1.21	4371681	209	4123	Proteobacteria	Alphaproteobacteria	Rhodobacterales	Rhodobacteraceae	Pararhodobacter		0.147318	0.592405	1.1058	4.60328	6.00318	5.89617	5.26042	0.902533	0.70894	1.31214	1.7714	2.09802			0.227251	0.242068	0.297858	0.7774	1.24205	1.04648	0.658188	0.32106	0.806398	0.312533	0.241129	0.316092	0.258245	0.329482
BM_Day12_Bin.9	A6	84.25	0	3307521	221	3238	Proteobacteria	Alphaproteobacteria	Rhodobacterales	Rhodobacteraceae	Natronohydrobacter		0.0882609	0.326114	0.393286	1.52619	1.50454	1.29516	1.72259	0.784797	0.744715	0.53688	0.702809	0.540215			0.135181	0.0907792	0.17093	0.445344	0.793611	0.644117	0.395024	0.373494	0.904437	0.528211	0.319879	0.453489	0.449516	0.476451
BM_Day8_Bin.11	A7	86.44	3.13	3904375	129	3812	Proteobacteria	Alphaproteobacteria	Rhodobacterales	Rhodobacteraceae	Natronohydrobacter		0.049014	0.346747	0.548537	1.46025	2.58319	3.40506	2.72045	0.741138	0.996529	0.354581	0.329577	0.863523			0.130619	0.126618	0.198912	0.514683	0.892337	0.806218	0.459579	0.454162	0.764326	0.351439	0.213117	0.211987	0.196298	0.253999
BM_Day8_Bin.38	A8	88.27	0.91	4181607	138	4028	Proteobacteria	Alphaproteobacteria	Rhodobacterales	Rhodobacteraceae	Rubellimicrobium		0.104338	0.116844	0.148211	0.612025	0.940776	1.04048	0.728524	0.197015	0.307574	0.5528	0.557002	0.962042			0.0734617	0.0395897	0.061745	0.183659	0.460417	0.383453	0.227273	0.13112	0.295177	0.335753	0.227549	0.308691	0.210823	0.263309
coassembly_bin.17	A9	97.09	4.87	4079334	159	3777	Proteobacteria	Alphaproteobacteria	Rhodobacterales	Rhodobacteraceae			0.0374361	0.246011	0.275951	0.885997	1.13394	1.26178	1.22694	1.12406	0.793241	0.525206	0.628154	1.3709			0.149148	0.0911101	0.137901	0.435091	0.689484	0.600235	0.38994	0.290453	0.81691	0.270186	0.254649	0.26479	0.210091	0.2394
coassembly_bin.23	A10	84.65	0.8	3361062	64	3348	Proteobacteria	Alphaproteobacteria	Rhodobacterales	Rhodobacteraceae	UBA10424		0.0397467	0.102545	0.135855	0.417324	0.589921	0.750036	0.752429	0.331458	0.234797	0.371714	0.437487	0.635976			0.0364093	0.0101832	0.0198831	0.0805515	0.165315	0.115318	0.0776987	0.0373075	0.187178	0.0516954	0.0447058	0.0623666	0.0512944	0.0581329
coassembly_bin.62	A11	85.04	2.98	3745216	91	3499	Proteobacteria	Alphaproteobacteria	Rhodobacterales	Rhodobacteraceae	Pararhodobacter		0.0223118	0.0751999	0.123331	0.447796	0.649526	0.649442	0.541784	0.0617345	0.0417484	0.0969443	0.135316	0.124795			0.03767	0.0358742	0.0957526	0.176402	0.357686	0.330607	0.231412	0.185187	0.516794	0.0823785	0.0369195	0.0587598	0.0401849	0.0420638
Super_Day12_Bin.9	A12	92.88	1.18	3642879	110	3315	Proteobacteria	Alphaproteobacteria	Rhodobacterales	Rhodobacteraceae			0.0378288	0.109974	0.153333	0.574344	0.815197	1.13153	1.07521	0.361917	0.320795	0.894066	1.29307	3.45725			0.0888122	0.0894888	0.147859	0.258586	0.457268	0.402977	0.273786	0.247489	0.624484	0.146924	0.128802	0.168358	0.10571	0.142815
Super_Day2_Bin.16	A13	98.24	1.74	3242267	243	3072	Proteobacteria	Alphaproteobacteria	Rhodobacterales	Rhodobacteraceae			0.556241	1.45997	1.64098	5.05692	7.16604	8.8002	8.61203	4.58439	3.74997	5.04496	5.73797	7.33631			0.366672	0.423062	0.572056	1.11656	1.75232	1.80355	1.26432	1.28362	2.69625	0.855406	0.600531	0.691198	0.642433	0.661151
Super_Day2_Bin.31	A14	97.46	0.86	4187161	171	3807	Proteobacteria	Alphaproteobacteria	Rhodobacterales	Rhodobacteraceae	Pararhodobacter		0.171397	0.373503	0.351728	1.92692	2.42598	2.85105	2.70694	2.28973	0.510007	0.812953	0.83108	1.62853			0.113119	0.124787	0.15512	0.410075	0.705437	0.582094	0.573681	1.88937	2.01698	0.249996	0.146776	0.179288	0.107961	0.160182
coassembly_bin.36	Ac1	99.15	2.56	4461226	28	3980	Actinobacteriota	Acidimicrobiia	Microtrichales	UBA8139			0.15391	0.265523	0.330845	0.93484	1.01988	1.25727	0.96692	0.569729	0.393345	0.282526	0.324043	1.1148			0.0364853	0.0373899	0.0361341	0.0304845	0.1097	0.134222	0.124483	0.100968	0.105696	0.0685685	0.105007	0.0511151	0.068621	0.0594751
BM_Day6_Bin.7	Ac2	98.29	0.85	3976565	70	3637	Actinobacteriota	Actinobacteria	Nitriliruptorales	Nitriliruptoraceae			0.188565	0.203541	0.185377	2.41441	1.9535	1.13016	0.352299	0.35583	0.181313	0.504219	0.324682	0.0523168			0.0803972	0.0915278	0.0915157	0.137322	0.19264	0.154552	0.13726	0.0267075	0.0774834	0.0693901	0.0713025	0.133251	0.151544	0.260587
coassembly_bin.30	B1	97.54	1.18	4603893	64	3490	Bacteroidota	Bacteroidia	Cytophagales	Bernardetiaceae			0.518241	0.17698	0.0631506	0.0418558	0.0420331	0.0638683	0.0637323	1.58069	0.469285	0.0982878	0.096029	0.0968084			0.0467313	0.0359334	0.0278309	0.0303858	0.102522	0.10151	0.143048	0.458609	0.28906	0.0800645	0.0767914	0.049398	0.0490758	0.0448523
coassembly_bin.35	B2	99.4	0.6	5344941	25	4205	Bacteroidota	Bacteroidia	Cytophagales	Cyclobacteriaceae	Lunatimonas		0.041357	0.16704	0.160226	0.140985	0.131654	0.247044	0.347093	0.582209	0.486707	0.770394	0.849248	1.41953			0.0435102	0.0349148	0.0276351	0.0290953	0.0397629	0.0512854	0.0260137	0.0785031	0.0800078	0.0387821	0.013376	0.0234746	0.0224339	0.0217379
coassembly_bin.59	B3	98.81	2.18	6475426	43	4969	Bacteroidota	Bacteroidia	Cytophagales	Cyclobacteriaceae			0.349795	0.763034	0.539524	0.273331	0.176518	0.118896	0.0653935	0.692429	0.72952	0.253907	0.20517	0.152574			0.0413992	0.0144798	0.00836489	0.0502817	0.0823126	0.0750723	0.0334358	0.0296206	0.0863283	0.0399326	0.0339874	0.0372527	0.0341914	0.0377996
Super_Day4_Bin.12	B4	98.66	1.29	4108367	50	3104	Bacteroidota	Bacteroidia	Cytophagales	Cyclobacteriaceae			0.191583	0.135682	0.118813	0.09899	0.101748	0.185914	0.110253	2.09194	2.25854	0.887641	0.626172	0.481917			0.0330786	0.0184088	0.0159662	0.0321078	0.0472168	0.0586265	0.0280761	0.139921	0.552125	0.139609	0.0297406	0.0198152	0.0159611	0.0266533
BM_Day4_Bin.3	B5	95.68	2.36	3134390	59	2766	Bacteroidota	Bacteroidia	Flavobacteriales	Crocinitomicaceae			0.403831	1.11462	0.899915	0.107617	0.0456557	0.0718332	0.0399309	1.56741	1.84087	0.762729	0.221842	0.0942925			0.0120246	0.0213431	0.0242552	0.0177105	0.0937325	0.0852925	0.0855326	0.192841	0.269207	0.0874792	0.0386819	0.0292405	0.0230411	0.019354
coassembly_bin.80	B6	98.39	0.54	4026091	80	3258	Bacteroidota	Bacteroidia	Flavobacteriales	Cryomorphaceae			0.269165	0.11703	0.0271148	0.00375143	0.00218097	0.00118637	0.00231157	1.82496	1.59857	0.0435493	0.0252269	0.0268207			0.0204214	0.0498768	0.0278194	0.0293371	0.0306451	0.0514167	0.0321531	0.997051	0.138248	0.0528201	0.0273422	0.0428927	0.0457791	0.0418638
coassembly_bin.10	B7	94.54	1.91	3375758	52	2649	Bacteroidota	Rhodothermia	Balneolales	HLUCCA01	HLUCCA01		0.821168	0.73865	0.388835	0.0456221	0.0253886	0.0223972	0.043443	2.96999	2.81346	0.244633	0.134809	0.160401			0.0766923	0.109121	0.0817424	0.0939943	0.119161	0.104937	0.0707406	1.06055	0.774569	0.194615	0.0502451	0.0978455	0.0640977	0.104367
coassembly_bin.34	B8	94.84	0.82	3374992	16	2946	Bacteroidota	Rhodothermia	Balneolales	Balneolaceae	QGGB01		0.176336	0.230091	0.0982159	0.0903722	0.076615	0.0786785	0.147188	0.2046	0.650952	0.278268	0.245151	0.252703			0.0362959	0.0580706	0.0401797	0.0594032	0.0530324	0.0624081	0.058471	0.0267505	0.0540115	0.0268195	0.0208627	0.0179388	0.0173106	0.0180327
coassembly_bin.53	B9	97.54	1.46	5331825	54	4169	Bacteroidota	Rhodothermia	Balneolales	Balneolaceae	UBA2664		0.467843	0.705916	0.60803	0.340232	0.128957	0.0183756	0.0108816	0.883077	0.372961	0.259135	0.0784417	0.0262295			0.0421175	0.0581098	0.041694	0.078263	0.112695	0.10138	0.0779811	0.091302	0.0676995	0.0899471	0.0599247	0.0733098	0.071817	0.0801011
coassembly_bin.57	B10	96.89	0.82	3944570	17	3309	Bacteroidota	Rhodothermia	Balneolales	Balneolaceae	UBA2664		0.0797164	0.191619	0.15867	0.180474	0.0550666	0.0178877	0.0101957	0.850682	0.565789	0.41231	0.120578	0.0206595			0.0685822	0.0764695	0.0579256	0.0804315	0.0711855	0.07842	0.0665962	0.0710209	0.0917889	0.0526629	0.0505654	0.0529589	0.0508988	0.0723035
Super_Day4_Bin.10	B11	94.81	0.55	3961155	70	2994	Bacteroidota	Rhodothermia	Balneolales				0.294799	0.457087	0.171608	0.00631485	0.00195996	0.000598009	0.00325383	1.00823	3.50224	0.0314024	0.00973649	0.0120898			0.0536179	0.0311291	0.0279384	0.0378555	0.0478759	0.0510691	0.0225165	0.454451	0.26835	0.274125	0.063113	0.0914347	0.108402	0.121862
BM_Day4_Bin.17	C1	99.14	0	4707677	2077	4020	Cyanobacteria	Cyanobacteriia	Cyanobacteriales	Geitlerinemaceae	Phormidium_A		71.8719	57.8542	62.3317	9.88904	3.61211	0.23779	0.15004	20.0386	18.9694	19.0499	8.5022	1.62035			85.9672	88.1014	86.822	76.9352	64.8821	68.9698	77.5145	53.4667	49.8884	76.5912	84.109	82.2153	84.3994	83.0016
coassembly_bin.71	F1	97.68	0	2775487	47	2814	Firmicutes	Bacilli	Exiguobacterales	Exiguobacteraceae	Exiguobacterium		9.79631e-05	2.12801e-05	0.0417173	0.212544	0.680914	1.16253	0.800323	8.71229e-05	0.0132061	0.00621109	0.00868671	0.0208803			0.0312357	0.0397999	0.0383681	0.0460005	0.0533462	0.0573148	0.0989055	0.0370261	0.0406596	0.0556879	0.038789	0.0317757	0.0260121	0.0394654
coassembly_bin.25	F2	97.13	2.91	2644305	96	2430	Firmicutes	Bacilli	Lactobacillales	Carnobacteriaceae	Alkalibacterium		0.000445566	0.00463467	0.049792	1.40007	1.46435	1.66763	1.82597	0.0136863	0.0495525	0.713809	0.278603	0.501185			0.0203967	0.0381157	0.0437632	0.23804	0.520226	0.314119	0.362238	0.0272255	0.0628872	0.0299054	0.056687	0.0456017	0.0709777	0.0829938
Super_Day6_Bin.28	F3	95.2	1.73	2158922	136	2063	Firmicutes	Bacilli	Lactobacillales	Carnobacteriaceae	Alkalibacterium		0.00560434	0.072634	0.485661	5.16525	6.35713	6.50794	2.89139	0.172132	0.379579	1.55411	0.670572	0.998007			0.0279856	0.0620572	0.0733952	0.346621	0.868524	0.627902	0.51744	0.0243695	0.0626793	0.0621333	0.152553	0.113185	0.152954	0.160345
coassembly_bin.26	F4	99.29	1.42	4001185	242	3822	Firmicutes_A	Clostridia	Peptostreptococcales	Natronincolaceae			0.000260489	0.456308	1.30183	1.30987	0.301237	1.22145	0.151668	0.261589	0.493195	0.389375	0.0469042	0.0819025			0.160546	0.580088	0.669329	0.441039	0.583919	0.48105	0.65614	0.0834243	0.408936	1.31879	1.19361	1.26959	1.16626	1.04385
coassembly_bin.33	G1	96.83	1.55	3027759	24	2732	Proteobacteria	Gammaproteobacteria	Enterobacterales	Alteromonadaceae	Idiomarina		0.0869422	0.227062	0.134502	0.0616411	0.040982	0.0505843	0.0531443	1.11638	0.552524	0.380816	0.167235	0.197843			0.0164917	0.0138066	0.0181341	0.0527967	0.0753892	0.0628748	0.0391915	0.0755678	0.0840652	0.00920601	0.00401025	0.0158712	0.0131814	0.011096
coassembly_bin.63	G2	98.2	0.84	2665365	32	2465	Proteobacteria	Gammaproteobacteria	Enterobacterales	Alteromonadaceae	Idiomarina		0.306253	0.354249	0.120401	0.192754	0.176816	0.327769	0.26649	3.16939	2.87631	1.7779	1.05952	1.51761			0.0225658	0.0150634	0.0163392	0.0323328	0.0391286	0.0257573	0.0200625	0.467341	0.331485	0.0960407	0.0308957	0.0442553	0.0502498	0.0275423
Super_Day4_Bin.14	G3	94.31	0.96	3615087	123	3104	Proteobacteria	Gammaproteobacteria	Enterobacterales	Alteromonadaceae	Alkalimonas		0.684962	1.20165	0.597384	0.638149	0.470114	0.378588	1.11201	3.77543	3.54521	1.02059	0.768734	2.42755			0.0830457	0.0859804	0.0758987	0.186871	0.27671	0.29814	0.172349	2.58243	1.90486	0.449184	0.141127	0.132863	0.10452	0.120152
Super_Day4_Bin.20	G4	90.56	1.02	3047747	59	2841	Proteobacteria	Gammaproteobacteria	Enterobacterales	Alteromonadaceae	Alkalimonas		0.320776	0.857612	0.40768	0.297691	0.396442	0.394375	0.724976	3.57758	2.76853	0.978578	0.97031	2.61429			0.0340325	0.0147265	0.0120524	0.0442786	0.0792928	0.0858299	0.0363166	0.66623	0.778149	0.158037	0.0460592	0.0451707	0.03401	0.0669645
coassembly_bin.65	G5	87.2	1.23	2820321	30	2581	Proteobacteria	Gammaproteobacteria	GCA-2729495	GCA-2729495			0.49935	0.596925	0.626202	0.937159	0.985708	0.87528	0.997913	0.692105	0.388254	1.29621	1.4859	0.971333			0.0548105	0.014592	0.00780929	0.0235071	0.0240423	0.0314354	0.00780634	0.0467672	0.00593496	0.0320827	0.0148014	0.0357285	0.0223036	0.0257996
coassembly_bin.13	G6	98.26	0.78	2417971	31	2129	Proteobacteria	Gammaproteobacteria	Legionellales	Legionellaceae			0.109224	0.14066	0.135084	0.72245	0.897729	0.836556	0.914549	0.500973	0.260577	0.273715	0.211099	0.297563			0.0386534	0.0414541	0.0483977	0.0605981	0.119113	0.109643	0.0843644	0.232889	0.178074	0.0324984	0.0118865	0.0259652	0.00703696	0.01593
BM_Day10_Bin.33	G7	99.28	1.98	4134570	75	3760	Proteobacteria	Gammaproteobacteria	Nitrococcales	Aquisalimonadaceae			0.224049	0.172535	0.182268	1.94584	2.29059	2.09313	2.37174	0.162889	0.111515	0.456173	0.959875	0.731038			0.0762892	0.0700286	0.0736747	0.204903	0.344316	0.294195	0.178481	0.0604958	0.120822	0.0917983	0.08224	0.112985	0.0869719	0.146353
coassembly_bin.70	G8	92.49	1.56	4693960	39	4373	Proteobacteria	Gammaproteobacteria	Nitrococcales	Aquisalimonadaceae			0.126082	0.160372	0.116821	0.723569	0.797852	0.65248	0.841749	0.145701	0.0946919	0.27145	0.510316	0.526419			0.167005	0.0783281	0.066072	0.105656	0.221845	0.207846	0.219148	0.145111	0.18466	0.102782	0.0530858	0.127462	0.0762915	0.109051
coassembly_bin.73	G9	91.52	0.42	2209705	15	2100	Proteobacteria	Gammaproteobacteria	Nitrosococcales	Methylophagaceae	Methylophaga		0.122574	0.164475	0.199413	0.487715	0.62877	0.531467	0.803465	0.310143	0.237421	0.476672	0.615142	0.579917			0.046508	0.0680646	0.0474924	0.0969945	0.078159	0.0863049	0.0905135	0.0397891	0.0545556	0.0266587	0.0172326	0.0275824	0.0151898	0.0223294
coassembly_bin.43	G10	100	0.93	4776652	65	4269	Proteobacteria	Gammaproteobacteria	Pseudomonadales	Halomonadaceae	Halomonas		0.0015274	0.392318	0.351108	0.125632	0.0531253	0.0333482	0.0148987	2.91545	1.35492	0.377951	0.129137	0.0167822			0.059942	0.0882794	0.120569	0.112233	0.228012	0.204591	0.110769	0.165679	2.14839	0.307236	0.177904	0.17647	0.0638714	0.0435458
coassembly_bin.6	G11	93.91	1.57	4640214	62	4105	Proteobacteria	Gammaproteobacteria	Pseudomonadales	HTCC2089			1.64722	1.21358	0.868368	0.148181	0.0764235	0.0567403	0.0559112	1.633	0.911134	0.52159	0.317197	0.145285			0.0417039	0.038539	0.0456296	0.0762447	0.106407	0.0791629	0.0678263	0.284422	0.315695	0.106744	0.080633	0.0859391	0.065737	0.0654317
coassembly_bin.77	G12	99.28	2.66	4077105	64	3775	Proteobacteria	Gammaproteobacteria	Pseudomonadales	Halomonadaceae	Halomonas		0.0561516	0.531709	0.422555	1.01366	1.21461	1.33119	1.16757	1.27861	1.26342	0.817866	0.636435	0.456829			0.0419848	0.0216255	0.0574205	0.0772888	0.179178	0.168206	0.0872895	0.123115	1.0385	0.201793	0.0821023	0.112327	0.0667741	0.0737407
Super_Day12_Bin.14	G13	94.99	1.48	4292776	41	3805	Proteobacteria	Gammaproteobacteria	Pseudomonadales	HTCC2089			0.65086	0.486738	0.390612	0.547611	0.677108	0.927579	1.11018	2.17836	1.72477	1.68281	1.92719	3.08015			0.0212486	0.00988498	0.00773958	0.0360337	0.104656	0.0812978	0.032955	0.552636	0.390718	0.130049	0.0529198	0.089806	0.0271592	0.0354019
BM_Day4_Bin.16	G14	89.47	2.05	3421572	49	3211	Proteobacteria	Gammaproteobacteria	UBA6522				0.497107	0.604897	0.689459	1.45739	1.56242	1.66668	1.8726	0.277551	0.318051	1.47724	1.95908	0.978812			0.0781386	0.0175621	0.0240812	0.0549674	0.0694241	0.0666399	0.037039	0.0767481	0.0448612	0.0647071	0.0413746	0.0479307	0.0305289	0.0373023
Super_Day8_Bin.28	G15	89.95	2.79	4182122	40	3903	Proteobacteria	Gammaproteobacteria	UBA6522				0.325112	0.36269	0.296579	0.885824	0.862327	0.761166	1.34729	0.25721	0.187425	1.02024	1.37341	0.90998			0.0341702	0.0139907	0.0120885	0.0302515	0.0483777	0.0403656	0.0179508	0.0497043	0.065277	0.0544216	0.0566323	0.0457842	0.0364129	0.0377098
BM_Day4_Bin.27	G16	98.43	2.68	4029715	437	3364	Proteobacteria	Gammaproteobacteria	Xanthomonadales	Wenzhouxiangellaceae	Wenzhouxiangella		1.42118	2.80962	2.8161	14.1499	9.24372	3.82385	3.46724	2.30839	1.26803	3.83654	3.11388	0.710489			1.03343	0.426679	0.733808	2.16984	2.97517	2.75642	1.14504	1.73892	0.995372	0.488152	0.573787	0.879694	0.726312	0.935408
BM_Day4_Bin.20	P1	93.18	0	3355133	329	2847	Planctomycetota	Phycisphaerae	Phycisphaerales	SM1A02	UBA6054		4.6477	7.66154	6.86678	16.9545	21.071	25.1557	29.8536	5.16037	5.29212	23.8908	38.0733	38.8265			0.344196	0.143109	0.261197	0.843891	1.49033	1.25991	0.896836	1.91225	1.82284	0.825549	0.617924	0.861255	0.787402	1.02911
coassembly_bin.18	P2	96.59	0	4714536	26	3616	Planctomycetota	Phycisphaerae	Phycisphaerales	Phycisphaeraceae			0.267337	0.408493	0.373485	1.19677	1.123	0.98558	0.830649	0.163085	0.251016	0.679437	0.910943	0.74871			0.0219576	0.0123409	0.0126997	0.0171584	0.0530712	0.0399059	0.0191746	0.0274463	0.0770553	0.041131	0.0209439	0.0260413	0.0282495	0.0313481
coassembly_bin.61	P3	95.45	0	3553943	46	2918	Planctomycetota	Phycisphaerae	Phycisphaerales	SM1A02			0.536646	0.193103	0.146643	0.985801	1.13225	1.18745	1.66483	0.247686	0.139525	0.574764	1.08626	0.790176			0.020852	0.00885742	0.0129392	0.0250088	0.0614316	0.0399413	0.0223632	0.066187	0.107762	0.0419862	0.0148797	0.031425	0.0351272	0.0501569
coassembly_bin.86	S1	98.82	0	3882003	35	3619	Spirochaetota	Leptospirae	Leptospirales	Leptospiraceae	GCA-2786225		0.279238	0.0740031	0.0793206	0.0520186	0.0471335	0.0380226	0.0240974	0.827455	0.654009	0.232583	0.163654	0.0694734			0.0661886	0.080437	0.0539077	0.0790216	0.0717702	0.0688926	0.0796497	0.425508	0.125516	0.0552791	0.0185016	0.0288423	0.0262736	0.0282593
coassembly_bin.29	Su1	89.8	3.41	4653385	30	3695	Sumerlaeota	Sumerlaeia					0.188961	0.146991	0.0656643	0.00152489	0.00190882	0.000792783	0.00120633	1.01722	0.732127	0.00714972	0.0156811	0.00592869			0.038279	0.0551485	0.0479183	0.0816473	0.0719812	0.0601002	0.0900289	0.175864	0.221116	0.102834	0.0441456	0.0572631	0.0495445	0.0441907
BM_Day0_Bin.15	V1	97.13	1.16	6008866	309	4748	Verrucomicrobiota	Kiritimatiellae	SS1-B-03-39	UBA6053			1.48142	2.16105	1.73988	1.49691	0.967603	1.2107	1.07222	6.96616	6.01929	5.40856	3.49841	2.95431			0.529092	0.197502	0.173036	0.450766	0.776714	0.713197	0.240761	0.812167	2.80926	0.973179	0.296572	0.372386	0.348032	0.344084
Super_Day4_Bin.15	V2	97.24	0.71	4885981	141	3773	Verrucomicrobiota	Kiritimatiellae	SS1-B-03-39	UBA6053			0.454301	1.51856	0.541272	0.217951	0.102159	0.148982	0.067959	4.51213	11.2638	2.10873	0.851774	0.933346			0.119791	0.0465413	0.0472327	0.0806541	0.141371	0.112352	0.0442111	0.263716	0.68352	0.541043	0.111749	0.129334	0.132134	0.112632
BM_Day8_Bin.4	V3	98.56	0.68	5287250	241	4095	Verrucomicrobiota	Verrucomicrobiae	Opitutales	Verruco-01			3.89218	3.74533	3.3904	3.11972	1.90541	1.71459	1.52991	0.977798	5.01302	3.20083	2.46006	2.09576			0.318896	0.339414	0.338583	0.60127	1.07817	1.03244	0.477125	0.687461	0.942982	0.890674	0.290366	0.340277	0.334826	0.324311
coassembly_bin.52	V4	93.28	0.68	3683924	28	3032	Verrucomicrobiota	Verrucomicrobiae	Opitutales				0.0320933	0.194731	0.216771	0.116884	0.0625518	0.0889465	0.0743848	0.361736	0.677367	0.591828	0.295975	0.157376			0.0151028	0.0102854	0.00769068	0.0219719	0.030617	0.024061	0.0187242	0.0150799	0.0819028	0.0575011	0.0399397	0.0364152	0.0272155	0.0426484
Super_Day4_Bin.8	V5	98.31	0.68	3858542	67	2981	Verrucomicrobiota	Verrucomicrobiae	Opitutales	Verruco-01			0.867822	0.96939	0.826048	0.582978	0.535653	0.683144	0.867842	3.74075	3.39295	1.60692	1.36538	1.63479			0.0591915	0.05384	0.0447058	0.0786167	0.122564	0.100668	0.0638997	0.212605	0.479013	0.180567	0.0549991	0.0638602	0.0581254	0.040062
Super_Day6_Bin.11	V6	99.32	0.68	5301669	177	3980	Verrucomicrobiota	Verrucomicrobiae	Opitutales	Verruco-01			1.81951	3.23417	2.33337	2.49072	2.43818	2.28422	3.22858	1.12952	1.96181	3.44331	4.15408	3.37144			0.25118	0.209513	0.228465	0.469983	0.754078	0.692434	0.475651	0.271104	0.832545	0.517601	0.258093	0.259981	0.18329	0.217879
coassembly_bin.4	V7	97.3	0	1804260	17	1640	Verrucomicrobiota_A	Chlamydiia	Chlamydiales				0.118246	0.112019	0.100928	1.01018	1.04181	0.978883	1.30409	0.258772	0.0733308	0.213357	0.599148	0.640384			0.0583792	0.0333248	0.0212712	0.0257511	0.0297459	0.0274267	0.0206081	0.0250106	0.0312531	0.0581016	0.0119864	0.0901371	0.0711122	0.0887662
Unbinned													0.617361	0.616497	0.620527	0.621103	0.611478	0.517919	0.607937	0.597589	0.572822	0.57128	0.630126	0.637749			7.64557	6.65756	6.79007	9.31596	12.0765	10.6322	9.23604	24.2069	18.3486	10.1082	7.73271	7.61455	6.8968	6.96549
