# Supplementary material for: Coordinated proteome change precedes cell lysis and death in a mat-forming cyanobacterium
Source: ISME J. 2023 Nov 1;17(12):2403–14. doi: 10.1038/s41396-023-01545-3 (PMC10689466; doi:10.1038/s41396-023-01545-3)
Supplement: Supplementary file 3 — Supplementary Table 2 [file 41396_2023_1545_MOESM3_ESM.xlsx]

## Sheet: Sheet1
Genome	Accession	MAG	Description	Total # PSMs	# AAs	BM_Day0	BM_Day2	BM_Day4	BM_Day6	BM_Day8	BM_Day10	BM_Day12	Super_Day0	Super_Day2	Super_Day4	Super_Day6	Super_Day8	Super_Day10	Super_Day12
bin1_coassembly	140886	A1	30S_ribosomal_protein_S3 OS=s__Oceanicaulis_sp003046365 len=234 cid=k141_93326	5	234	0	0	0	0	0	0	0	0.0204356	0.0142794	0.00239733	0	0	0	0
bin1_coassembly	181210	A1	50S_ribosomal_protein_L19 OS=s__Oceanicaulis_sp001657295 len=143 cid=k141_100335	8	143	0	0	0	0	0.010782	0.00332276	0.00775673	0	0.0233663	0	0	0	0	0
bin1_coassembly	167223	A1	ATP_synthase_subunit_beta OS=s__Oceanicaulis_sp001657295 len=479 cid=k141_136456	20	479	0.00105635	0.00068982	0.000604038	0.00118489	0.00536472	0.00198394	0.00154379	0.00332771	0.00697575	0.00234228	0.00332736	0	0	0.000996279
bin1_coassembly	163629	A1	Carbamoyl-phosphate_synthase_large_chain OS=s__Oceanicaulis_sp000152745 len=1081 cid=k141_16897	12	1081	0	0	0.000267654	0	0	0.000879102	0	0	0	0.000518941	0.000737191	0.000429251	0.000892215	0.00176584
bin1_coassembly	110868	A1	Chaperone_protein_DnaK OS=s__Oceanicaulis_sp003046365 len=642 cid=k141_130375	59	642	0.00788152	0.00205871	0.00225338	0.00618839	0.00320212	0.00518081	0.00230366	0	0.0104093	0.00262138	0.00248257	0.00361387	0.000751156	0.00371665
bin1_coassembly	241372	A1	GMP_synthase_[glutamine-hydrolyzing] OS=s__Oceanicaulis_sp000152745 len=521 cid=k141_54272	14	521	0.000971196	0.00253684	0.00111069	0.00217875	0.0019729	0.000912005	0.000709669	0	0	0.00107673	0	0	0	0
bin1_coassembly	221816	A1	hypothetical_protein OS=s__Brevundimonas_abyssalis len=191 cid=k141_140600	16	191	0	0	0.00302968	0.00297154	0.00269079	0	0	0.0166908	0	0.00293704	0	0.0097177	0.00504966	0.00749556
bin1_coassembly	209306	A1	hypothetical_protein OS=s__Oceanicaulis_sp001657295 len=681 cid=k141_154144	26	681	0.000743015	0	0	0.00250028	0.00226406	0.00139546	0.000542933	0	0	0.00247126	0.00585098	0.00136276	0.00141628	0.00280304
bin1_coassembly	179878	A1	hypothetical_protein OS=s__Oceanicaulis_sp001657295 len=925 cid=k141_29220	3	925	0	0	0	0	0	0.000513681	0.000799433	0	0	0	0	0	0	0
bin1_coassembly	195136	A1	hypothetical_protein OS=s__Porphyrobacter_sp002952215 len=448 cid=k141_20370	4	448	0	0	0	0.00126688	0	0	0.000825307	0.00711595	0	0	0	0	0	0
bin1_coassembly	53739	A1	Imidazole_glycerol_phosphate_synthase_subunit_HisF OS=s__Oceanicaulis_sp003122085 len=255 cid=k141_95758	7	255	0	0.00129578	0.00113464	0	0	0	0	0	0	0.00439981	0.00312511	0	0.00189115	0.00187144
bin1_coassembly	168402	A1	Malate_synthase OS=s__Oceanicaulis_alexandrii len=536 cid=k141_99808	4	536	0	0	0	0	0	0	0	0	0	0	0	0.00086571	0.00179941	0.000890331
bin1_coassembly	141022	A1	Maleamate_amidohydrolase OS=s__Oceanicaulis_sp001657295 len=235 cid=k141_94566	5	235	0	0	0	0	0	0	0	0	0	0.00238713	0.00339108	0.00197455	0.0020521	0.00203071
bin1_coassembly	221817	A1	Outer_membrane_protein OS=s__Oceanicaulis_sp000152745 len=365 cid=k141_140600	7	365	0	0	0	0.00155497	0.00140806	0.00130179	0.00202596	0	0	0.00153692	0	0.00127129	0	0
bin1_coassembly	251077	A1	Outer_membrane_protein_beta-barrel_domain,Opacity_family_porin_protein,Lipid_A_3-O-deacylase_(PagL) OS=s__Oceanicaulis_sp000152745 len=302 cid=k141_13858	2	302	0	0	0	0	0	0.00157336	0.0012243	0	0	0	0	0	0	0
bin1_coassembly	84809	A1	Serine--tRNA_ligase OS=s__Oceanicaulis_sp000152745 len=424 cid=k141_74496	3	424	0.00119338	0	0	0	0	0	0	0	0	0.00132306	0.00187949	0	0	0
bin1_coassembly	193021	A1	Succinyl-CoA:3-ketoacid_coenzyme_A_transferase_subunit_A OS=s__Oceanicaulis_sp000152745 len=231 cid=k141_112603	2	231	0	0	0	0	0.00222485	0.00205695	0	0	0	0	0	0	0	0
bin1_coassembly	136907	A1	Threonylcarbamoyladenosine_tRNA_methylthiotransferase_MtaB OS=s__Oceanicaulis_sp000152745 len=368 cid=k141_20024	4	368	0	0	0.000786235	0	0	0	0	0	0	0	0.004331	0	0	0.00129679
bin1_coassembly	191430	A1	TonB-dependent_Receptor_Plug_Domain,TonB_dependent_receptor OS=s__Oceanicaulis_alexandrii len=1028 cid=k141_35262	3	1028	0	0	0	0	0.000499942	0	0	0.00155056	0	0	0	0.000451382	0	0
bin1_coassembly	168403	A1	TonB-dependent_Receptor_Plug_Domain,TonB_dependent_receptor OS=s__Oceanicaulis_sp003046365 len=813 cid=k141_99808	2	813	0	0	0	0	0	0.000584446	0	0	0	0.000690007	0	0	0	0
bin1_coassembly	216552	A1	TonB-dependent_Receptor_Plug_Domain,TonB_dependent_receptor OS=s__Simiduia_agarivorans len=985 cid=k141_105456	4	985	0	0	0	0	0.000521767	0.00048239	0.000375368	0	0.00339227	0	0	0	0	0
bin23_coassembly	211094	A10	30S_ribosomal_protein_S2 OS=s__Pseudooceanicola_nanhaiensis len=276 cid=k141_18698	5	276	0	0	0	0	0.0018621	0.00344315	0.00267926	0	0	0	0	0	0	0
bin23_coassembly	242243	A10	30S_ribosomal_protein_S4 OS=s__Ruegeria_B_marina len=206 cid=k141_61209	1	206	0	0	0	0	0	0	0	0	0	0	0.00386847	0	0	0
bin23_coassembly	209708	A10	30S_ribosomal_protein_S5 OS=s__Confluentimicrobium_sp001305615 len=184 cid=k141_150177	11	184	0	0	0.00157247	0.00925375	0.0111726	0.00774708	0	0	0	0	0	0	0	0
bin23_coassembly	158611	A10	31_kDa_immunogenic_protein OS=s__Rhodobaca_barguzinensis len=318 cid=k141_72541	38	318	0.00318235	0.00103907	0.00272957	0.00356958	0.00808083	0.00448259	0.00465079	0.0050125	0.0105075	0.00529222	0.00250599	0.00729592	0.00303297	0.00750342
bin23_coassembly	239398	A10	3-oxoacyl-[acyl-carrier-protein]_synthase_1 OS=s__Roseibaca_calidilacus len=175 cid=k141_144954	1	175	0	0	0	0	0	0	0.00211279	0	0	0	0	0	0	0
bin23_coassembly	185256	A10	50S_ribosomal_protein_L11 OS=s__Roseicitreum_antarcticum len=142 cid=k141_127721	8	142	0	0.00232693	0.00203757	0.00399692	0.0072386	0.00334616	0.00520757	0	0	0	0	0	0	0
bin23_coassembly	199112	A10	50S_ribosomal_protein_L19 OS=s__GCA-2748265_sp002748265 len=127 cid=k141_32805	8	127	0	0	0	0	0.0121403	0.00374137	0.00873396	0	0.0263101	0	0	0	0	0
bin23_coassembly	251181	A10	5-oxoprolinase OS=s__Pararhodobacter_sp001314715 len=506 cid=k141_79524	54	506	0	0.000653011	0.000571807	0.003365	0.00304708	0.000939041	0.00146141	0	0	0.00997782	0.00157491	0.0100874	0.0114366	0.00943118
bin23_coassembly	200939	A10	5-oxoprolinase OS=s__Roseibacterium_sp001314805 len=728 cid=k141_65741	9	728	0	0	0	0	0.000705962	0	0	0	0	0	0	0.00382434	0.000662421	0.000655519
bin23_coassembly	171881	A10	Acetoacetyl-CoA_reductase OS=s__Defluviimonas_C_aquaemixtae len=241 cid=k141_30536	11	241	0	0	0.00120056	0.00235503	0.0106627	0.00788638	0	0	0	0	0	0	0	0
bin23_coassembly	70211	A10	Aconitate_hydratase_A OS=s__Mangrovicoccus_sp003254465 len=925 cid=k141_4469	19	925	0.00054702	0.000357215	0	0.00245433	0.00277806	0.000513681	0.000399716	0.00172321	0.00722461	0.00181938	0	0	0	0
bin23_coassembly	255727	A10	Alpha-keto_acid-binding_periplasmic_protein_TakP OS=s__Natronohydrobacter_thiooxidans len=333 cid=k141_82211	23	333	0	0	0	0.00511318	0.00617346	0.00856134	0.00222065	0	0	0	0	0.00418036	0.00434453	0.00286617
bin23_coassembly	213058	A10	Argininosuccinate_synthase OS=s__Roseibaca_calidilacus len=410 cid=k141_87277	3	410	0	0	0	0.0013843	0.00125351	0	0.000901799	0	0	0	0	0	0	0
bin23_coassembly	272612	A10	Aspartate--tRNA(Asp/Asn)_ligase OS=s__Pararhodobacter_sp001314715 len=596 cid=k141_84016	2	596	0	0	0	0	0.000862317	0.000797239	0	0	0	0	0	0	0	0
bin23_coassembly	263458	A10	ATP-dependent_RNA_helicase_HrpB OS=s__QEYE01_sp003122205 len=841 cid=k141_125050	4	841	0	0.000785788	0	0	0	0	0.000879281	0	0	0	0	0	0	0
bin23_coassembly	70192	A10	ATP-dependent_zinc_metalloprotease_FtsH OS=s__Natronohydrobacter_thiooxidans len=638 cid=k141_4469	18	638	0.000793093	0.000517905	0.000453502	0.0017792	0.00402775	0.00297903	0.00115905	0	0	0.00175854	0	0	0	0
bin23_coassembly	174435	A10	Beta_sliding_clamp OS=s__Rhodobacter_D_veldkampii len=372 cid=k141_12923	2	372	0	0	0	0	0	0.0012773	0.000993918	0	0	0	0	0	0	0
bin23_coassembly	160061	A10	Carbamoyl-phosphate_synthase_large_chain OS=s__QEYE01_sp003122205 len=856 cid=k141_12420	10	856	0	0	0	0	0.000600398	0	0	0	0	0	0.00186192	0.00054208	0.00112673	0.00222999
bin23_coassembly	175116	A10	Cysteine_synthase_1 OS=s__Pseudoruegeria_C_lutimaris len=344 cid=k141_94128	7	344	0	0	0	0	0.00149401	0.00138126	0.00107482	0	0	0.00326148	0.00231658	0.0013489	0	0
bin23_coassembly	213101	A10	Cysteine--tRNA_ligase OS=s__Roseinatronobacter_thiooxidans len=140 cid=k141_65733	1	140	0	0	0	0	0	0.00339396	0	0	0	0	0	0	0	0
bin23_coassembly	230879	A10	D-3-phosphoglycerate_dehydrogenase OS=s__Defluviimonas_C_aquaemixtae len=531 cid=k141_5135	1	531	0	0	0	0	0	0.00089483	0	0	0	0	0	0	0	0
bin23_coassembly	224998	A10	Dihydrolipoyl_dehydrogenase OS=s__Roseicitreum_antarcticum len=462 cid=k141_22062	11	462	0	0	0	0.00122849	0.00111243	0.00205695	0.0016006	0	0	0.00121423	0.0017249	0.00100437	0.00104381	0.00103294
bin23_coassembly	209701	A10	DNA-directed_RNA_polymerase_subunit_alpha OS=s__Rhodobacter_B_lobularis len=259 cid=k141_150177	6	259	0	0	0	0	0	0	0	0	0	0.00216593	0.00923055	0.00179158	0	0.00184254
bin23_coassembly	238651	A10	Electron_transfer_flavoprotein_subunit_alpha OS=s__Thalassobius_mediterraneus_B len=308 cid=k141_70565	8	308	0.00328567	0	0.000939397	0.00184274	0.00166864	0.00154271	0.00120045	0	0	0	0.00258735	0	0	0
bin23_coassembly	238652	A10	Electron_transfer_flavoprotein_subunit_beta OS=s__Albidovulum_inexpectatum len=253 cid=k141_70565	21	253	0.00199997	0.00130602	0.00114361	0.00448667	0.00812554	0.00563424	0.00438424	0	0.0264141	0	0	0.00183407	0.00381219	0.00188624
bin23_coassembly	232428	A10	Enoyl-[acyl-carrier-protein]_reductase_[NADH]_1 OS=s__Gemmobacter_aquatilis len=225 cid=k141_108901	4	225	0	0	0.00128593	0	0.00228418	0.0021118	0.00164328	0	0	0	0	0	0	0
bin23_coassembly	222708	A10	Glucosylglycerol-phosphate_synthase OS=s__Roseivivax_marinus len=491 cid=k141_124318	1	491	0.00103054	0	0	0	0	0	0	0	0	0	0	0	0	0
bin23_coassembly	136376	A10	Glutamine_synthetase OS=s__Mesorhizobium_opportunistum len=434 cid=k141_91650	2	434	0	0	0	0.00130775	0.0011842	0	0	0	0	0	0	0	0	0
bin23_coassembly	234347	A10	Glycerol_kinase OS=s__Oceanicella_actignis len=503 cid=k141_121021	3	503	0	0	0	0	0.00102175	0.000944641	0.000735065	0	0	0	0	0	0	0
bin23_coassembly	204777	A10	Glycolate_oxidase_iron-sulfur_subunit OS=s__XJSP_sp002794355 len=423 cid=k141_92837	1	423	0	0	0	0	0	0	0.000874084	0	0	0	0	0	0	0
bin23_coassembly	205122	A10	GTPase_Der OS=s__Rhodovulum_sp002073975 len=367 cid=k141_142138	3	367	0	0	0	0	0.00280077	0.0012947	0	0	0	0	0	0	0	0
bin23_coassembly	174450	A10	GTP-binding_protein_TypA/BipA_homolog OS=s__Ruegeria_B_pomeroyi len=397 cid=k141_12923	3	397	0.00127454	0	0	0.00142963	0.00129456	0	0	0	0	0	0	0	0	0
bin23_coassembly	87815	A10	hypothetical_protein OS=s__HLUCCO07_sp001314705 len=258 cid=k141_107167	4	258	0	0	0	0.00219986	0.00398404	0	0	0	0.0129511	0	0	0	0	0
bin23_coassembly	165479	A10	hypothetical_protein OS=s__PALSA-894_sp003140315 len=319 cid=k141_20378	14	319	0	0	0	0	0.0048333	0.00297903	0.00463621	0.00999357	0.0209491	0	0	0.00145461	0	0
bin23_coassembly	193510	A10	hypothetical_protein OS=s__PHEG01_sp002842835 len=303 cid=k141_81162	7	303	0	0	0	0.00187315	0.00169617	0.0047045	0.00122026	0	0.0110277	0	0	0	0	0
bin23_coassembly	270614	A10	hypothetical_protein OS=s__Roseibacterium_sp001314805 len=283 cid=k141_87389	4	283	0	0.00116757	0.00102238	0	0	0	0	0	0	0.00198224	0.00281591	0	0	0
bin23_coassembly	212959	A10	Inosine-5'-monophosphate_dehydrogenase OS=s__Dinoroseobacter_shibae len=484 cid=k141_20868	15	484	0	0.000682694	0.0011956	0.00117265	0.00212372	0.00196345	0.00152784	0	0.00690368	0.00231808	0	0	0.00199274	0
bin23_coassembly	200832	A10	Iron-sulfur_cluster_carrier_protein OS=s__Flavimaricola_marinus len=364 cid=k141_54692	3	364	0	0	0	0.00311848	0.00141192	0	0	0	0	0	0	0	0	0
bin23_coassembly	150951	A10	Methionine_synthase OS=s__Haematobacter_missouriensis len=1253 cid=k141_110841	4	1253	0	0	0	0	0.000410168	0	0.000295082	0	0	0.000447706	0	0	0.00038487	0
bin23_coassembly	219532	A10	Monocarboxylate_2-oxoacid-binding_periplasmic_protein_all3028 OS=s__Pararhodobacter_sp001314715 len=359 cid=k141_28290	2	359	0	0	0	0	0	0	0.00102991	0	0	0.00156261	0	0	0	0
bin23_coassembly	205006	A10	NAD-dependent_dihydropyrimidine_dehydrogenase_subunit_PreT OS=s__PHEG01_sp002842835 len=453 cid=k141_106589	3	453	0	0.000729412	0	0.0012529	0.00113453	0	0	0	0	0	0	0	0	0
bin23_coassembly	260161	A10	NADH-quinone_oxidoreductase_subunit_C OS=s__Tritonibacter_mobile len=204 cid=k141_71688	7	204	0	0	0.00141831	0	0.00503863	0.00698757	0.00181244	0	0	0	0	0	0	0
bin23_coassembly	270222	A10	Orotate_phosphoribosyltransferase OS=s__Pararhodobacter_sp003076755 len=223 cid=k141_79742	2	223	0	0	0	0	0	0	0	0	0	0	0	0.00416162	0	0
bin23_coassembly	249796	A10	Periplasmic_murein_peptide-binding_protein OS=s__Yoonia_sp001419985 len=535 cid=k141_66257	40	535	0	0.000617614	0.000540812	0.00106087	0.00768509	0.00621698	0.000691098	0.00595878	0.00624558	0.0020971	0	0.00520397	0.00180278	0.00713596
bin23_coassembly	70165	A10	Phosphate-binding_protein_PstS OS=s__Natronohydrobacter_thiooxidans len=323 cid=k141_4469	3	323	0	0	0	0	0	0	0	0	0	0	0	0.00287319	0.00149301	0
bin23_coassembly	270616	A10	Probable_ATP-dependent_transporter_SufC OS=s__Pseudorhodobacter_ferrugineus len=251 cid=k141_87389	3	251	0	0	0	0	0.00204757	0.00189305	0.00147306	0	0	0	0	0	0	0
bin23_coassembly	270945	A10	Probable_cytochrome_c_oxidase_subunit_2 OS=s__Salinarimonas_sp900094735 len=291 cid=k141_38540	3	291	0	0	0	0	0.00353224	0.00163283	0	0	0	0	0	0	0	0
bin23_coassembly	224373	A10	Probable_fructose-bisphosphate_aldolase_class_1 OS=s__Poseidonocella_pacifica len=309 cid=k141_40335	5	309	0.00163752	0	0	0	0.00166324	0	0.00119656	0	0.0108135	0	0	0	0.00156065	0
bin23_coassembly	231048	A10	Probable_metallo-hydrolase_BURPS1710b_2304 OS=s__Rhodobaca_barguzinensis len=287 cid=k141_93314	8	287	0	0	0	0.00395515	0.00358147	0.00165559	0.00128828	0	0	0	0	0.0016168	0.00168029	0
bin23_coassembly	249174	A10	Probable_transaldolase OS=s__QEYE01_sp003122205 len=217 cid=k141_129601	9	217	0.00233177	0	0	0.005231	0.00236839	0	0	0	0	0.00258514	0	0.00427669	0	0.00439832
bin23_coassembly	207631	A10	Putative_acyltransferase_Rv0859 OS=s__Maliponia_aquimaris len=403 cid=k141_134796	2	403	0	0	0	0	0.00127529	0	0	0	0	0	0	0.00115142	0	0
bin23_coassembly	263055	A10	Pyruvate_carboxylase OS=s__Rhodobacter_D_veldkampii len=722 cid=k141_69651	3	722	0	0	0	0	0.00142366	0	0	0	0	0	0	0	0	0.000660966
bin23_coassembly	160365	A10	Reaction_center_protein_L_chain OS=s__Roseovarius_sp002720475 len=287 cid=k141_65753	3	287	0	0	0	0	0.00358147	0.00165559	0	0	0	0	0	0	0	0
bin23_coassembly	230582	A10	Sec_translocon_accessory_complex_subunit_YajC OS=s__Jannaschia_seohaensis len=106 cid=k141_88763	1	106	0	0	0	0	0.0048485	0	0	0	0	0	0	0	0	0
bin23_coassembly	70205	A10	Single-stranded_DNA-binding_protein OS=s__Rhodovulum_sp900142935 len=162 cid=k141_4469	8	162	0	0	0	0.00700695	0.00634495	0.00879916	0	0	0	0.00346281	0	0	0	0
bin23_coassembly	238658	A10	sn-glycerol-3-phosphate-binding_periplasmic_protein_UgpB OS=s__Rhodobaca_barguzinensis len=217 cid=k141_70565	8	217	0	0	0.00133334	0.0026155	0.00236839	0.00218965	0.00170386	0.0073455	0.0153981	0	0	0	0	0.00219916
bin23_coassembly	136394	A10	Spermidine/putrescine_import_ATP-binding_protein_PotA OS=s__UBA2966_sp002348365 len=356 cid=k141_91650	39	356	0.0156346	0	0.00243821	0.00478284	0.00721827	0.0013347	0.0114245	0.00447745	0	0.00157577	0.00223849	0.00130343	0	0.0013405
bin23_coassembly	217838	A10	Succinate_dehydrogenase_flavoprotein_subunit OS=s__Oceanicella_actignis len=209 cid=k141_80343	4	209	0	0	0	0.00271561	0.00245905	0.00227347	0.00176908	0	0	0	0	0	0	0
bin23_coassembly	217847	A10	Succinate--CoA_ligase_[ADP-forming]_subunit_beta OS=s__Roseibaca_calidilacus len=307 cid=k141_80343	2	307	0	0	0	0	0	0	0	0	0.010884	0	0	0	0	0.00155445
bin23_coassembly	237357	A10	Transcription_termination/antitermination_protein_NusA OS=s__QEYE01_sp003122205 len=547 cid=k141_45998	3	547	0	0	0	0	0.000939562	0.000868655	0.000675937	0	0	0	0	0	0	0
bin23_coassembly	236133	A10	Translation_initiation_factor_IF-2 OS=s__Defluviimonas_denitrificans len=293 cid=k141_143327	3	293	0	0	0	0	0.00175406	0.00162169	0.0012619	0	0	0	0	0	0	0
bin23_coassembly	157982	A10	Translation_initiation_factor_IF-3 OS=s__Roseibacterium_sp001314805 len=133 cid=k141_5614	3	133	0.00380446	0	0	0	0	0.00357259	0.00277998	0	0	0	0	0	0	0
bin23_coassembly	70169	A10	urea_ABC_transporter%2C_urea_binding_protein OS=s__Rhodobaca_barguzinensis len=426 cid=k141_4469	4	426	0	0	0	0	0	0	0	0	0.0156872	0.00131684	0	0.00108925	0	0
bin23_coassembly	170741	A10	Urease_subunit_alpha OS=s__DSL-40_sp003258405 len=570 cid=k141_31441	67	570	0.000887708	0	0	0	0	0	0	0.00279645	0.00586208	0.00885751	0.0139808	0.00732664	0.0169208	0.0133956
bin62_coassembly	252503	A11	30S_ribosomal_protein_S10 OS=s__Pararhodobacter_sp001691415 len=102 cid=k141_120295	14	102	0.00496072	0.00323945	0.00567322	0.00556435	0.0201545	0.00931676	0.0108746	0	0	0	0	0	0	0
bin62_coassembly	123673	A11	30S_ribosomal_protein_S16 OS=s__Rhodobaca_barguzinensis len=117 cid=k141_31938	9	117	0	0.00282413	0.00741883	0.00485097	0.00878531	0.00406115	0.00316015	0	0	0	0	0	0	0
bin62_coassembly	101613	A11	30S_ribosomal_protein_S20 OS=s__Paracoccus_sp002901215 len=88 cid=k141_36070	2	88	0	0	0	0	0	0	0	0	0	0.0127494	0	0	0	0
bin62_coassembly	61114	A11	30S_ribosomal_protein_S4 OS=s__Paracoccus_sp002847305 len=206 cid=k141_649	21	206	0.00491256	0	0	0.0137758	0.00997943	0.0115329	0.00358969	0	0	0.00272318	0.00386847	0.00225253	0	0
bin62_coassembly	193705	A11	30S_ribosomal_protein_S5 OS=s__Rhodobacter_D_veldkampii len=188 cid=k141_128359	6	188	0	0	0.00153901	0.00301895	0.00273373	0.00758225	0	0	0	0	0	0	0	0
bin62_coassembly	83002	A11	30S_ribosomal_protein_S9 OS=s__Pararhodobacter_sp003076755 len=173 cid=k141_102111	3	173	0	0	0	0	0.00297076	0.00274656	0.00213721	0	0	0	0	0	0	0
bin62_coassembly	141830	A11	3-isopropylmalate_dehydratase_large_subunit OS=s__Defluviimonas_B_sp002423245 len=472 cid=k141_94144	1	472	0	0	0	0	0	0.00100668	0	0	0	0	0	0	0	0
bin62_coassembly	192870	A11	3-oxoacyl-[acyl-carrier-protein]_synthase_2 OS=s__Pararhodobacter_sp003076755 len=289 cid=k141_98668	7	289	0	0	0	0.00196389	0.00177834	0.00164413	0	0	0	0.00194109	0	0.00160561	0.00166866	0.00165127
bin62_coassembly	123680	A11	50S_ribosomal_protein_L19 OS=s__Pararhodobacter_sp001314715 len=127 cid=k141_31938	8	127	0	0	0	0	0.0121403	0.00374137	0.00873396	0	0.0263101	0	0	0	0	0
bin62_coassembly	252507	A11	50S_ribosomal_protein_L2 OS=s__Pararhodobacter_sp001314715 len=279 cid=k141_120295	18	279	0	0	0.00207408	0.00203428	0.00736832	0.00681225	0.00397567	0	0.0119763	0	0.00571257	0.00166316	0	0
bin62_coassembly	193710	A11	50S_ribosomal_protein_L5 OS=s__Natronohydrobacter_thiooxidans len=186 cid=k141_128359	8	186	0	0	0	0.00305142	0.00828937	0.0102184	0	0	0	0	0	0	0	0
bin62_coassembly	236410	A11	50S_ribosomal_protein_L7/L12 OS=s__Pararhodobacter_sp001691415 len=141 cid=k141_74984	182	141	0.00717721	0.0187474	0.0513004	0.0563538	0.134864	0.134796	0.0996456	0.0226096	0.0710933	0.0079571	0.0056518	0.0131637	0.0102605	0.0101536
bin62_coassembly	207487	A11	6%2C7-dimethyl-8-ribityllumazine_synthase OS=s__Pararhodobacter_sp001314715 len=188 cid=k141_99264	2	188	0	0	0	0	0	0	0	0	0	0.00298391	0	0	0.00256512	0
bin62_coassembly	197674	A11	Acetyl-coenzyme_A_synthetase OS=s__Pararhodobacter_sp001314715 len=653 cid=k141_101448	11	653	0	0	0	0	0.00157409	0.00218295	0.000566214	0.002441	0.00511697	0.000859074	0	0.000710598	0	0.000730808
bin62_coassembly	192864	A11	Aconitate_hydratase_A OS=s__Pararhodobacter_sp001314715 len=923 cid=k141_98668	9	923	0	0	0	0	0.00222726	0.00102959	0	0.00172695	0.00362013	0.000607774	0	0	0	0
bin62_coassembly	218753	A11	Aerobic_cobaltochelatase_subunit_CobS OS=s__Pararhodobacter_sp001314715 len=324 cid=k141_109868	5	324	0	0	0.000893007	0	0.00158624	0.00293305	0.00114117	0	0	0	0	0	0	0
bin62_coassembly	212614	A11	Alpha-keto_acid-binding_periplasmic_protein_TakP OS=s__Roseicitreum_antarcticum len=364 cid=k141_40166	20	364	0	0	0	0.00467772	0.00423577	0.00652685	0.00609458	0.0131371	0	0	0	0	0	0
bin62_coassembly	249723	A11	Arginine_biosynthesis_bifunctional_protein_ArgJ OS=s__Pararhodobacter_aggregans len=456 cid=k141_99893	7	456	0	0	0	0	0.00112706	0.00104201	0	0.00699111	0	0	0.0017476	0	0.0021151	0
bin62_coassembly	104446	A11	Arogenate_dehydratase/prephenate_dehydratase_1%2C_chloroplastic OS=s__Lutimaribacter_saemankumensis len=277 cid=k141_78089	5	277	0	0	0	0.00204897	0.00185538	0.00171536	0.00133479	0	0.0120628	0	0	0	0	0
bin62_coassembly	117320	A11	Aspartate--tRNA(Asp/Asn)_ligase OS=s__Pararhodobacter_aggregans len=593 cid=k141_75017	2	593	0	0	0	0	0.000866679	0.000801272	0	0	0	0	0	0	0	0
bin62_coassembly	212837	A11	ATP-dependent_Clp_protease_ATP-binding_subunit_ClpX OS=s__Pararhodobacter_sp001314715 len=338 cid=k141_761	6	338	0	0	0	0.00167918	0.00152053	0.00140578	0.0010939	0	0.0197715	0	0	0	0	0
bin62_coassembly	149162	A11	ATP-dependent_protease_ATPase_subunit_HslU OS=s__Pararhodobacter_sp001314715 len=433 cid=k141_150962	2	433	0	0	0	0	0.00118693	0.00109735	0	0	0	0	0	0	0	0
bin62_coassembly	61158	A11	Bacterial_DNA-binding_protein OS=s__Pararhodobacter_sp001314715 len=95 cid=k141_649	2	95	0	0	0	0	0	0	0	0.0335573	0	0	0	0	0	0
bin62_coassembly	192713	A11	Bacterial_extracellular_solute-binding_protein%2C_family_7 OS=s__Pararhodobacter_sp001314715 len=323 cid=k141_29451	3	323	0	0	0	0	0	0	0	0.0049349	0.0206897	0	0	0	0	0
bin62_coassembly	176094	A11	Bacterial_extracellular_solute-binding_protein%2C_family_7 OS=s__Pararhodobacter_sp001314715 len=337 cid=k141_124572	7	337	0	0	0	0.00168416	0.00305009	0.00281991	0.00109714	0	0	0	0	0	0	0.00141608
bin62_coassembly	101611	A11	Beta_sliding_clamp OS=s__Pararhodobacter_sp001314715 len=372 cid=k141_36070	2	372	0	0	0	0	0	0.0012773	0.000993918	0	0	0	0	0	0	0
bin62_coassembly	158478	A11	Caffeine_dehydrogenase_subunit_beta OS=s__Pararhodobacter_sp001314715 len=262 cid=k141_51501	1	262	0	0	0	0	0	0.00181357	0	0	0	0	0	0	0	0
bin62_coassembly	177312	A11	Carbamoyl-phosphate_synthase_large_chain OS=s__Pararhodobacter_sp001314715 len=1066 cid=k141_85712	12	1066	0	0	0	0	0.000482121	0	0	0	0	0	0.00149513	0.000870582	0.00090477	0.00223836
bin62_coassembly	183566	A11	Carbamoyl-phosphate_synthase_small_chain OS=s__Pararhodobacter_sp001314715 len=388 cid=k141_134400	1	388	0	0	0	0	0	0	0	0	0	0	0	0.00119593	0	0
bin62_coassembly	219066	A11	Carboxynorspermidine_synthase OS=s__Pararhodobacter_sp001691415 len=412 cid=k141_90453	5	412	0	0	0	0.00137758	0.00249486	0.00115329	0.000897421	0	0	0	0	0	0	0
bin62_coassembly	224331	A11	Cbb3-type_cytochrome_c_oxidase_subunit_CcoP OS=s__Pararhodobacter_sp001314715 len=307 cid=k141_65500	9	307	0	0	0.000942457	0.00369748	0.00167407	0.00619094	0.00120436	0	0	0	0	0	0	0
bin62_coassembly	181072	A11	Chaperone_protein_ClpB OS=s__Pararhodobacter_sp001314715 len=875 cid=k141_117595	39	875	0.00578278	0.00226576	0.00231468	0.00259458	0.000587361	0.000543034	0.000422557	0.00364337	0.00381872	0.00192334	0.000910747	0.000530309	0.000551134	0
bin62_coassembly	83035	A11	Cyclophilin_type_peptidyl-prolyl_cis-trans_isomerase/CLD OS=s__Natronohydrobacter_thiooxidans len=211 cid=k141_102111	1	211	0	0	0	0	0	0	0.00175231	0	0	0	0	0	0	0
bin62_coassembly	184536	A11	Cysteine--tRNA_ligase OS=s__Rhodobacter_D_sp002422085 len=455 cid=k141_92573	1	455	0	0	0	0	0	0.0010443	0	0	0	0	0	0	0	0
bin62_coassembly	230806	A11	Dihydrolipoyl_dehydrogenase OS=s__Pararhodobacter_sp001314715 len=462 cid=k141_64925	9	462	0	0	0	0.00122849	0.00111243	0.00205695	0.0016006	0	0	0.00121423	0.0017249	0.00100437	0	0
bin62_coassembly	193698	A11	DNA-directed_RNA_polymerase_subunit_alpha OS=s__Pararhodobacter_sp003076755 len=338 cid=k141_128359	24	338	0.00149702	0	0.000856019	0.00671673	0.00608214	0.00984048	0.0021878	0	0.0197715	0.00497907	0	0	0	0
bin62_coassembly	153925	A11	DNA-directed_RNA_polymerase_subunit_omega OS=s__Pararhodobacter_sp001314715 len=118 cid=k141_98228	1	118	0	0	0	0	0	0.00402673	0	0	0	0	0	0	0	0
bin62_coassembly	144576	A11	Electron_transfer_flavoprotein_subunit_alpha OS=s__Defluviimonas_C_aquaemixtae len=308 cid=k141_127928	8	308	0.00328567	0	0.000939397	0.00184274	0.00166864	0.00154271	0.00120045	0	0	0	0	0	0.00156572	0
bin62_coassembly	201353	A11	Enoyl-[acyl-carrier-protein]_reductase_[NADH]_1 OS=s__Pararhodobacter_sp001314715 len=276 cid=k141_67221	4	276	0	0	0.00104831	0	0.0018621	0.00172157	0.00133963	0	0	0	0	0	0	0
bin62_coassembly	223695	A11	Formate--tetrahydrofolate_ligase OS=s__Pararhodobacter_sp001314715 len=558 cid=k141_120585	6	558	0	0	0	0.00101714	0.000921041	0.00170306	0.000662612	0	0	0	0	0.000831578	0	0
bin62_coassembly	210742	A11	Formylaminopyrimidine-binding_protein OS=s__Pararhodobacter_sp001314715 len=329 cid=k141_53265	30	329	0.00153797	0.00100433	0.00263831	0.00345023	0.00781065	0.00577695	0.00337147	0.00484491	0.0101562	0.00170509	0	0.00423119	0.00439735	0.00290102
bin62_coassembly	121789	A11	Glucosylglycerol-phosphate_synthase OS=s__Roseibacterium_elongatum len=500 cid=k141_25134	1	500	0.00101199	0	0	0	0	0	0	0	0	0	0	0	0	0
bin62_coassembly	197886	A11	Glycine--tRNA_ligase_alpha_subunit OS=s__Defluviimonas_sp002440625 len=312 cid=k141_106800	8	312	0	0	0	0.00181911	0.00164725	0.00304586	0	0	0	0.001798	0	0.00297449	0	0.00152954
bin62_coassembly	195084	A11	Glycolate_oxidase_iron-sulfur_subunit OS=s__Pararhodobacter_sp003122215 len=429 cid=k141_89597	1	429	0	0	0	0	0	0	0.000861859	0	0	0	0	0	0	0
bin62_coassembly	117352	A11	GTPase_Der OS=s__Pararhodobacter_aggregans len=490 cid=k141_75017	3	490	0	0	0	0	0.00209772	0.000969703	0	0	0	0	0	0	0	0
bin62_coassembly	228730	A11	hypothetical_protein OS=s__HLUCCO07_sp001314705 len=258 cid=k141_146022	4	258	0	0	0	0.00219986	0.00398404	0	0	0	0.0129511	0	0	0	0	0
bin62_coassembly	166977	A11	hypothetical_protein OS=s__Pararhodobacter_sp001314715 len=159 cid=k141_131280	3	159	0	0	0	0	0	0	0.00465079	0.010025	0	0	0	0	0	0
bin62_coassembly	153103	A11	hypothetical_protein OS=s__Pararhodobacter_sp001314715 len=376 cid=k141_96393	9	376	0	0	0.000769506	0	0.00136686	0.00379113	0.000983345	0	0.00888666	0.00149196	0	0	0.00128256	0
bin62_coassembly	104444	A11	hypothetical_protein OS=s__Pararhodobacter_sp001314715 len=660 cid=k141_78089	3	660	0	0	0	0	0	0	0	0	0	0.000849963	0	0.000703061	0.00073067	0
bin62_coassembly	212471	A11	hypothetical_protein OS=s__Pararhodobacter_sp001314715 len=919 cid=k141_27527	9	919	0.00165177	0.000359547	0.000314836	0.000617588	0	0.0015511	0	0	0	0	0	0	0	0
bin62_coassembly	153102	A11	hypothetical_protein OS=s__Pararhodobacter_sp001691415 len=319 cid=k141_96393	6	319	0	0	0.000907004	0	0.0016111	0.00148951	0.0023181	0	0.0104746	0	0	0	0	0
bin62_coassembly	154137	A11	hypothetical_protein OS=s__Pararhodobacter_sp001691415 len=472 cid=k141_100579	2	472	0	0	0	0	0.00108886	0.00100668	0	0	0	0	0	0	0	0
bin62_coassembly	162366	A11	hypothetical_protein OS=s__Pararhodobacter_sp003122215 len=363 cid=k141_11882	4	363	0	0.000910258	0.000797064	0	0	0	0	0	0	0.00154539	0.00219533	0	0	0
bin62_coassembly	177187	A11	hypothetical_protein OS=s__Pseudolabrys_sp003152455 len=318 cid=k141_130017	14	318	0	0	0	0	0.0048485	0.00298839	0.00465079	0.010025	0.021015	0	0	0.00145918	0	0
bin62_coassembly	186538	A11	Iron-sulfur_cluster_carrier_protein OS=s__Pararhodobacter_sp001314715 len=367 cid=k141_32176	3	367	0	0	0	0.00309299	0.00140038	0	0	0	0	0	0	0	0	0
bin62_coassembly	140225	A11	Leu/Ile/Val-binding_protein_homolog_6 OS=s__Pararhodobacter_sp003122215 len=392 cid=k141_108202	1	392	0	0	0	0	0	0	0	0	0	0	0	0	0	0.00121739
bin62_coassembly	168635	A11	MerR_family_regulatory_protein,MerR_HTH_family_regulatory_protein OS=s__Pararhodobacter_sp001314715 len=333 cid=k141_49119	3	333	0	0.00198453	0.000868872	0	0	0	0	0	0	0	0	0	0	0
bin62_coassembly	61149	A11	Methionine_synthase OS=s__Defluviimonas_B_alba len=1252 cid=k141_649	4	1252	0	0	0	0	0.000410496	0	0.000295318	0	0	0.000448063	0	0	0.000385178	0
bin62_coassembly	141838	A11	Monocarboxylate_2-oxoacid-binding_periplasmic_protein_all3028 OS=s__Roseicitreum_antarcticum len=354 cid=k141_94144	6	354	0	0	0	0.00160329	0.00145181	0.00134224	0.00208891	0.00450275	0	0	0	0	0	0
bin62_coassembly	115491	A11	Monocarboxylate_2-oxoacid-binding_periplasmic_protein_all3028 OS=s__Salinarimonas_sp900094735 len=365 cid=k141_132284	9	365	0	0	0	0	0.00281611	0.00260359	0.00101298	0	0	0	0	0.00254258	0	0.00261489
bin62_coassembly	202085	A11	NAD(P)_transhydrogenase_subunit_alpha OS=s__Pararhodobacter_sp001314715 len=523 cid=k141_4702	3	523	0	0	0	0	0	0.000908517	0.000706955	0	0	0.00107261	0	0	0	0
bin62_coassembly	202084	A11	NAD(P)_transhydrogenase_subunit_beta OS=s__Roseinatronobacter_thiooxidans len=500 cid=k141_4702	1	500	0	0	0	0	0	0	0.000739475	0	0	0	0	0	0	0
bin62_coassembly	210748	A11	N-carbamoyl-L-amino-acid_hydrolase OS=s__Pararhodobacter_sp001314715 len=416 cid=k141_53265	1	416	0	0	0	0	0	0.0011422	0	0	0	0	0	0	0	0
bin62_coassembly	155534	A11	Nitrogen_regulatory_protein_P-II OS=s__Pararhodobacter_sp001691415 len=112 cid=k141_78903	12	112	0	0	0.00516669	0.00506753	0.0137663	0.0084849	0.0132049	0	0	0	0	0	0	0
bin62_coassembly	117325	A11	Octopine-binding_periplasmic_protein OS=s__Roseibaca_calidilacus len=245 cid=k141_75017	1	245	0	0	0	0	0	0.00193941	0	0	0	0	0	0	0	0
bin62_coassembly	145465	A11	Oligopeptide-binding_protein_OppA OS=s__Pararhodobacter_sp001691415 len=528 cid=k141_119512	7	528	0	0	0	0	0	0	0	0	0	0.00212491	0.00301858	0.000878826	0.000913338	0.000903821
bin62_coassembly	205714	A11	Orotate_phosphoribosyltransferase OS=s__Pararhodobacter_sp001314715 len=223 cid=k141_5560	2	223	0	0	0	0	0	0	0	0	0	0	0	0.00416162	0	0
bin62_coassembly	189908	A11	Periplasmic_binding_protein_domain,Periplasmic_binding_protein OS=s__Pararhodobacter_sp001314715 len=385 cid=k141_45011	27	385	0	0.000858243	0.00375759	0.0103193	0.00133491	0.0037025	0.00384143	0.00414019	0.00867892	0	0	0.00120525	0.00250515	0.00123953
bin62_coassembly	176082	A11	Periplasmic_dipeptide_transport_protein OS=s__Pararhodobacter_sp001314715 len=508 cid=k141_124572	13	508	0	0	0	0.00111725	0.00404678	0.00187069	0.00218349	0.00313774	0.00657753	0	0	0	0.000949296	0
bin62_coassembly	244823	A11	Periplasmic_dipeptide_transport_protein OS=s__Pararhodobacter_sp001691415 len=631 cid=k141_26075	5	631	0	0	0.000458533	0.000899466	0.000814486	0.000753018	0.000585955	0	0	0	0	0	0	0
bin62_coassembly	198751	A11	Phenylacetone_monooxygenase OS=s__Pararhodobacter_sp001691415 len=554 cid=k141_10464	4	554	0	0	0	0	0	0	0	0	0	0	0.00143845	0	0.00174095	0.000861404
bin62_coassembly	248471	A11	Phospho-2-dehydro-3-deoxyheptonate_aldolase_1%2C_chloroplastic OS=s__Pararhodobacter_sp001314715 len=456 cid=k141_101466	5	456	0	0	0.000634505	0	0.00112706	0.00208401	0	0	0	0.00123021	0	0	0	0
bin62_coassembly	167140	A11	Probable_branched-chain-amino-acid_aminotransferase OS=s__Pararhodobacter_sp001314715 len=288 cid=k141_94061	6	288	0	0	0	0	0	0	0	0	0	0.00389566	0	0.00322236	0.00167445	0.00165701
bin62_coassembly	213711	A11	Probable_cold_shock_protein_y4cH OS=s__Pararhodobacter_sp001314715 len=68 cid=k141_116351	6	68	0	0	0	0	0	0	0	0	0.147414	0.0247489	0	0	0	0
bin62_coassembly	242576	A11	Probable_fructose-bisphosphate_aldolase_class_1 OS=s__Roseinatronobacter_thiooxidans len=309 cid=k141_72965	9	309	0.00163752	0	0	0	0.00498971	0.00153772	0.00239312	0	0.0108135	0	0	0	0.00156065	0
bin62_coassembly	177371	A11	Probable_glutamate_dehydrogenase OS=s__Pararhodobacter_sp001314715 len=476 cid=k141_100623	5	476	0.00106301	0	0	0.00119236	0.00107971	0.000998224	0	0	0	0	0	0	0	0.00100256
bin62_coassembly	83008	A11	Probable_transaldolase OS=s__Rhodobaca_barguzinensis len=217 cid=k141_102111	19	217	0	0	0.00133334	0.005231	0.00710517	0.0043793	0.00170386	0	0	0.00258514	0.00734474	0.00855337	0.00222231	0.00439832
bin62_coassembly	141842	A11	Purine-binding_protein_BAB2_0673 OS=s__Pararhodobacter_sp001314715 len=361 cid=k141_94144	12	361	0	0	0	0	0.00284732	0.00263244	0.00204841	0.0132463	0.0185118	0	0	0	0	0.00132193
bin62_coassembly	194502	A11	Reaction_center_protein_L_chain OS=s__Roseibaca_calidilacus len=282 cid=k141_88509	3	282	0	0	0	0	0.00364497	0.00168495	0	0	0	0	0	0	0	0
bin62_coassembly	248469	A11	Receptor_family_ligand_binding_region,Periplasmic_binding_protein_domain,Periplasmic_binding_protein OS=s__Roseinatronobacter_thiooxidans len=380 cid=k141_101466	24	380	0	0	0	0	0.00676238	0.00375122	0.0107029	0.00419467	0.0351725	0	0	0	0	0
bin62_coassembly	185157	A11	Ribonuclease_D OS=s__Pararhodobacter_sp001314715 len=398 cid=k141_112561	1	398	0	0	0	0	0.00129131	0	0	0	0	0	0	0	0	0
bin62_coassembly	219559	A11	sn-glycerol-3-phosphate-binding_periplasmic_protein_UgpB OS=s__Rhodobaca_barguzinensis len=440 cid=k141_104833	50	440	0.00229997	0.00150193	0.00197273	0.0103193	0.00700828	0.00539948	0.0067225	0.00362267	0.0227822	0	0.00181115	0.00421837	0.00219201	0.00542293
bin62_coassembly	211036	A11	Spermidine/putrescine_import_ATP-binding_protein_PotA OS=s__Roseinatronobacter_thiooxidans len=366 cid=k141_58619	24	366	0	0.000902797	0.000790531	0.00620288	0.00842526	0.00778942	0.00404085	0.00435512	0.00912946	0	0	0	0	0
bin62_coassembly	145817	A11	Succinate_dehydrogenase_flavoprotein_subunit OS=s__Pararhodobacter_sp001314715 len=601 cid=k141_27616	4	601	0	0	0	0.000944365	0.000855143	0.000790607	0.000615204	0	0	0	0	0	0	0
bin62_coassembly	145819	A11	Succinate_dehydrogenase_iron-sulfur_subunit OS=s__Pararhodobacter_sp001314715 len=259 cid=k141_27616	8	259	0	0.00127577	0	0.00219136	0.00595298	0.00366915	0.00142756	0	0	0	0	0	0	0
bin62_coassembly	185153	A11	Succinyl-CoA:3-ketoacid_coenzyme_A_transferase_subunit_A OS=s__Pararhodobacter_sp001314715 len=231 cid=k141_112561	1	231	0	0	0	0	0	0	0.0016006	0	0	0	0	0	0	0
bin62_coassembly	223957	A11	Tol-Pal_system_protein_TolB OS=s__Pararhodobacter_sp003076755 len=441 cid=k141_119591	1	441	0	0	0	0	0.0011654	0	0	0	0	0	0	0	0	0
bin62_coassembly	86640	A11	Trans-acting_regulatory_protein_HvrA OS=s__Pararhodobacter_aggregans len=102 cid=k141_83243	3	102	0	0	0	0	0.00503863	0	0	0.0312544	0	0	0	0	0	0
bin62_coassembly	146405	A11	Transcription_termination/antitermination_protein_NusA OS=s__Maritimibacter_sp001626765 len=570 cid=k141_151003	4	570	0	0	0	0	0.00090165	0.000833604	0.000648662	0.00279645	0	0	0	0	0	0
bin62_coassembly	146403	A11	Translation_initiation_factor_IF-2 OS=s__Pararhodobacter_sp001691415 len=842 cid=k141_151003	5	842	0	0	0.000343628	0	0.00122076	0.000564317	0.000439118	0	0	0	0	0	0	0
bin62_coassembly	197671	A11	Uncharacterized_symporter_H16_A2524 OS=s__Roseibaca_calidilacus len=594 cid=k141_101448	15	594	0.000851841	0	0	0.000955494	0.00259566	0.00319969	0.00186736	0	0	0.000944403	0	0.000781179	0	0.000803397
bin9_Super_Day12	56245	A12	30S_ribosomal_protein_S1 OS=s__Natronohydrobacter_thiooxidans len=559 cid=NODE_3318_length_6110_cov_10.761024	5	559	0	0	0	0.00203064	0.000919393	0	0	0	0	0.00100353	0.00142559	0	0	0
bin9_Super_Day12	20201	A12	30S_ribosomal_protein_S5 OS=s__Rhodobaca_barguzinensis len=188 cid=NODE_383_length_34891_cov_10.866087	10	188	0	0	0.00153901	0.00905686	0.00820118	0.00505484	0.00196669	0	0	0	0	0	0	0
bin9_Super_Day12	20183	A12	31_kDa_immunogenic_protein OS=s__Rhodobaca_barguzinensis len=321 cid=NODE_383_length_34891_cov_10.866087	47	321	0	0.00205871	0.000901353	0	0.00800531	0.00296046	0.00460732	0.0297939	0.0416372	0.0104855	0.00248257	0.00867328	0.00450694	0.0104066
bin9_Super_Day12	51969	A12	3-isopropylmalate_dehydratase_large_subunit OS=s__Roseibaca_calidilacus len=472 cid=NODE_2672_length_7774_cov_9.564322	1	472	0	0	0	0	0	0.00100668	0	0	0	0	0	0	0	0
bin9_Super_Day12	28092	A12	3-isopropylmalate_dehydrogenase OS=s__Pararhodobacter_sp001314715 len=367 cid=NODE_695_length_24556_cov_10.347618	12	367	0.00137873	0.00180067	0.000788377	0.00154649	0.00140038	0.0012947	0.00201492	0	0	0	0	0.00126436	0.00131401	0.00130032
bin9_Super_Day12	8993	A12	3-oxoacyl-[acyl-carrier-protein]_synthase_1 OS=s__LPB0142_sp001856665 len=409 cid=NODE_94_length_64536_cov_10.483677	4	409	0	0	0	0.00138769	0	0.00232349	0.000904004	0	0	0	0	0	0	0
bin9_Super_Day12	47241	A12	3-oxoacyl-[acyl-carrier-protein]_synthase_2 OS=s__Albidovulum_inexpectatum len=424 cid=NODE_2093_length_10083_cov_9.530614	7	424	0	0	0	0.00133859	0.00121212	0.00112065	0	0	0	0.00132306	0	0.00109439	0.00113736	0.00112551
bin9_Super_Day12	19369	A12	50S_ribosomal_protein_L1 OS=s__HLUCCO07_sp003258925 len=232 cid=NODE_356_length_35899_cov_10.285822	1	232	0	0	0	0	0.00221526	0	0	0	0	0	0	0	0	0
bin9_Super_Day12	19370	A12	50S_ribosomal_protein_L11 OS=s__PHEG01_sp002842835 len=142 cid=NODE_356_length_35899_cov_10.285822	11	142	0	0	0.00203757	0.0119908	0.0108579	0.00669232	0	0	0.0235309	0.00395053	0	0	0	0
bin9_Super_Day12	47367	A12	50S_ribosomal_protein_L17 OS=s__Limimaricola_soesokkakensis len=138 cid=NODE_2108_length_10021_cov_11.715733	3	138	0	0	0	0.00411278	0.00372421	0	0.00267926	0	0	0	0	0	0	0
bin9_Super_Day12	20200	A12	50S_ribosomal_protein_L18 OS=s__Natronohydrobacter_thiooxidans len=119 cid=NODE_383_length_34891_cov_10.866087	1	119	0	0	0	0	0	0	0	0	0	0	0.00669667	0	0	0
bin9_Super_Day12	48772	A12	50S_ribosomal_protein_L19 OS=s__Pararhodobacter_sp001314715 len=127 cid=NODE_2264_length_9236_cov_10.931053	8	127	0	0	0	0	0.0121403	0.00374137	0.00873396	0	0.0263101	0	0	0	0	0
bin9_Super_Day12	20187	A12	50S_ribosomal_protein_L2 OS=s__Natronohydrobacter_thiooxidans len=279 cid=NODE_383_length_34891_cov_10.866087	9	279	0	0	0	0	0.00184208	0.00510919	0.00132522	0	0.0119763	0	0.00571257	0.00166316	0	0
bin9_Super_Day12	52987	A12	50S_ribosomal_protein_L3 OS=s__Roseinatronobacter_thiooxidans len=278 cid=NODE_2811_length_7359_cov_10.607338	4	278	0	0	0	0	0.00369741	0.00170919	0	0	0	0.0020179	0	0	0	0
bin9_Super_Day12	20196	A12	50S_ribosomal_protein_L5 OS=s__Natronohydrobacter_thiooxidans len=186 cid=NODE_383_length_34891_cov_10.866087	7	186	0	0	0	0.00305142	0.00828937	0.00766378	0	0	0	0	0	0	0	0
bin9_Super_Day12	19367	A12	50S_ribosomal_protein_L7/L12 OS=s__Pararhodobacter_sp001691415 len=126 cid=NODE_356_length_35899_cov_10.285822	182	126	0.00803164	0.0209793	0.0574076	0.0630626	0.150919	0.150843	0.111508	0.0253012	0.0795567	0.00890437	0.00632463	0.0147308	0.011482	0.0113623
bin9_Super_Day12	24160	A12	AAA_domain,CobQ/CobB/MinD/ParA_nucleotide_binding_domain,Iron-sulfur_cluster_assembly_protein,ATPase_MipZ,NUBPL_iron-transfer_P-loop_NTPase OS=s__Pararhodobacter_sp001314715 len=373 cid=NODE_525_length_29554_cov_9.911895	3	373	0	0	0	0.00304323	0.00137786	0	0	0	0	0	0	0	0	0
bin9_Super_Day12	41364	A12	ABC_transporter,NMT1/THI5_like OS=UNKNOWN len=639 cid=NODE_1531_length_13602_cov_10.101794	7	639	0	0	0	0	0.00160858	0.00148718	0	0	0.00522908	0.000877896	0	0	0	0.000746819
bin9_Super_Day12	37901	A12	Acyl_carrier_protein OS=s__Mangrovicoccus_sp003254465 len=77 cid=NODE_1262_length_16087_cov_7.158620	12	77	0.00657134	0	0	0	0.0133491	0.00617084	0.00480179	0	0	0	0.0103494	0.0180787	0	0.0185929
bin9_Super_Day12	28863	A12	Aerobic_cobaltochelatase_subunit_CobS OS=s__Roseinatronobacter_thiooxidans len=328 cid=NODE_732_length_23842_cov_9.053979	3	328	0	0	0.000882117	0	0.00156689	0.00144864	0	0	0	0	0	0	0	0
bin9_Super_Day12	23832	A12	Alpha-glucosides-binding_periplasmic_protein_AglE OS=s__Natronohydrobacter_thiooxidans len=451 cid=NODE_511_length_30137_cov_9.356791	6	451	0	0	0	0.00125846	0	0.00105356	0.00163963	0	0	0	0	0.00102887	0.00106927	0
bin9_Super_Day12	8988	A12	Alpha-keto_acid-binding_periplasmic_protein_TakP OS=s__Roseicitreum_antarcticum len=331 cid=NODE_94_length_64536_cov_10.483677	1	331	0	0	0	0	0	0	0	0.00481563	0	0	0	0	0	0
bin9_Super_Day12	30612	A12	Argininosuccinate_synthase OS=s__Roseibaca_calidilacus len=413 cid=NODE_820_length_22109_cov_10.100118	3	413	0	0	0	0.00137425	0.00124441	0	0.000895248	0	0	0	0	0	0	0
bin9_Super_Day12	30207	A12	ATP-dependent_Clp_protease_ATP-binding_subunit_ClpX OS=s__Rhodobaca_barguzinensis len=423 cid=NODE_798_length_22645_cov_9.745153	6	423	0	0	0	0.00134176	0.00121499	0.0011233	0.000874084	0	0.0157985	0	0	0	0	0
bin9_Super_Day12	39268	A12	ATP-dependent_protease_ATPase_subunit_HslU OS=s__Roseovarius_azorensis len=434 cid=NODE_1365_length_14972_cov_8.484950	2	434	0	0	0	0	0.0011842	0.00109483	0	0	0	0	0	0	0	0
bin9_Super_Day12	27659	A12	autotransporter-associated_beta_strand_repeat OS=s__Pseudaminobacter_sp900116595 len=2146 cid=NODE_676_length_25231_cov_10.314307	1	2146	0	0	0	0	0.000239488	0	0	0	0	0	0	0	0	0
bin9_Super_Day12	49263	A12	Bacterial_extracellular_solute-binding_protein,Bacterial_extracellular_solute-binding_protein OS=s__Rhodobaca_barguzinensis len=367 cid=NODE_2323_length_9010_cov_10.389391	19	367	0.00137873	0	0	0	0.00140038	0.0051788	0.00201492	0.00868651	0.00910459	0.00458563	0	0.00379308	0.00131401	0.00130032
bin9_Super_Day12	7628	A12	Bacterial_extracellular_solute-binding_proteins%2C_family_5_Middle OS=s__Rhodobaca_barguzinensis len=571 cid=NODE_72_length_73742_cov_10.848657	13	571	0	0.00115735	0.000506715	0.000993981	0.000900071	0.000832145	0.000647526	0.00279155	0	0.000982444	0	0.000812645	0.00168911	0.000835758
bin9_Super_Day12	47365	A12	Beta_sliding_clamp OS=s__Marinovum_algicola len=372 cid=NODE_2108_length_10021_cov_11.715733	2	372	0	0	0	0	0	0.0012773	0.000993918	0	0	0	0	0	0	0
bin9_Super_Day12	33624	A12	Carbamoyl-phosphate_synthase_large_chain OS=s__Roseibaca_calidilacus len=498 cid=NODE_989_length_19314_cov_9.796978	1	498	0	0	0	0	0.00103201	0	0	0	0	0	0	0	0	0
bin9_Super_Day12	38536	A12	Carbamoyl-phosphate_synthase_small_chain OS=s__Natronohydrobacter_thiooxidans len=385 cid=NODE_1307_length_15589_cov_9.759946	1	385	0	0	0	0	0	0	0	0	0	0	0	0.00120525	0	0
bin9_Super_Day12	59492	A12	Carbon_monoxide_dehydrogenase_large_chain OS=s__Pararhodobacter_aggregans len=791 cid=NODE_3897_length_5152_cov_8.478517	2	791	0	0	0	0	0.00129947	0	0	0	0	0	0	0	0	0
bin9_Super_Day12	56277	A12	Carboxynorspermidine_synthase OS=s__Natronohydrobacter_thiooxidans len=408 cid=NODE_3321_length_6105_cov_9.942314	5	408	0	0	0.000709153	0.00139109	0	0.00116459	0.00090622	0	0	0	0	0	0.00118197	0
bin9_Super_Day12	49617	A12	Cbb3-type_cytochrome_c_oxidase_subunit_CcoP OS=s__Rhodobaca_barguzinensis len=296 cid=NODE_2367_length_8811_cov_10.626085	9	296	0	0	0.000977481	0.00383489	0.00173629	0.00642101	0.00124911	0	0	0	0	0	0	0
bin9_Super_Day12	40715	A12	Cell_shape-determining_protein_MreB OS=s__Roseibaca_calidilacus len=345 cid=NODE_1480_length_13895_cov_8.934971	2	345	0	0	0	0	0.00148968	0.00137726	0	0	0	0	0	0	0	0
bin9_Super_Day12	42569	A12	Chaperone_protein_DnaK OS=s__Rhodobacter_A_sphaeroides len=363 cid=NODE_1635_length_12811_cov_9.981342	98	363	0.0153331	0.00455129	0.00637652	0.0187624	0.00849489	0.0143986	0.00814849	0.0131733	0.0368196	0.0108177	0.00439066	0.0115046	0.00664246	0.00920254
bin9_Super_Day12	50576	A12	Chaperone_protein_DnaK OS=s__Roseinatronobacter_thiooxidans len=291 cid=NODE_2488_length_8362_cov_10.508487	10	291	0	0	0.000994276	0.00390078	0.00353224	0	0.00127058	0	0.0229648	0.00192775	0.0027385	0	0	0
bin9_Super_Day12	26245	A12	choline_ABC_transporter%2C_periplasmic_binding_protein OS=s__Natronohydrobacter_thiooxidans len=307 cid=NODE_613_length_26654_cov_10.467800	17	307	0	0	0	0	0.0066963	0.00309547	0	0.0103842	0	0.00182728	0.00259578	0.0045344	0.00314164	0.00310891
bin9_Super_Day12	37739	A12	Citrate_synthase OS=s__Pararhodobacter_sp003122215 len=431 cid=NODE_1250_length_16234_cov_9.016626	21	431	0.001174	0	0	0.00395056	0.00715463	0.00330734	0.00514716	0	0	0.00130157	0	0	0	0.00110723
bin9_Super_Day12	59661	A12	Cysteine_synthase_1 OS=s__Natronohydrobacter_thiooxidans len=344 cid=NODE_3931_length_5115_cov_9.794664	7	344	0	0	0	0	0.00149401	0.00138126	0.00107482	0	0	0.00326148	0.00231658	0.0013489	0	0
bin9_Super_Day12	58185	A12	Cysteine--tRNA_ligase OS=s__Natronohydrobacter_thiooxidans len=474 cid=NODE_3655_length_5546_cov_9.021490	1	474	0	0	0	0	0	0.00100244	0	0	0	0	0	0	0	0
bin9_Super_Day12	28907	A12	Cytochrome_c1 OS=s__Rhodobaca_barguzinensis len=265 cid=NODE_733_length_23837_cov_9.407325	3	265	0	0	0	0	0.0019394	0.00179304	0.00139524	0	0	0	0	0	0	0
bin9_Super_Day12	38542	A12	Cytochrome_c551_peroxidase OS=s__Rhodobaca_barguzinensis len=327 cid=NODE_1307_length_15589_cov_9.759946	23	327	0	0	0	0.005207	0.0110018	0.00145307	0.00226139	0	0.0102183	0.00171552	0.00243701	0.00283804	0.00589899	0.00145938
bin9_Super_Day12	64075	A12	D-3-phosphoglycerate_dehydrogenase OS=s__Rhodobaca_barguzinensis len=531 cid=NODE_4903_length_4123_cov_10.711160	18	531	0	0	0.00108977	0.00213771	0.00193575	0.00268449	0.00208891	0.00300183	0.00629262	0.0021129	0.00300152	0	0	0
bin9_Super_Day12	66321	A12	Dihydrolipoyl_dehydrogenase OS=s__Roseibaca_calidilacus len=461 cid=NODE_5462_length_3741_cov_7.669018	11	461	0	0	0	0.00123116	0.00111484	0.00206141	0.00160407	0	0	0.00121687	0.00172864	0.00100655	0.00104608	0.00103518
bin9_Super_Day12	34125	A12	Dihydrolipoyl_dehydrogenase OS=s__Roseovarius_sp002842985 len=464 cid=NODE_1018_length_18910_cov_10.461363	3	464	0	0	0	0	0.00110763	0.00102404	0	0	0	0.001209	0	0	0	0
bin9_Super_Day12	12816	A12	DNA-binding_protein_HU OS=s__Roseicitreum_antarcticum len=96 cid=NODE_173_length_51129_cov_11.322532	1	96	0	0	0	0	0	0	0	0	0.0348061	0	0	0	0	0
bin9_Super_Day12	46637	A12	DNA-directed_RNA_polymerase_subunit_alpha OS=s__Roseibaca_calidilacus len=283 cid=NODE_2024_length_10369_cov_11.163855	18	283	0	0	0	0.00200552	0.00544813	0.00839496	0.00130649	0	0.023614	0.00396449	0.00563183	0.00163965	0	0.00168628
bin9_Super_Day12	49098	A12	DNA-directed_RNA_polymerase_subunit_omega OS=s__Roseinatronobacter_thiooxidans len=118 cid=NODE_2304_length_9081_cov_9.565478	1	118	0	0	0	0	0	0.00402673	0	0	0	0	0	0	0	0
bin9_Super_Day12	49104	A12	Electron_transfer_flavoprotein_subunit_beta OS=s__Roseicitreum_antarcticum len=253 cid=NODE_2304_length_9081_cov_9.565478	21	253	0.00199997	0.00130602	0.00114361	0.00448667	0.00812554	0.00563424	0.00438424	0	0.0264141	0	0	0.00183407	0.00381219	0.00188624
bin9_Super_Day12	44129	A12	Elongation_factor_Tu OS=s__Rhodobaca_barguzinensis len=372 cid=NODE_1776_length_11886_cov_10.986223	207	372	0.020403	0.0275353	0.024889	0.0228856	0.0207234	0.0306551	0.0188844	0.0128546	0.0898221	0.03016	0.00428443	0.0124737	0.00648175	0.00769706
bin9_Super_Day12	17520	A12	Formate_dehydrogenase%2C_nitrate-inducible%2C_major_subunit OS=s__Natronohydrobacter_thiooxidans len=989 cid=NODE_297_length_38440_cov_9.457184	21	989	0	0	0	0.00114775	0.0036376	0.0024022	0.0007477	0	0	0	0	0.00140754	0.000487606	0.000482525
bin9_Super_Day12	17858	A12	Formylaminopyrimidine-binding_protein OS=s__Pararhodobacter_sp001314715 len=329 cid=NODE_308_length_38257_cov_10.382624	31	329	0.00153797	0.00100433	0.00263831	0.00517535	0.00624852	0.00577695	0.00337147	0.00484491	0.0101562	0.00341018	0	0.00423119	0.00439735	0.00290102
bin9_Super_Day12	46590	A12	Fructose-1%2C6-bisphosphatase_class_2 OS=s__Rhodobaca_barguzinensis len=321 cid=NODE_2019_length_10391_cov_9.847136	6	321	0	0	0	0	0	0	0	0	0.0104093	0	0	0.00289109	0.00300463	0.00148666
bin9_Super_Day12	26234	A12	Glutamate/glutamine/aspartate/asparagine-binding_protein_BztA OS=s__WD3A24_sp002967695 len=338 cid=NODE_613_length_26654_cov_10.467800	29	338	0	0.00195517	0.00171204	0.00335836	0.00608214	0.00562313	0.00437559	0	0.00988575	0.00165969	0	0.00274568	0.00428026	0.00564754
bin9_Super_Day12	7625	A12	Glutamine_synthetase OS=s__Roseicitreum_antarcticum len=468 cid=NODE_72_length_73742_cov_10.848657	7	468	0	0	0	0	0	0.00101529	0.000790038	0	0	0	0.00170279	0.00198299	0.00206086	0
bin9_Super_Day12	42586	A12	Glycerol_kinase OS=s__Roseibaca_calidilacus len=495 cid=NODE_1637_length_12794_cov_8.954157	3	495	0	0	0	0	0.00103826	0.000959908	0.000746945	0	0	0	0	0	0	0
bin9_Super_Day12	47323	A12	Glycolate_oxidase_iron-sulfur_subunit OS=s__Natronohydrobacter_thiooxidans len=443 cid=NODE_2102_length_10052_cov_10.007502	1	443	0	0	0	0	0	0	0.000834622	0	0	0	0	0	0	0
bin9_Super_Day12	29937	A12	Heme-binding_protein_A OS=s__Natronohydrobacter_thiooxidans len=545 cid=NODE_784_length_22855_cov_10.227325	15	545	0	0	0	0.0031242	0.00660107	0.00261553	0.00135684	0	0	0	0	0	0	0
bin9_Super_Day12	24184	A12	hypothetical_protein OS=s__Rhodobaca_barguzinensis len=154 cid=NODE_526_length_29528_cov_10.205815	3	154	0	0	0	0	0	0	0	0	0	0	0	0.00301312	0.00313144	0.00309882
bin9_Super_Day12	23668	A12	hypothetical_protein OS=s__Rhodobaca_barguzinensis len=263 cid=NODE_505_length_30527_cov_11.626444	2	263	0	0	0	0.00215804	0.00195415	0	0	0	0	0	0	0	0	0
bin9_Super_Day12	38210	A12	hypothetical_protein OS=s__Roseibaca_calidilacus len=173 cid=NODE_1284_length_15770_cov_9.808018	3	173	0	0	0	0	0.00297076	0.00274656	0	0	0	0.00324263	0	0	0	0
bin9_Super_Day12	50578	A12	hypothetical_protein OS=s__Roseicitreum_antarcticum len=896 cid=NODE_2488_length_8362_cov_10.508487	3	896	0	0	0	0	0	0.000530306	0.000825307	0	0	0	0	0	0	0
bin9_Super_Day12	25469	A12	hypothetical_protein OS=s__Roseinatronobacter_thiooxidans len=513 cid=NODE_579_length_27628_cov_9.212599	2	513	0	0	0	0	0	0	0	0	0	0.00109352	0.00155342	0	0	0
bin9_Super_Day12	23050	A12	Inosine-5'-monophosphate_dehydrogenase OS=s__Rhodobaca_barguzinensis len=482 cid=NODE_482_length_31211_cov_9.564835	15	482	0	0.000685526	0.00120056	0.00117752	0.00213253	0.0019716	0.00153418	0	0.00693233	0.0023277	0	0	0.00200101	0
bin9_Super_Day12	44926	A12	Methylmalonyl-CoA_mutase OS=s__Roseinatronobacter_thiooxidans len=710 cid=NODE_1852_length_11341_cov_9.438331	4	710	0	0	0	0	0.00072386	0	0	0	0.00941235	0	0	0.00065355	0	0
bin9_Super_Day12	33628	A12	NAD(P)_transhydrogenase_subunit_alpha OS=s__Roseibaca_calidilacus len=530 cid=NODE_989_length_19314_cov_9.796978	3	530	0	0	0	0	0	0.000896518	0.000697618	0	0	0.00105844	0	0	0	0
bin9_Super_Day12	33629	A12	NAD(P)_transhydrogenase_subunit_beta OS=s__Rhodobaca_barguzinensis len=500 cid=NODE_989_length_19314_cov_9.796978	1	500	0	0	0	0	0	0	0.000739475	0	0	0	0	0	0	0
bin9_Super_Day12	36799	A12	NAD-dependent_dihydropyrimidine_dehydrogenase_subunit_PreA OS=s__Rhodobaca_barguzinensis len=433 cid=NODE_1187_length_16915_cov_9.572064	5	433	0	0	0	0.00131077	0.00237386	0.00109735	0.000853897	0	0	0	0	0	0	0
bin9_Super_Day12	17864	A12	N-carbamoyl-L-amino-acid_hydrolase OS=s__Pararhodobacter_sp001314715 len=416 cid=NODE_308_length_38257_cov_10.382624	3	416	0	0	0	0	0.00123543	0.0022844	0	0	0	0	0	0	0	0
bin9_Super_Day12	21878	A12	NFU1_iron-sulfur_cluster_scaffold_homolog%2C_mitochondrial OS=s__O448_sp003265325 len=189 cid=NODE_440_length_32868_cov_10.443574	1	189	0	0	0	0	0.00271926	0	0	0	0	0	0	0	0	0
bin9_Super_Day12	7624	A12	Nitrogen_regulatory_protein_P-II OS=s__Roseibaca_calidilacus len=112 cid=NODE_72_length_73742_cov_10.848657	19	112	0.0045178	0	0.00258334	0.0152026	0.00917751	0.0127274	0.00660246	0.0142319	0.0298338	0.0100174	0.00711521	0.00414304	0	0.00426087
bin9_Super_Day12	48531	A12	Nitrogen_regulatory_protein_P-II_1 OS=s__Roseicitreum_antarcticum len=112 cid=NODE_2235_length_9393_cov_10.082245	12	112	0	0	0.00516669	0.00506753	0.0137663	0.0084849	0.0132049	0	0	0	0	0	0	0
bin9_Super_Day12	33271	A12	Nitrous-oxide_reductase OS=s__Rhodobaca_barguzinensis len=651 cid=NODE_967_length_19569_cov_12.050067	5	651	0	0	0	0	0.000789463	0.000729884	0	0.0024485	0	0	0	0	0.000740772	0.000733053
bin9_Super_Day12	51922	A12	NMT1-like_family OS=s__HGW-15_sp002840535 len=343 cid=NODE_2666_length_7792_cov_9.221533	1	343	0	0	0	0	0	0	0	0.00464715	0	0	0	0	0	0
bin9_Super_Day12	51926	A12	Orotate_phosphoribosyltransferase OS=s__Pararhodobacter_sp001314715 len=221 cid=NODE_2666_length_7792_cov_9.221533	3	221	0	0	0	0	0	0.00215002	0	0	0	0	0	0.00419928	0	0
bin9_Super_Day12	27037	A12	Periplasmic_binding_protein_domain OS=s__Roseibacterium_sp001314805 len=340 cid=NODE_647_length_25986_cov_9.630018	6	340	0.00148822	0	0	0	0	0	0	0	0	0.00164993	0.00468767	0.00136477	0.00141836	0
bin9_Super_Day12	39273	A12	Periplasmic_binding_protein_domain,Periplasmic_binding_protein OS=s__Natronohydrobacter_thiooxidans len=378 cid=NODE_1365_length_14972_cov_8.484950	7	378	0	0	0.000765435	0	0	0.00251405	0.000978142	0.00421686	0	0.00296812	0	0	0	0
bin9_Super_Day12	19202	A12	Periplasmic_binding_proteins_and_sugar_binding_domain_of_LacI_family,Periplasmic_binding_protein_domain OS=s__Natronohydrobacter_thiooxidans len=315 cid=NODE_350_length_36353_cov_11.321257	22	315	0.00321266	0	0	0.00360358	0.00978935	0.00301685	0.00586885	0	0	0	0	0.00441924	0.00153093	0.00151498
bin9_Super_Day12	52983	A12	phosphate/phosphite/phosphonate_ABC_transporter%2C_periplasmic_binding_protein OS=s__Agrobacterium_nepotum len=297 cid=NODE_2811_length_7359_cov_10.607338	18	297	0	0.00222508	0.00194838	0	0.00173044	0	0.00124491	0.00536692	0	0.00188881	0	0.00468707	0.00324742	0.00803397
bin9_Super_Day12	40751	A12	Phosphate-binding_protein_PstS OS=s__Rhodobaca_barguzinensis len=323 cid=NODE_1483_length_13866_cov_10.381145	3	323	0	0	0	0	0	0	0	0	0	0	0	0.00287319	0.00149301	0
bin9_Super_Day12	31716	A12	Phosphoribosylaminoimidazole-succinocarboxamide_synthase OS=s__Roseicitreum_antarcticum len=253 cid=NODE_879_length_21064_cov_9.416250	27	253	0.0119998	0.0117542	0.00343084	0.00448667	0.00406277	0	0.00292283	0	0.013207	0.00443459	0	0	0	0
bin9_Super_Day12	31715	A12	Phosphoribosylformylglycinamidine_synthase_subunit_PurS OS=s__PHEC01_sp002841115 len=80 cid=NODE_879_length_21064_cov_9.416250	1	80	0	0	0	0	0	0	0	0	0	0.00701219	0	0	0	0
bin9_Super_Day12	46609	A12	Porin OS=s__Natronohydrobacter_thiooxidans len=269 cid=NODE_2021_length_10387_cov_10.846400	22	269	0	0.00245668	0.00537796	0	0.00573168	0.00529912	0.00824693	0.0118511	0.0124215	0	0	0	0	0
bin9_Super_Day12	25467	A12	Probable_ATP-dependent_transporter_SufC OS=s__Rhodobaca_barguzinensis len=251 cid=NODE_579_length_27628_cov_9.212599	4	251	0	0	0	0.00226121	0.00204757	0.00189305	0.00147306	0	0	0	0	0	0	0
bin9_Super_Day12	19048	A12	Probable_cold_shock_protein_y4cH OS=s__Defluviimonas_A_indica len=68 cid=NODE_345_length_36508_cov_10.236551	2	68	0	0	0.00850984	0	0	0	0	0	0	0	0	0	0	0
bin9_Super_Day12	41254	A12	Probable_fructose-bisphosphate_aldolase_class_1 OS=s__Rubrimonas_cliftonensis len=309 cid=NODE_1523_length_13658_cov_9.367492	2	309	0.00163752	0	0	0	0.00166324	0	0	0	0	0	0	0	0	0
bin9_Super_Day12	47089	A12	Probable_transaldolase OS=s__Rhodobaca_barguzinensis len=217 cid=NODE_2075_length_10161_cov_8.862656	19	217	0	0	0.00133334	0.005231	0.00710517	0.0043793	0.00170386	0	0	0.00258514	0.00734474	0.00855337	0.00222231	0.00439832
bin9_Super_Day12	51154	A12	Putative_3-oxopropanoate_dehydrogenase OS=s__Rhodobaca_barguzinensis len=457 cid=NODE_2561_length_8120_cov_10.500806	13	457	0	0	0.000633117	0.00124193	0.00562298	0.00311918	0	0	0	0.00122752	0	0	0	0.00208848
bin9_Super_Day12	41689	A12	Putative_ABC_transporter_anion-binding_protein_HVO_1888 OS=s__Roseibaca_calidilacus len=270 cid=NODE_1558_length_13387_cov_11.100585	2	270	0	0	0	0	0	0	0	0	0	0.00207769	0	0	0	0.00176747
bin9_Super_Day12	43482	A12	Putative_acyltransferase_Rv0859 OS=s__Roseinatronobacter_thiooxidans len=191 cid=NODE_1715_length_12281_cov_9.912318	2	191	0	0	0	0	0.00269079	0	0	0	0	0	0	0.00242943	0	0
bin9_Super_Day12	31843	A12	Putative_binding_protein_BruAb2_0484 OS=s__Roseibaca_calidilacus len=420 cid=NODE_886_length_20985_cov_9.691257	5	420	0	0	0	0	0.00122367	0.00113132	0	0.00379518	0	0	0	0.00110481	0.0011482	0
bin9_Super_Day12	20214	A12	Putative_rhamnosyl_transferase OS=s__Pararhodobacter_sp001691415 len=272 cid=NODE_383_length_34891_cov_10.866087	9	272	0.00186027	0	0	0	0.00188949	0.00174689	0.00135933	0	0	0	0	0.00170596	0.00177295	0.00526343
bin9_Super_Day12	46607	A12	Pyridoxal_phosphate_homeostasis_protein OS=s__Leisingera_caerulea len=216 cid=NODE_2021_length_10387_cov_10.846400	39	216	0.00234256	0.00917843	0.00669756	0.00525522	0	0	0.00171175	0.0590361	0.0154694	0.00259711	0.0221362	0.00859297	0.00446521	0.00441868
bin9_Super_Day12	40637	A12	Reaction_center_protein_H_chain OS=s__Rhodobaca_barguzinensis len=263 cid=NODE_1473_length_14003_cov_10.381990	5	263	0	0	0.00110013	0.00215804	0.00195415	0.00180667	0.00140585	0	0	0	0	0	0	0
bin9_Super_Day12	31727	A12	Receptor_family_ligand_binding_region,Periplasmic_binding_protein_domain,Periplasmic_binding_protein OS=s__Roseinatronobacter_thiooxidans len=393 cid=NODE_879_length_21064_cov_9.416250	18	393	0	0.000840773	0.00073622	0.00144418	0.00392321	0.00241809	0.000940808	0	0	0.00142742	0.00405549	0.00354214	0.00122708	0.00242859
bin9_Super_Day12	10190	A12	Respiratory_nitrate_reductase_1_alpha_chain OS=s__Rhodobaca_barguzinensis len=1246 cid=NODE_117_length_60718_cov_10.986433	39	1246	0.000406094	0	0	0.00227754	0.00494967	0.00419478	0.0014837	0	0	0	0.00063957	0.000744816	0.000387032	0.000383
bin9_Super_Day12	10189	A12	Respiratory_nitrate_reductase_2_beta_chain OS=s__Roseinatronobacter_thiooxidans len=508 cid=NODE_117_length_60718_cov_10.986433	18	508	0.00099605	0	0.000569556	0.00111725	0.00404678	0.00374137	0.00291132	0	0	0.00110428	0	0.000913426	0	0.000939405
bin9_Super_Day12	30041	A12	ribonuclease%2C_Rne/Rng_family OS=s__Roseicitreum_antarcticum len=1006 cid=NODE_789_length_22804_cov_8.948789	1	1006	0	0	0	0.000564178	0	0	0	0	0	0	0	0	0	0
bin9_Super_Day12	27036	A12	Ribose_import_ATP-binding_protein_RbsA_2 OS=s__Roseibacterium_sp001314805 len=500 cid=NODE_647_length_25986_cov_9.630018	3	500	0	0	0	0	0	0	0	0	0	0	0.00478142	0	0	0
bin9_Super_Day12	20020	A12	Right_handed_beta_helix_region,RTX_calcium-binding_nonapeptide_repeat_(4_copies),Pectate_lyase_superfamily_protein OS=UNKNOWN len=3132 cid=NODE_377_length_35012_cov_10.539692	1	3132	0	0	0	0	0	0	0	0.000508932	0	0	0	0	0	0
bin9_Super_Day12	56887	A12	S-(hydroxymethyl)glutathione_dehydrogenase OS=s__Rhodobaca_barguzinensis len=375 cid=NODE_3425_length_5928_cov_10.703729	4	375	0	0	0	0	0	0	0	0	0	0.00149593	0	0.00123739	0	0.00254516
bin9_Super_Day12	29202	A12	Substrate_binding_domain_of_ABC-type_glycine_betaine_transport_system OS=s__Marivita_cryptomonadis len=320 cid=NODE_747_length_23579_cov_9.053562	2	320	0	0	0	0	0	0.00148486	0	0	0	0	0	0	0	0.0014913
bin9_Super_Day12	33635	A12	Superoxide_dismutase_[Fe] OS=s__Roseibaca_calidilacus len=199 cid=NODE_989_length_19314_cov_9.796978	37	199	0.00254268	0	0.00145394	0.00570415	0.00774785	0.00955084	0.00743191	0.0160198	0.0335817	0	0.0120136	0.00932704	0.0121166	0.0143885
bin9_Super_Day12	41149	A12	Transcription_termination/antitermination_protein_NusA OS=s__Pararhodobacter_sp001314715 len=548 cid=NODE_1515_length_13714_cov_11.092979	6	548	0	0	0	0.0010357	0.0018757	0.00173414	0.000674704	0	0	0	0	0	0	0
bin9_Super_Day12	20184	A12	TRAP_transporter%2C_4TM/12TM_fusion_protein OS=s__Rhodobaca_barguzinensis len=892 cid=NODE_383_length_34891_cov_10.866087	5	892	0	0	0.000973098	0.000636282	0	0	0.000414504	0	0	0	0	0	0	0
bin9_Super_Day12	25369	A12	Tripartite_tricarboxylate_transporter_family_receptor OS=s__Roseinatronobacter_thiooxidans len=368 cid=NODE_575_length_27777_cov_10.257774	13	368	0	0	0.000786235	0.00154229	0.00279316	0.00387354	0.00100472	0	0.00907984	0	0	0.00126092	0.00262088	0.00129679
bin9_Super_Day12	43280	A12	Type_VI_secretion_system_effector%2C_Hcp OS=s__Roseovarius_sp002720475 len=164 cid=NODE_1698_length_12366_cov_10.505158	4	164	0	0	0	0.0069215	0.00313378	0	0	0.00971935	0	0	0	0	0	0
bin9_Super_Day12	30215	A12	Urease_subunit_alpha OS=s__Natronohydrobacter_thiooxidans len=573 cid=NODE_798_length_22645_cov_9.745153	2	573	0	0	0	0	0	0	0	0	0	0	0	0.000809809	0.00084161	0
bin9_Super_Day12	27870	A12	Vitamin_B12-dependent_ribonucleotide_reductase OS=s__Natronohydrobacter_thiooxidans len=1215 cid=NODE_686_length_24878_cov_9.812271	3	1215	0	0	0	0	0	0	0	0	0	0	0.000655888	0	0.000396907	0.000392772
bin16_Super_Day2	16303	A13	10_kDa_chaperonin OS=s__Paracoccus_pantotrophus len=95 cid=NODE_141_length_78409_cov_31.485961	12	95	0	0	0.00609125	0	0.0054099	0.0150049	0.0116759	0	0.0703449	0.005905	0	0	0	0
bin16_Super_Day2	14888	A13	2%2C3%2C4%2C5-tetrahydropyridine-2%2C6-dicarboxylate_N-succinyltransferase OS=s__Natronohydrobacter_thiooxidans len=276 cid=NODE_120_length_85403_cov_33.086153	8	276	0.00183331	0	0.00104831	0.00411278	0	0	0	0	0	0	0.00288733	0.00168123	0.00174725	0.00172905
bin16_Super_Day2	7114	A13	30S_ribosomal_protein_S1 OS=s__Roseinatronobacter_thiooxidans len=559 cid=NODE_37_length_151283_cov_30.812753	14	559	0	0	0.00103519	0.00406128	0.00275818	0.000850008	0.00132285	0	0	0.00100353	0.00142559	0	0	0
bin16_Super_Day2	53626	A13	30S_ribosomal_protein_S11 OS=s__Roseibaca_calidilacus len=129 cid=NODE_1561_length_14708_cov_33.659251	5	129	0	0	0.0022429	0	0.00796807	0.00368337	0	0	0.0259022	0	0	0	0	0
bin16_Super_Day2	53625	A13	30S_ribosomal_protein_S13 OS=s__Thioclava_marina len=122 cid=NODE_1561_length_14708_cov_33.659251	4	122	0	0	0	0.00465216	0.00842526	0.00389471	0	0	0	0	0	0	0	0
bin16_Super_Day2	14866	A13	30S_ribosomal_protein_S14 OS=s__Rhodobaca_barguzinensis len=101 cid=NODE_120_length_85403_cov_33.086153	4	101	0.00500984	0	0	0	0.00508852	0.0047045	0	0	0	0.00555421	0	0	0	0
bin16_Super_Day2	48398	A13	30S_ribosomal_protein_S15 OS=s__Roseinatronobacter_thiooxidans len=89 cid=NODE_1197_length_18589_cov_33.191108	1	89	0	0	0	0	0.00577461	0	0	0	0	0	0	0	0	0
bin16_Super_Day2	14862	A13	30S_ribosomal_protein_S17 OS=s__Natronohydrobacter_thiooxidans len=79 cid=NODE_120_length_85403_cov_33.086153	6	79	0	0	0	0.021553	0.00650558	0.00601461	0	0	0	0	0.0100874	0	0	0
bin16_Super_Day2	14857	A13	30S_ribosomal_protein_S19 OS=s__Roseibaca_calidilacus len=92 cid=NODE_120_length_85403_cov_33.086153	2	92	0	0	0.00314494	0	0	0	0	0	0	0	0	0.0050437	0	0
bin16_Super_Day2	14795	A13	30S_ribosomal_protein_S2 OS=s__Natronohydrobacter_thiooxidans len=263 cid=NODE_119_length_85810_cov_30.852848	8	263	0	0	0.00110013	0	0.00195415	0.00361334	0.00421754	0	0	0	0	0.00176434	0	0
bin16_Super_Day2	14867	A13	30S_ribosomal_protein_S8 OS=s__Roseinatronobacter_thiooxidans len=132 cid=NODE_120_length_85403_cov_33.086153	8	132	0	0	0	0	0.00389349	0	0	0	0	0.0127494	0.0241486	0	0	0
bin16_Super_Day2	30983	A13	30S_ribosomal_protein_S9 OS=s__Natronohydrobacter_thiooxidans len=159 cid=NODE_442_length_41872_cov_30.245450	2	159	0	0	0	0	0	0	0	0	0	0	0.0100239	0	0	0
bin16_Super_Day2	25965	A13	31_kDa_immunogenic_protein OS=s__Natronohydrobacter_thiooxidans len=319 cid=NODE_319_length_52603_cov_32.290287	93	319	0.00317237	0.00310743	0.00907004	0.00533759	0.0193332	0.00744756	0.00811336	0.0199871	0.0314237	0.0158269	0.00999253	0.0145461	0.0136056	0.0179518
bin16_Super_Day2	24995	A13	31_kDa_immunogenic_protein OS=s__Rhodobaca_barguzinensis len=321 cid=NODE_297_length_54541_cov_34.874775	168	321	0.0015763	0.00926421	0.00811218	0.015913	0.0384255	0.0251639	0.0161256	0.0645535	0.0936836	0.0227186	0.0074477	0.0245743	0.0180278	0.0267599
bin16_Super_Day2	48919	A13	3-hydroxybutyryl-CoA_dehydrogenase OS=s__Rhodobaca_barguzinensis len=291 cid=NODE_1229_length_18139_cov_34.576200	3	291	0	0	0	0.00195039	0	0.00326567	0	0	0	0	0	0	0	0
bin16_Super_Day2	16100	A13	3-isopropylmalate_dehydrogenase OS=s__Roseinatronobacter_thiooxidans len=367 cid=NODE_138_length_78865_cov_36.540553	22	367	0.00137873	0.00180067	0.000788377	0.00154649	0.00280077	0.0025894	0.00201492	0	0	0.00305709	0.0021714	0.00379308	0.00262802	0.00390096
bin16_Super_Day2	19311	A13	3-methylmercaptopropionyl-CoA_dehydrogenase OS=s__Natronohydrobacter_thiooxidans len=591 cid=NODE_190_length_69564_cov_31.066811	1	591	0	0	0	0.000960344	0	0	0	0	0	0	0	0	0	0
bin16_Super_Day2	33738	A13	3-oxoacyl-[acyl-carrier-protein]_synthase_1 OS=s__Rhodobaca_barguzinensis len=409 cid=NODE_524_length_36939_cov_33.327296	2	409	0	0	0	0	0	0	0.000904004	0	0	0	0	0	0	0.00116679
bin16_Super_Day2	11118	A13	3-oxoacyl-[acyl-carrier-protein]_synthase_2 OS=s__Roseinatronobacter_thiooxidans len=420 cid=NODE_73_length_111703_cov_30.743050	7	420	0	0	0	0.00135134	0.00122367	0.00113132	0	0	0	0.00133566	0	0.00110481	0.0011482	0.00113623
bin16_Super_Day2	8376	A13	3-succinoylsemialdehyde-pyridine_dehydrogenase OS=s__Roseinatronobacter_thiooxidans len=481 cid=NODE_47_length_133074_cov_31.956533	13	481	0	0	0	0.00235993	0.00213697	0.00296354	0.000768685	0	0	0.00116627	0.00165676	0	0.00100258	0.00198427
bin16_Super_Day2	50617	A13	40-residue_YVTN_family_beta-propeller_repeat,PQQ-dependent_catabolism-associated_beta-propeller_protein OS=s__Natronohydrobacter_thiooxidans len=324 cid=NODE_1342_length_16840_cov_35.614418	25	324	0.00156171	0.00101983	0.00178601	0.00350348	0.00634495	0.00586611	0.00456466	0	0.0206258	0.00346281	0.00491916	0	0	0.00147289
bin16_Super_Day2	11162	A13	50S_ribosomal_protein_L1 OS=s__Natronohydrobacter_thiooxidans len=232 cid=NODE_73_length_111703_cov_30.743050	5	232	0	0	0	0	0.00886105	0.00204808	0	0	0	0	0	0	0	0
bin16_Super_Day2	11163	A13	50S_ribosomal_protein_L11 OS=s__Rhodobaca_barguzinensis len=150 cid=NODE_73_length_111703_cov_30.743050	11	150	0	0	0.0019289	0.0113513	0.0102788	0.00633539	0	0	0.0222759	0.00373984	0	0	0	0
bin16_Super_Day2	14860	A13	50S_ribosomal_protein_L16 OS=s__Roseibaca_calidilacus len=137 cid=NODE_120_length_85403_cov_33.086153	16	137	0.00369338	0.00241185	0.00422386	0.0165712	0.00750278	0.0104048	0.00809644	0	0	0	0	0	0	0
bin16_Super_Day2	19884	A13	50S_ribosomal_protein_L17 OS=s__Actibacterium_atlanticum len=139 cid=NODE_200_length_68683_cov_33.503147	3	139	0	0	0	0.00408319	0.00369741	0	0.00265998	0	0	0	0	0	0	0
bin16_Super_Day2	19677	A13	50S_ribosomal_protein_L19 OS=s__Natronohydrobacter_thiooxidans len=126 cid=NODE_196_length_69041_cov_31.223973	18	126	0	0.00262241	0.0022963	0.00450447	0.0203945	0.00754214	0.0117377	0	0.0265189	0.00890437	0	0.0036827	0	0
bin16_Super_Day2	25954	A13	50S_ribosomal_protein_L21 OS=s__Rhodobaca_barguzinensis len=242 cid=NODE_319_length_52603_cov_32.290287	5	242	0	0	0.0011956	0	0.00212372	0.0039269	0	0.00658667	0	0	0	0	0	0
bin16_Super_Day2	7135	A13	50S_ribosomal_protein_L25 OS=s__Rhodobaca_barguzinensis len=207 cid=NODE_37_length_151283_cov_30.812753	3	207	0	0	0	0	0.00248281	0.00229543	0	0	0	0.00271003	0	0	0	0
bin16_Super_Day2	19354	A13	50S_ribosomal_protein_L28 OS=s__Roseibaca_calidilacus len=95 cid=NODE_190_length_69564_cov_31.066811	3	95	0	0	0	0.00597435	0.0054099	0	0.00389197	0	0	0	0	0	0	0
bin16_Super_Day2	29525	A13	50S_ribosomal_protein_L32 OS=s__Natronohydrobacter_thiooxidans len=68 cid=NODE_404_length_44776_cov_30.228953	1	68	0	0	0.00425492	0	0	0	0	0	0	0	0	0	0	0
bin16_Super_Day2	14868	A13	50S_ribosomal_protein_L6 OS=s__Natronohydrobacter_thiooxidans len=177 cid=NODE_120_length_85403_cov_33.086153	11	177	0	0	0	0.00641314	0.0116145	0.00805347	0.00417783	0	0	0	0	0	0	0
bin16_Super_Day2	19328	A13	6%2C7-dimethyl-8-ribityllumazine_synthase OS=s__Roseinatronobacter_thiooxidans len=182 cid=NODE_190_length_69564_cov_31.066811	2	182	0	0	0	0	0	0	0	0	0	0.00308228	0	0	0.00264968	0
bin16_Super_Day2	16302	A13	60_kDa_chaperonin OS=s__Roseinatronobacter_thiooxidans len=550 cid=NODE_141_length_78409_cov_31.485961	272	550	0.00459994	0.00120154	0.00263031	0.0103193	0.0205576	0.0215979	0.013445	0.00579627	0.0729029	0.0387583	0.0478142	0.0312159	0.031565	0.0216917
bin16_Super_Day2	27802	A13	AAA_domain,Anion-transporting_ATPase,CobQ/CobB/MinD/ParA_nucleotide_binding_domain,Iron-sulfur_cluster_assembly_protein,ATPase_MipZ,NUBPL_iron-transfer_P-loop_NTPase OS=s__Octadecabacter_temperatus len=366 cid=NODE_361_length_48814_cov_31.655653	3	366	0	0	0	0.00310144	0.00140421	0	0	0	0	0	0	0	0	0
bin16_Super_Day2	33314	A13	Acetoacetyl-CoA_reductase OS=s__Roseibaca_calidilacus len=240 cid=NODE_510_length_37885_cov_32.602961	20	240	0	0.00137677	0.00361668	0.00945939	0.00428284	0.00395962	0.00616229	0	0.0278449	0	0	0	0.00200934	0.00198841
bin16_Super_Day2	56681	A13	Acetoacetyl-CoA_reductase OS=s__Roseibaca_calidilacus len=259 cid=NODE_1814_length_12769_cov_28.628362	3	259	0	0	0	0	0.00198433	0.00183457	0.00142756	0	0	0	0	0	0	0
bin16_Super_Day2	33313	A13	Acetyl-CoA_acetyltransferase OS=s__Natronohydrobacter_thiooxidans len=390 cid=NODE_510_length_37885_cov_32.602961	19	390	0	0	0.000741883	0	0.00263559	0.00365503	0.00189609	0	0.00856765	0	0.00408669	0.00475918	0.00247304	0.00244727
bin16_Super_Day2	35415	A13	Acetyl-coenzyme_A_synthetase OS=s__Natronohydrobacter_thiooxidans len=648 cid=NODE_582_length_34071_cov_31.688029	28	648	0	0	0.000893007	0.000875869	0.00555183	0.00439958	0.00171175	0	0.00515646	0.00173141	0.00245958	0	0.0014884	0.00147289
bin16_Super_Day2	86740	A13	Aconitate_hydratase_A OS=s__Natronohydrobacter_thiooxidans len=184 cid=NODE_7019_length_3554_cov_31.267791	3	184	0	0	0	0	0	0.00258236	0	0.0086629	0	0.00304878	0	0	0	0
bin16_Super_Day2	88802	A13	Aconitate_hydratase_A OS=s__Natronohydrobacter_thiooxidans len=748 cid=NODE_7608_length_3311_cov_28.131757	34	748	0.000676462	0.000441743	0	0.00455265	0.00618378	0.0019057	0.000988603	0	0.0134013	0.0044998	0.00106538	0.000620348	0.000644709	0
bin16_Super_Day2	12212	A13	Adenosylhomocysteinase OS=s__Lutimaribacter_saemankumensis len=464 cid=NODE_85_length_106049_cov_33.676831	23	464	0	0	0	0.0012232	0.00110763	0.00204808	0.000796848	0	0.00720126	0.00483599	0.0051524	0.00400018	0.00103932	0.00514243
bin16_Super_Day2	35416	A13	Adenylate_kinase OS=s__Roseinatronobacter_thiooxidans len=222 cid=NODE_582_length_34071_cov_31.688029	14	222	0	0	0.00390992	0.00255659	0.0046301	0.00856134	0.00333097	0	0	0.00505383	0	0	0	0
bin16_Super_Day2	14839	A13	Adenylosuccinate_lyase OS=s__Roseibaca_calidilacus len=434 cid=NODE_119_length_85810_cov_30.852848	12	434	0	0	0	0.0026155	0.00355259	0.00109483	0.00170386	0	0	0.00387771	0	0	0.00111116	0
bin16_Super_Day2	14879	A13	Alanine_dehydrogenase OS=s__Natronohydrobacter_thiooxidans len=372 cid=NODE_120_length_85403_cov_33.086153	2	372	0	0	0	0.00152571	0.00138156	0	0	0	0	0	0	0	0	0
bin16_Super_Day2	65808	A13	Aldehyde_dehydrogenase OS=s__Natronohydrobacter_thiooxidans len=506 cid=NODE_2803_length_8501_cov_35.305588	210	506	0.00299996	0.00261204	0.00457446	0.0157033	0.0172668	0.0178418	0.0270361	0.0157507	0.0990529	0.0144124	0.0283484	0.0155896	0.0162018	0.0216917
bin16_Super_Day2	63835	A13	Alpha-glucoside_transport_ATP-binding_protein_AglK OS=s__Roseibaca_calidilacus len=363 cid=NODE_2557_length_9330_cov_34.693261	19	363	0.00278784	0	0	0.00625414	0.0099107	0.0039269	0.00305568	0	0	0	0	0	0	0
bin16_Super_Day2	63839	A13	Alpha-glucosides-binding_periplasmic_protein_AglE OS=s__Roseinatronobacter_thiooxidans len=450 cid=NODE_2557_length_9330_cov_34.693261	47	450	0.00337329	0	0.000642965	0.00378376	0.00799463	0.0031677	0.00246492	0.0177108	0.0222759	0.00498645	0	0.00515578	0.00321495	0.00742338
bin16_Super_Day2	22753	A13	Alpha-keto_acid-binding_periplasmic_protein_TakP OS=s__Natronohydrobacter_thiooxidans len=369 cid=NODE_253_length_60221_cov_32.686052	192	369	0.00822753	0.00268637	0.00235231	0.0199955	0.0376054	0.0334797	0.018036	0.0518365	0.0452762	0.0243241	0.0107982	0.0276652	0.0261378	0.0206924
bin16_Super_Day2	35403	A13	Argininosuccinate_synthase OS=s__Natronohydrobacter_thiooxidans len=409 cid=NODE_582_length_34071_cov_31.688029	5	409	0	0	0	0.00138769	0.00125658	0	0.00271201	0	0	0	0	0	0	0
bin16_Super_Day2	12068	A13	Aspartate_aminotransferase OS=s__Rhodobaca_barguzinensis len=400 cid=NODE_84_length_106295_cov_32.805384	8	400	0	0	0	0.00283782	0.0025697	0.00237577	0	0	0	0.00280488	0	0	0	0
bin16_Super_Day2	14889	A13	Aspartate-semialdehyde_dehydrogenase OS=s__Natronohydrobacter_thiooxidans len=340 cid=NODE_120_length_85403_cov_33.086153	23	340	0	0.000971834	0.000850984	0.00333861	0.00302318	0.00139751	0.00108746	0	0	0.00659971	0.0070315	0.0040943	0.00567344	0.00140358
bin16_Super_Day2	43064	A13	Aspartate--tRNA(Asp/Asn)_ligase OS=s__Roseinatronobacter_thiooxidans len=660 cid=NODE_898_length_23964_cov_36.088335	14	660	0	0	0	0.000859944	0.00233609	0.000719931	0.00224083	0	0	0	0	0.00140612	0.00073067	0.00144611
bin16_Super_Day2	52652	A13	ATP_synthase_subunit_delta OS=s__Natronohydrobacter_thiooxidans len=186 cid=NODE_1486_length_15333_cov_31.144260	9	186	0	0	0	0.00305142	0.00828937	0.00255459	0.00795135	0	0	0	0	0	0	0
bin16_Super_Day2	12076	A13	ATPase_inhibitor_subunit_zeta OS=s__Natronohydrobacter_thiooxidans len=103 cid=NODE_84_length_106295_cov_32.805384	4	103	0	0	0	0.00551032	0	0.00461315	0.00358969	0	0	0.00544636	0	0	0	0
bin16_Super_Day2	8383	A13	ATP-dependent_Clp_protease_ATP-binding_subunit_ClpX OS=s__Roseibaca_calidilacus len=420 cid=NODE_47_length_133074_cov_31.956533	6	420	0	0	0	0.00135134	0.00122367	0.00113132	0.000880328	0	0.0159113	0	0	0	0	0
bin16_Super_Day2	14935	A13	ATP-dependent_protease_ATPase_subunit_HslU OS=s__Natronohydrobacter_thiooxidans len=434 cid=NODE_120_length_85403_cov_33.086153	2	434	0	0	0	0	0.0011842	0.00109483	0	0	0	0	0	0	0	0
bin16_Super_Day2	19689	A13	ATP-dependent_RNA_helicase_RhlE OS=s__Natronohydrobacter_thiooxidans len=472 cid=NODE_196_length_69041_cov_31.223973	1	472	0	0	0	0.00120246	0	0	0	0	0	0	0	0	0	0
bin16_Super_Day2	7138	A13	ATP-dependent_zinc_metalloprotease_FtsH OS=s__Roseinatronobacter_thiooxidans len=640 cid=NODE_37_length_151283_cov_30.812753	18	640	0.000790615	0.000516287	0.000452085	0.00177364	0.00401516	0.00296972	0.00115543	0	0	0.00175305	0	0	0	0
bin16_Super_Day2	52772	A13	Bacterial_archaeo-eukaryotic_release_factor_family_11,Bacterial_archaeo-eukaryotic_release_factor_family_3,Bacterial_archaeo-eukaryotic_release_factor_family_6,Bacterial_archaeo-eukaryotic_release_factor_family_7,Bacterial_archaeo-eukaryotic_release_factor_family_8 OS=s__Rhodobaca_barguzinensis len=373 cid=NODE_1495_length_15259_cov_32.065772	9	373	0	0	0.000775695	0.00152162	0.00137786	0.00127387	0.00198251	0	0.00895813	0.00300791	0	0	0	0
bin16_Super_Day2	26801	A13	Bacterial_DNA-binding_protein OS=s__Roseibaca_calidilacus len=96 cid=NODE_337_length_50601_cov_35.723499	5	96	0	0	0.0030139	0.00591212	0	0	0	0	0.104418	0	0	0	0	0
bin16_Super_Day2	12220	A13	Bacterial_extracellular_solute-binding_protein%2C_family_7 OS=s__Rhodobaca_barguzinensis len=349 cid=NODE_85_length_106049_cov_33.676831	50	349	0.00144984	0	0	0.00325251	0.00589044	0.0054459	0.00423768	0.0411053	0.0287225	0.0080369	0.00456678	0.0119661	0.00552713	0.00410216
bin16_Super_Day2	14924	A13	Bacterial_extracellular_solute-binding_protein,Bacterial_extracellular_solute-binding_protein OS=s__Rhodobaca_barguzinensis len=367 cid=NODE_120_length_85403_cov_33.086153	38	367	0.00137873	0	0	0	0.00140038	0.00647349	0.00302238	0.0217163	0.00910459	0.00305709	0.0043428	0.0101149	0.00394204	0.00910224
bin16_Super_Day2	34307	A13	Bacterial_Ig-like_domain_(group_3) OS=s__Roseovarius_marisflavi len=2016 cid=NODE_543_length_35922_cov_31.366549	4	2016	0	0	0	0	0	0	0	0.00316265	0	0	0	0	0	0
bin16_Super_Day2	69482	A13	Beta_sliding_clamp OS=s__Roseibaca_calidilacus len=372 cid=NODE_3331_length_7177_cov_34.392727	3	372	0	0	0	0	0	0.0012773	0.000993918	0	0	0.001508	0	0	0	0
bin16_Super_Day2	60620	A13	Beta-alanine--pyruvate_aminotransferase OS=s__Rhodobaca_barguzinensis len=440 cid=NODE_2189_length_10791_cov_30.862612	6	440	0.00114998	0	0	0	0.00116805	0.00215979	0	0	0	0	0	0.00105459	0	0.00108459
bin16_Super_Day2	7045	A13	Bifunctional_purine_biosynthesis_protein_PurH OS=s__Natronohydrobacter_thiooxidans len=529 cid=NODE_37_length_151283_cov_30.812753	3	529	0	0	0	0.0010729	0.000971532	0.000898213	0	0	0	0	0	0	0	0
bin16_Super_Day2	14925	A13	Binding-protein-dependent_transport_system_inner_membrane_component OS=s__Rhodobaca_barguzinensis len=432 cid=NODE_120_length_85403_cov_33.086153	9	432	0	0	0	0.00525522	0.00475871	0	0.000855874	0	0	0	0	0	0	0
bin16_Super_Day2	46759	A13	Biotin_carboxylase OS=s__Rhodobaca_barguzinensis len=449 cid=NODE_1092_length_20109_cov_33.652887	1	449	0	0	0	0	0.00114463	0	0	0	0	0	0	0	0	0
bin16_Super_Day2	11112	A13	Carbamoyl-phosphate_synthase_small_chain OS=s__Rhodobaca_barguzinensis len=385 cid=NODE_73_length_111703_cov_30.743050	2	385	0	0	0	0	0.00133491	0	0	0	0	0	0	0.00120525	0	0
bin16_Super_Day2	35406	A13	Carboxy-terminal-processing_protease OS=s__Roseinatronobacter_thiooxidans len=443 cid=NODE_582_length_34071_cov_31.688029	1	443	0	0	0	0	0	0.00107258	0	0	0	0	0	0	0	0
bin16_Super_Day2	12155	A13	Catalase-peroxidase OS=s__HLUCCO07_sp001314705 len=728 cid=NODE_85_length_106049_cov_33.676831	30	728	0	0	0	0.00155924	0.00211789	0.00261074	0.00101576	0	0.00458981	0.00231171	0	0.00446173	0.00264968	0.00262207
bin16_Super_Day2	33747	A13	Cbb3-type_cytochrome_c_oxidase_subunit_CcoP OS=s__Rhodobaca_barguzinensis len=307 cid=NODE_524_length_36939_cov_33.327296	17	307	0	0	0.000942457	0.00369748	0.00334815	0.00773867	0.0084305	0	0	0	0	0	0	0
bin16_Super_Day2	52980	A13	CBS_domain-containing_protein_CBSX3%2C_mitochondrial OS=s__Roseinatronobacter_thiooxidans len=144 cid=NODE_1511_length_15072_cov_35.097822	2	144	0	0	0	0.00394141	0.00356903	0	0	0	0	0	0	0	0	0
bin16_Super_Day2	14804	A13	Chemotactic_signal_transduction_system_substrate-binding_protein_BasB OS=s__Rhodobaca_barguzinensis len=393 cid=NODE_119_length_85810_cov_30.852848	134	393	0.00128751	0.00168155	0.00515354	0.00866509	0.0222315	0.0181357	0.0150529	0.0324473	0.034009	0.00713709	0.0121665	0.0200721	0.015952	0.020643
bin16_Super_Day2	49376	A13	choline_ABC_transporter%2C_periplasmic_binding_protein OS=s__Rhodobaca_barguzinensis len=307 cid=NODE_1259_length_17870_cov_33.248106	17	307	0	0	0	0	0.0066963	0.00309547	0	0.0103842	0	0.00182728	0.00259578	0.0045344	0.00314164	0.00310891
bin16_Super_Day2	24946	A13	Citrate_synthase OS=s__Roseinatronobacter_thiooxidans len=431 cid=NODE_296_length_54685_cov_31.412777	35	431	0	0	0	0.00395056	0.0095395	0.00551223	0.00600502	0	0	0.00520627	0.00184896	0.00107661	0.00335668	0.0033217
bin16_Super_Day2	44924	A13	C-methyltransferase_NovU OS=s__UBA10002_sp001003605 len=434 cid=NODE_993_length_22132_cov_34.655388	1	434	0	0	0	0	0	0	0.00085193	0	0	0	0	0	0	0
bin16_Super_Day2	58683	A13	Cysteine_synthase_1 OS=s__Natronohydrobacter_thiooxidans len=344 cid=NODE_1996_length_11745_cov_29.172370	7	344	0	0	0	0	0.00149401	0.00138126	0.00107482	0	0	0.00326148	0.00231658	0.0013489	0	0
bin16_Super_Day2	7080	A13	Cysteine--tRNA_ligase OS=s__Roseovarius_sp002842985 len=487 cid=NODE_37_length_151283_cov_30.812753	1	487	0	0	0	0	0	0.000975677	0	0	0	0	0	0	0	0
bin16_Super_Day2	11092	A13	Cytochrome_C' OS=s__Rhodobaca_barguzinensis len=151 cid=NODE_73_length_111703_cov_30.743050	16	151	0	0	0	0	0.0102107	0.00629344	0.00489719	0.0211122	0	0.00371507	0	0	0.00638732	0.0126415
bin16_Super_Day2	12087	A13	Cytochrome_c1 OS=s__Rhodobaca_barguzinensis len=265 cid=NODE_84_length_106295_cov_32.805384	3	265	0	0	0	0	0.0019394	0.00179304	0.00139524	0	0	0	0	0	0	0
bin16_Super_Day2	53351	A13	cytochrome_c-550_PedF OS=s__Roseinatronobacter_thiooxidans len=236 cid=NODE_1540_length_14847_cov_36.492158	35	236	0	0	0.00122599	0.00961972	0.0108886	0.0100668	0.00783342	0.00675413	0.0141584	0.00713104	0.00337671	0.00393238	0.0081736	0.00606632
bin16_Super_Day2	16295	A13	Cytochrome_c551_peroxidase OS=s__Natronohydrobacter_thiooxidans len=328 cid=NODE_141_length_78409_cov_31.485961	23	328	0	0	0	0.00519113	0.0109682	0.00144864	0.0022545	0	0.0101871	0.00171029	0.00242959	0.00282939	0.005881	0.00145493
bin16_Super_Day2	27388	A13	D-3-phosphoglycerate_dehydrogenase OS=s__Rhodobaca_barguzinensis len=531 cid=NODE_351_length_49334_cov_34.055967	18	531	0	0	0.00108977	0.00320657	0.00290362	0.00447415	0.00208891	0	0.00629262	0	0.00150076	0	0	0
bin16_Super_Day2	19680	A13	Dihydrolipoyl_dehydrogenase OS=s__Natronohydrobacter_thiooxidans len=464 cid=NODE_196_length_69041_cov_31.223973	3	464	0	0	0	0	0.00110763	0.00102404	0	0	0	0.001209	0	0	0	0
bin16_Super_Day2	32441	A13	Dihydrolipoyl_dehydrogenase OS=s__Roseinatronobacter_thiooxidans len=461 cid=NODE_485_length_39071_cov_31.002076	22	461	0	0	0	0.00246231	0.00222968	0.00412282	0.00320814	0	0	0.0036506	0.00345728	0.00100655	0.00209216	0.00207036
bin16_Super_Day2	14811	A13	Dihydrolipoyllysine-residue_acetyltransferase_component_of_pyruvate_dehydrogenase_complex OS=s__Natronohydrobacter_thiooxidans len=443 cid=NODE_119_length_85810_cov_30.852848	23	443	0.0011422	0	0.00195938	0.00384354	0.00812096	0.00429033	0.00166924	0	0	0.00126631	0.00179888	0.00104745	0	0
bin16_Super_Day2	32439	A13	Dihydrolipoyllysine-residue_succinyltransferase_component_of_2-oxoglutarate_dehydrogenase_complex OS=s__Rhodobaca_barguzinensis len=503 cid=NODE_485_length_39071_cov_31.002076	6	503	0	0	0.00115044	0	0.0020435	0.000944641	0.000735065	0	0	0	0	0	0	0
bin16_Super_Day2	16065	A13	Dihydroxy-acid_dehydratase OS=s__Natronohydrobacter_thiooxidans len=599 cid=NODE_138_length_78865_cov_36.540553	4	599	0	0	0	0	0.000857998	0	0	0	0	0	0	0.000774658	0	0.00159338
bin16_Super_Day2	19936	A13	Dimethylglycine_dehydrogenase%2C_mitochondrial OS=s__Natronohydrobacter_thiooxidans len=848 cid=NODE_200_length_68683_cov_33.503147	5	848	0.00059669	0	0	0	0.000606062	0.000560324	0.000872023	0	0	0	0	0	0	0
bin16_Super_Day2	53627	A13	DNA-directed_RNA_polymerase_subunit_alpha OS=s__Roseibaca_calidilacus len=285 cid=NODE_1561_length_14708_cov_33.659251	33	285	0	0	0.00101521	0.00597435	0.0108198	0.0116705	0.00259465	0	0.0468966	0.00984167	0.00838846	0.00162814	0	0.00167445
bin16_Super_Day2	61239	A13	DNA-directed_RNA_polymerase_subunit_beta OS=s__Natronohydrobacter_thiooxidans len=615 cid=NODE_2254_length_10531_cov_33.175735	43	615	0.00329101	0.0021491	0.00329324	0.00646007	0.0033427	0.00231783	0.0012024	0.00259183	0.0162994	0.00182431	0.00259156	0.00150901	0.000784134	0.000775963
bin16_Super_Day2	33761	A13	DNA-directed_RNA_polymerase_subunit_beta OS=s__Natronohydrobacter_thiooxidans len=780 cid=NODE_524_length_36939_cov_33.327296	48	780	0.00259484	0.00169448	0.00111282	0.00363823	0.00658898	0.00426421	0.00379218	0	0.00428382	0.000719199	0.00306501	0.0011898	0	0
bin16_Super_Day2	61238	A13	DNA-directed_RNA_polymerase_subunit_beta' OS=s__Rhodobaca_barguzinensis len=1410 cid=NODE_2254_length_10531_cov_33.175735	125	1410	0.00610063	0.00398383	0.00307803	0.00322022	0.00546745	0.00539182	0.00288448	0.00678287	0.0118489	0.00119356	0.00395626	0.000658185	0.000684032	0.000338452
bin16_Super_Day2	26161	A13	DNA-directed_RNA_polymerase_subunit_omega OS=s__Natronohydrobacter_thiooxidans len=119 cid=NODE_323_length_52482_cov_29.877697	1	119	0	0	0	0	0	0.0039929	0	0	0	0	0	0	0	0
bin16_Super_Day2	12093	A13	Domain_of_unknown_function_(DUF3576) OS=s__Natronohydrobacter_thiooxidans len=169 cid=NODE_84_length_106295_cov_32.805384	9	169	0.00299404	0	0	0.00335836	0.00608214	0.00562313	0.00437559	0	0	0	0.00471541	0	0	0
bin16_Super_Day2	11117	A13	DSBA-like_thioredoxin_domain,Copper_resistance_protein_ScsC_N-terminal_domain,Thioredoxin-like_domain,Thioredoxin OS=s__Rhodobaca_barguzinensis len=287 cid=NODE_73_length_111703_cov_30.743050	1	287	0	0	0	0	0	0	0	0	0	0.00195462	0	0	0	0
bin16_Super_Day2	27841	A13	Electron_transfer_flavoprotein_subunit_alpha OS=s__Natronohydrobacter_thiooxidans len=308 cid=NODE_361_length_48814_cov_31.655653	11	308	0.00328567	0	0.000939397	0.00184274	0.00333728	0.00308542	0.00240089	0	0	0	0.00258735	0	0	0
bin16_Super_Day2	27840	A13	Electron_transfer_flavoprotein_subunit_beta OS=s__Natronohydrobacter_thiooxidans len=253 cid=NODE_361_length_48814_cov_31.655653	27	253	0.00199997	0.00130602	0.00114361	0.00448667	0.0142197	0.00563424	0.00438424	0	0.0396211	0	0	0.00550222	0.00381219	0.00188624
bin16_Super_Day2	43073	A13	Electron_transfer_flavoprotein-ubiquinone_oxidoreductase OS=s__Roseinatronobacter_thiooxidans len=547 cid=NODE_898_length_23964_cov_36.088335	7	547	0	0	0	0	0.00281869	0.00260597	0.000675937	0	0	0	0	0	0	0
bin16_Super_Day2	61234	A13	Elongation_factor_G OS=s__Rhodobaca_barguzinensis len=705 cid=NODE_2254_length_10531_cov_33.175735	50	705	0.00215316	0	0.00164161	0.00483033	0.00728994	0.00471785	0.00576895	0.00226096	0.00473955	0.00397855	0.00113036	0.000658185	0	0
bin16_Super_Day2	14796	A13	Elongation_factor_Ts OS=s__Rhodobacter_C_vinaykumarii len=290 cid=NODE_119_length_85810_cov_30.852848	10	290	0	0	0	0.00195711	0.00708884	0.00327693	0	0	0	0.00580319	0	0	0	0
bin16_Super_Day2	12089	A13	Enolase OS=s__Natronohydrobacter_thiooxidans len=424 cid=NODE_84_length_106295_cov_32.805384	24	424	0	0	0.000682392	0.00267719	0.00363637	0.00560324	0.00174405	0	0	0.00396917	0	0.00437755	0.00113736	0.00337654
bin16_Super_Day2	21834	A13	Enoyl-[acyl-carrier-protein]_reductase_[NADH]_1 OS=s__Natronohydrobacter_thiooxidans len=271 cid=NODE_235_length_63078_cov_29.769005	4	271	0	0	0.00106765	0	0.00189646	0.00175334	0.00136435	0	0	0	0	0	0	0
bin16_Super_Day2	19306	A13	Fatty_acid_oxidation_complex_subunit_alpha OS=s__Natronohydrobacter_thiooxidans len=731 cid=NODE_190_length_69564_cov_31.066811	5	731	0	0	0	0.00077642	0.00140613	0.00130001	0	0	0	0	0	0	0	0
bin16_Super_Day2	24931	A13	Flagellin_D OS=s__Aliiroseovarius_sp002340515 len=429 cid=NODE_296_length_54685_cov_31.412777	62	429	0	0	0	0.00132299	0.00239599	0.00221517	0.000861859	0.0817422	0.0778877	0.0130763	0.00557275	0.0064898	0.00337232	0.00222479
bin16_Super_Day2	14891	A13	Formate--tetrahydrofolate_ligase OS=s__Rhodobaca_barguzinensis len=558 cid=NODE_120_length_85403_cov_33.086153	5	558	0	0	0	0	0.000921041	0	0.000662612	0	0	0.00100533	0	0.00166316	0	0
bin16_Super_Day2	19668	A13	Formylaminopyrimidine-binding_protein OS=s__Natronohydrobacter_thiooxidans len=334 cid=NODE_196_length_69041_cov_31.223973	51	334	0	0.000989292	0	0.00509787	0.00307749	0.00142262	0.00442799	0.0238619	0.0200083	0.0100774	0.0119297	0.00972498	0.0115507	0.0100016
bin16_Super_Day2	44416	A13	Fructose_import_binding_protein_FrcB OS=s__Natronohydrobacter_thiooxidans len=342 cid=NODE_966_length_22575_cov_22.476643	8	342	0	0	0	0.00165954	0	0.00138934	0.0010811	0.00466074	0	0.00164028	0	0.00135678	0.00282013	0
bin16_Super_Day2	42294	A13	Fructose-1%2C6-bisphosphatase_class_2 OS=s__Rhodobaca_barguzinensis len=321 cid=NODE_859_length_24867_cov_34.702805	6	321	0	0	0	0	0	0	0	0	0.0104093	0	0	0.00289109	0.00300463	0.00148666
bin16_Super_Day2	8354	A13	Fumarate_hydratase_class_II OS=s__Roseinatronobacter_thiooxidans len=464 cid=NODE_47_length_133074_cov_31.956533	5	464	0	0	0	0	0.00110763	0.00102404	0	0	0	0	0	0	0.00103932	0.00205697
bin16_Super_Day2	26767	A13	Glutamate_synthase_[NADPH]_large_chain OS=s__Roseinatronobacter_thiooxidans len=1513 cid=NODE_337_length_50601_cov_35.723499	5	1513	0	0	0.000191232	0	0.000679366	0.000314048	0.000244374	0	0	0	0	0	0	0
bin16_Super_Day2	8372	A13	Glutamine_synthetase OS=s__Rhodobaca_barguzinensis len=439 cid=NODE_47_length_133074_cov_31.956533	2	439	0	0	0	0.00129285	0.00117071	0	0	0	0	0	0	0	0	0
bin16_Super_Day2	84118	A13	Glutathione_import_ATP-binding_protein_GsiA OS=s__Natronohydrobacter_thiooxidans len=697 cid=NODE_6312_length_3893_cov_30.306149	1	697	0	0	0.000415114	0	0	0	0	0	0	0	0	0	0	0
bin16_Super_Day2	26765	A13	Glyceraldehyde-3-phosphate_dehydrogenase OS=s__Natronohydrobacter_thiooxidans len=332 cid=NODE_337_length_50601_cov_35.723499	6	332	0	0	0	0.00170953	0.00154801	0.00143119	0.00222733	0	0	0	0	0	0.00145254	0
bin16_Super_Day2	73186	A13	Glycerol_kinase OS=s__Roseibaca_calidilacus len=410 cid=NODE_3935_length_6125_cov_34.175453	3	410	0	0	0	0	0.00125351	0.00115891	0.000901799	0	0	0	0	0	0	0
bin16_Super_Day2	12206	A13	Glycine_zipper,YMGG-like_Gly-zipper,OmpA_family,Glycine_zipper_2TM_domain OS=s__Rhodobaca_barguzinensis len=215 cid=NODE_85_length_106049_cov_33.676831	7	215	0	0	0	0.00527966	0	0	0	0	0	0.00521838	0.00370653	0	0.00224299	0.00221962
bin16_Super_Day2	29500	A13	Glycolate_oxidase_iron-sulfur_subunit OS=s__Natronohydrobacter_thiooxidans len=432 cid=NODE_404_length_44776_cov_30.228953	1	432	0	0	0	0	0	0	0.000855874	0	0	0	0	0	0	0
bin16_Super_Day2	33300	A13	GTPase_Der OS=s__Natronohydrobacter_thiooxidans len=485 cid=NODE_510_length_37885_cov_32.602961	3	485	0	0	0	0	0.00211934	0.0009797	0	0	0	0	0	0	0	0
bin16_Super_Day2	14805	A13	High-affinity_branched-chain_amino_acid_transport_ATP-binding_protein_BraF OS=s__Natronohydrobacter_thiooxidans len=265 cid=NODE_119_length_85810_cov_30.852848	2	265	0	0	0	0	0.0019394	0	0	0	0.012609	0	0	0	0	0
bin16_Super_Day2	21819	A13	Homocysteine_synthase OS=s__Rhodobaca_barguzinensis len=429 cid=NODE_235_length_63078_cov_29.769005	11	429	0	0.000770218	0	0.00132299	0.001198	0.00221517	0.00172372	0	0.00778877	0.0039229	0	0	0	0
bin16_Super_Day2	52637	A13	hypothetical_protein OS=s__Natronohydrobacter_thiooxidans len=325 cid=NODE_1485_length_15336_cov_31.835678	168	325	0.00311381	0.0101669	0.00801234	0.0157171	0.0332085	0.0336263	0.0182025	0.0441408	0.0616871	0.0241651	0.00980805	0.0199886	0.016322	0.0293672
bin16_Super_Day2	24989	A13	hypothetical_protein OS=s__Natronohydrobacter_thiooxidans len=334 cid=NODE_297_length_54541_cov_34.874775	20	334	0	0	0.000866271	0.00169929	0.01231	0.00426785	0.00442799	0	0.0100041	0.00335913	0	0	0	0
bin16_Super_Day2	33748	A13	hypothetical_protein OS=s__Natronohydrobacter_thiooxidans len=476 cid=NODE_524_length_36939_cov_33.327296	1	476	0	0	0	0	0	0	0.00077676	0	0	0	0	0	0	0
bin16_Super_Day2	68297	A13	hypothetical_protein OS=s__Phaeobacter_piscinae len=160 cid=NODE_3153_length_7544_cov_36.335025	2	160	0	0	0	0	0	0	0	0.0199247	0	0	0	0	0	0
bin16_Super_Day2	68296	A13	hypothetical_protein OS=s__Pseudophaeobacter_gallaeciensis len=176 cid=NODE_3153_length_7544_cov_36.335025	1	176	0	0	0	0	0	0	0	0.00905667	0	0	0	0	0	0
bin16_Super_Day2	22760	A13	hypothetical_protein OS=s__Rhodobaca_barguzinensis len=148 cid=NODE_253_length_60221_cov_32.686052	29	148	0.00341887	0	0.00586489	0.00766977	0.00694514	0.00963151	0.0124911	0.0107701	0.112885	0.0151615	0	0.00313527	0.00325839	0.00322444
bin16_Super_Day2	44184	A13	hypothetical_protein OS=s__Rhodobaca_barguzinensis len=155 cid=NODE_954_length_22778_cov_36.277912	4	155	0	0	0	0.0036617	0.00331575	0.00306551	0	0	0.0215573	0	0	0	0	0
bin16_Super_Day2	21822	A13	hypothetical_protein OS=s__Rhodobaca_barguzinensis len=180 cid=NODE_235_length_63078_cov_29.769005	1	180	0	0	0	0	0	0	0	0	0	0.00311653	0	0	0	0
bin16_Super_Day2	42280	A13	hypothetical_protein OS=s__Rhodobaca_barguzinensis len=358 cid=NODE_859_length_24867_cov_34.702805	35	358	0.00141339	0	0.000808197	0.00634149	0.00574235	0.0119452	0.00619672	0.00445244	0.00933347	0.00470091	0.00445198	0	0.00269409	0.00133301
bin16_Super_Day2	24988	A13	hypothetical_protein OS=s__Rhodobaca_barguzinensis len=372 cid=NODE_297_length_54541_cov_34.874775	20	372	0	0	0.000777781	0.00305142	0.0110525	0.00383189	0.00298175	0	0.00898221	0.001508	0	0	0.00129635	0
bin16_Super_Day2	40517	A13	hypothetical_protein OS=s__Rhodobaca_barguzinensis len=503 cid=NODE_780_length_26850_cov_32.358761	4	503	0	0.000656906	0.000575218	0	0	0	0	0	0	0.00111526	0.0015843	0	0	0
bin16_Super_Day2	27409	A13	hypothetical_protein OS=s__Rhodobaca_barguzinensis len=896 cid=NODE_351_length_49334_cov_34.055967	3	896	0	0	0	0	0	0.000530306	0.000825307	0	0	0	0	0	0	0
bin16_Super_Day2	19644	A13	hypothetical_protein OS=s__Roseibaca_calidilacus len=228 cid=NODE_196_length_69041_cov_31.223973	2	228	0	0	0	0	0.00225413	0.00208401	0	0	0	0	0	0	0	0
bin16_Super_Day2	7172	A13	hypothetical_protein OS=s__Roseibaca_calidilacus len=562 cid=NODE_37_length_151283_cov_30.812753	1	562	0	0	0	0	0	0.000845471	0	0	0	0	0	0	0	0
bin16_Super_Day2	17881	A13	hypothetical_protein OS=s__Roseibaca_calidilacus len=60 cid=NODE_165_length_74011_cov_35.049962	1	60	0	0	0	0	0	0	0.00616229	0	0	0	0	0	0	0
bin16_Super_Day2	32443	A13	hypothetical_protein OS=s__Roseicitreum_antarcticum len=233 cid=NODE_485_length_39071_cov_31.002076	3	233	0	0	0	0	0.00220575	0.00407858	0	0	0	0	0	0	0	0
bin16_Super_Day2	25945	A13	hypothetical_protein OS=s__Roseicitreum_antarcticum len=764 cid=NODE_319_length_52603_cov_32.290287	2	764	0	0	0.00037871	0	0.000672697	0	0	0	0	0	0	0	0	0
bin16_Super_Day2	53352	A13	hypothetical_protein OS=s__Roseinatronobacter_thiooxidans len=141 cid=NODE_1540_length_14847_cov_36.492158	9	141	0	0	0	0	0	0	0	0.0226096	0	0.0119356	0	0.00658185	0	0.00676904
bin16_Super_Day2	27834	A13	hypothetical_protein OS=s__Roseinatronobacter_thiooxidans len=630 cid=NODE_361_length_48814_cov_31.655653	1	630	0	0	0	0	0	0	0	0	0.00530378	0	0	0	0	0
bin16_Super_Day2	17840	A13	hypothetical_protein OS=UNKNOWN len=143 cid=NODE_165_length_74011_cov_35.049962	24	143	0	0	0.00202332	0.0119069	0.014376	0.00996828	0.0129279	0.0111467	0.0934653	0.00784581	0	0.0032449	0	0
bin16_Super_Day2	17893	A13	Inosine-5'-monophosphate_dehydrogenase OS=s__Natronohydrobacter_thiooxidans len=482 cid=NODE_165_length_74011_cov_35.049962	15	482	0	0.000685526	0.00120056	0.00117752	0.00213253	0.0019716	0.00153418	0	0.00693233	0.0023277	0	0	0.00200101	0
bin16_Super_Day2	8310	A13	Iron_uptake_protein_A1 OS=s__Roseibaca_calidilacus len=336 cid=NODE_47_length_133074_cov_31.956533	6	336	0	0	0	0	0	0.00141415	0	0	0.0198892	0.00333914	0	0	0	0.00142029
bin16_Super_Day2	19658	A13	Iron-sulfur_cluster_carrier_protein OS=s__Natronohydrobacter_thiooxidans len=353 cid=NODE_196_length_69041_cov_31.223973	3	353	0	0	0	0.00321566	0.00145592	0	0	0	0	0	0	0	0	0
bin16_Super_Day2	40521	A13	Isocitrate_dehydrogenase_[NADP] OS=s__Thioclava_atlantica len=403 cid=NODE_780_length_26850_cov_32.358761	53	403	0	0	0.000717951	0.00422504	0.00382586	0.00589522	0.000917463	0	0.00829127	0.018096	0.00790972	0.0126656	0.00598316	0.00710498
bin16_Super_Day2	19321	A13	Ketol-acid_reductoisomerase_(NADP(+)) OS=s__Roseibaca_calidilacus len=340 cid=NODE_190_length_69564_cov_31.066811	32	340	0	0	0	0	0.00453477	0.00139751	0.00434985	0	0.0098276	0.00494978	0.00234383	0.0109181	0.00851016	0.00701791
bin16_Super_Day2	7136	A13	L-lactate_dehydrogenase OS=s__Roseibaca_calidilacus len=389 cid=NODE_37_length_151283_cov_30.812753	3	389	0	0	0	0	0.00132118	0.00122148	0.000950482	0	0	0	0	0	0	0
bin16_Super_Day2	32434	A13	Malate_dehydrogenase OS=s__Roseibaca_calidilacus len=320 cid=NODE_485_length_39071_cov_31.002076	56	320	0.00474369	0	0	0.00709454	0.00803032	0.00445457	0.00462172	0	0.0208836	0.0140244	0.00249032	0.0116005	0.0165771	0.0104391
bin16_Super_Day2	14774	A13	Malate_synthase_G OS=s__Roseinatronobacter_thiooxidans len=715 cid=NODE_119_length_85810_cov_30.852848	5	715	0	0	0	0.000793795	0.0014376	0.0013291	0	0	0	0	0	0	0	0
bin16_Super_Day2	29488	A13	Methylmalonyl-CoA_mutase OS=s__Natronohydrobacter_thiooxidans len=593 cid=NODE_404_length_44776_cov_30.228953	4	593	0	0	0	0	0.000866679	0	0	0	0.0112694	0	0	0.000782496	0	0
bin16_Super_Day2	30971	A13	MltA-interacting_protein_MipA OS=s__Rhodobaca_barguzinensis len=263 cid=NODE_442_length_41872_cov_30.245450	2	263	0	0	0	0	0.00195415	0.00180667	0	0	0	0	0	0	0	0
bin16_Super_Day2	19927	A13	Na(+)/H(+)_antiporter_NhaA OS=s__Roseinatronobacter_thiooxidans len=265 cid=NODE_200_length_68683_cov_33.503147	2	265	0	0	0	0	0.0019394	0.00179304	0	0	0	0	0	0	0	0
bin16_Super_Day2	27392	A13	NAD(P)_transhydrogenase_subunit_alpha OS=s__Roseinatronobacter_thiooxidans len=523 cid=NODE_351_length_49334_cov_34.055967	8	523	0	0	0	0.00108521	0.00196536	0.00181703	0.00141391	0	0	0.00107261	0	0	0	0
bin16_Super_Day2	27391	A13	NAD(P)_transhydrogenase_subunit_beta OS=s__Rhodobaca_barguzinensis len=500 cid=NODE_351_length_49334_cov_34.055967	1	500	0	0	0	0	0	0	0.000739475	0	0	0	0	0	0	0
bin16_Super_Day2	17874	A13	NADH_dehydrogenase_[ubiquinone]_1_alpha_subcomplex_subunit_9%2C_mitochondrial OS=s__Roseibaca_calidilacus len=331 cid=NODE_165_length_74011_cov_35.049962	4	331	0	0	0	0	0.00310538	0	0.00223406	0	0	0	0	0	0	0
bin16_Super_Day2	71311	A13	NADH-quinone_oxidoreductase_chain_3 OS=s__Roseinatronobacter_thiooxidans len=402 cid=NODE_3615_length_6639_cov_34.014733	3	402	0	0	0	0	0.00255692	0.00118198	0	0	0	0	0	0	0	0
bin16_Super_Day2	33326	A13	NADH-quinone_oxidoreductase_subunit_C OS=s__Natronohydrobacter_thiooxidans len=203 cid=NODE_510_length_37885_cov_32.602961	7	203	0	0	0.00142529	0	0.00506345	0.00702199	0.00182137	0	0	0	0	0	0	0
bin16_Super_Day2	33327	A13	NADH-quinone_oxidoreductase_subunit_D OS=s__Sagittula_sp002814095 len=407 cid=NODE_510_length_37885_cov_32.602961	5	407	0	0	0	0.0013945	0.00252551	0.00233491	0	0	0	0	0	0	0	0
bin16_Super_Day2	16086	A13	NADP-dependent_malic_enzyme OS=s__Rhodobaca_barguzinensis len=751 cid=NODE_138_length_78865_cov_36.540553	1	751	0	0	0	0	0	0	0	0	0	0.000746971	0	0	0	0
bin16_Super_Day2	14779	A13	NFU1_iron-sulfur_cluster_scaffold_homolog%2C_mitochondrial OS=s__Rhodobaca_barguzinensis len=185 cid=NODE_119_length_85810_cov_30.852848	1	185	0	0	0	0	0.00277806	0	0	0	0	0	0	0	0	0
bin16_Super_Day2	19673	A13	Nitrate_reductase_[NADH]_2 OS=s__Roseinatronobacter_thiooxidans len=435 cid=NODE_196_length_69041_cov_31.223973	65	435	0	0.00151919	0.00266055	0.0091332	0.0153591	0.0185693	0.00339989	0.00366431	0.0153627	0.0038688	0.00549589	0.00746699	0.00221721	0
bin16_Super_Day2	53347	A13	NMT1/THI5_like OS=s__Roseibaca_calidilacus len=323 cid=NODE_1540_length_14847_cov_36.492158	30	323	0	0	0	0	0.00477344	0.00294213	0.0034341	0.0049349	0.0310345	0.00868383	0.00246719	0.00287319	0.00746505	0.00738727
bin16_Super_Day2	22768	A13	Nopaline-binding_periplasmic_protein OS=s__Rhodobaca_barguzinensis len=243 cid=NODE_253_length_60221_cov_32.686052	12	243	0	0	0	0	0.00422996	0	0	0.0327978	0	0.00923416	0	0	0	0.00196386
bin16_Super_Day2	32454	A13	oligoendopeptidase%2C_pepF/M3_family OS=s__Natronohydrobacter_thiooxidans len=604 cid=NODE_485_length_39071_cov_31.002076	6	604	0	0	0	0	0	0	0	0.00527806	0	0.000928767	0.00131938	0	0.00159683	0
bin16_Super_Day2	47240	A13	OmpA_family OS=s__Thioalkalivibrio_sp000376845 len=325 cid=NODE_1122_length_19600_cov_36.233308	1	325	0	0	0	0	0	0.00146201	0	0	0	0	0	0	0	0
bin16_Super_Day2	26143	A13	Orotate_phosphoribosyltransferase OS=s__Natronohydrobacter_thiooxidans len=223 cid=NODE_323_length_52482_cov_29.877697	4	223	0	0	0	0	0.00230467	0.00213074	0	0	0	0	0	0.00416162	0	0
bin16_Super_Day2	19909	A13	Outer_membrane_protein_assembly_factor_BamA OS=s__Natronohydrobacter_thiooxidans len=793 cid=NODE_200_length_68683_cov_33.503147	10	793	0	0	0	0.000715717	0.00324048	0.00179756	0.000466252	0	0	0	0	0	0	0
bin16_Super_Day2	7062	A13	Outer_membrane_protein_assembly_factor_BamD OS=s__Rhodobaca_barguzinensis len=280 cid=NODE_37_length_151283_cov_30.812753	7	280	0	0	0	0	0.00734201	0.00339396	0.00132049	0	0	0	0	0	0	0
bin16_Super_Day2	33317	A13	Outer_membrane_protein_W OS=s__UBA3069_sp002366795 len=201 cid=NODE_510_length_37885_cov_32.602961	7	201	0	0	0	0	0	0	0.00735796	0	0.0166238	0.00279092	0.0039647	0	0	0
bin16_Super_Day2	7141	A13	Peptidoglycan-associated_lipoprotein OS=s__Rhodobaca_barguzinensis len=175 cid=NODE_37_length_151283_cov_30.812753	3	175	0	0	0	0.00648644	0.0029368	0	0	0	0	0	0	0	0	0
bin16_Super_Day2	11146	A13	Periplasmic_binding_protein OS=s__Roseinatronobacter_thiooxidans len=395 cid=NODE_73_length_111703_cov_30.743050	2	395	0	0	0	0	0.00260223	0	0	0	0	0	0	0	0	0
bin16_Super_Day2	70736	A13	Periplasmic_binding_protein_domain,Periplasmic_binding_protein OS=s__Natronohydrobacter_thiooxidans len=378 cid=NODE_3521_length_6796_cov_33.005489	24	378	0.00133861	0.000874137	0.000765435	0.00150149	0.00135963	0.00377107	0.00195628	0.0126506	0.00883964	0.00593625	0	0.00245513	0.00127577	0.00378744
bin16_Super_Day2	49381	A13	Periplasmic_dipeptide_transport_protein OS=s__Natronohydrobacter_thiooxidans len=520 cid=NODE_1259_length_17870_cov_33.248106	10	520	0	0	0	0.00109147	0.00197669	0	0	0	0	0	0	0.00356939	0.000927389	0.00183545
bin16_Super_Day2	35393	A13	Periplasmic_dipeptide_transport_protein OS=s__Roseinatronobacter_thiooxidans len=532 cid=NODE_582_length_34071_cov_31.688029	158	532	0.000951115	0.00372658	0.000543862	0.00533424	0.0193211	0.0107178	0.00277998	0.0299619	0.0753695	0.0274161	0.0149794	0.0165722	0.0117841	0.0170435
bin16_Super_Day2	19939	A13	Periplasmic_oligopeptide-binding_protein OS=s__Natronohydrobacter_thiooxidans len=545 cid=NODE_200_length_68683_cov_33.503147	68	545	0.000928428	0.00121256	0.00159267	0.0062484	0.00660107	0.00697475	0.00271367	0.00584945	0.00613098	0.0082345	0.00292442	0.00681131	0.00796363	0.0061294
bin16_Super_Day2	49195	A13	Phospho-2-dehydro-3-deoxyheptonate_aldolase_2%2C_chloroplastic OS=s__Natronohydrobacter_thiooxidans len=455 cid=NODE_1246_length_17992_cov_30.770196	5	455	0	0.000726206	0.0006359	0.00124739	0	0.0010443	0	0	0	0.00123291	0	0	0	0
bin16_Super_Day2	60629	A13	Phosphoenolpyruvate_carboxykinase_(ATP) OS=s__Natronohydrobacter_thiooxidans len=532 cid=NODE_2189_length_10791_cov_30.862612	2	532	0	0	0	0	0	0	0	0	0	0.00105446	0.00149794	0	0	0
bin16_Super_Day2	12074	A13	Phosphoribosylformylglycinamidine_synthase_subunit_PurS OS=s__Rhodobaca_barguzinensis len=79 cid=NODE_84_length_106295_cov_32.805384	1	79	0	0	0	0	0	0	0	0	0	0.00710095	0	0	0	0
bin16_Super_Day2	52103	A13	Polyribonucleotide_nucleotidyltransferase OS=s__Rhodobaca_barguzinensis len=709 cid=NODE_1446_length_15695_cov_33.347379	58	709	0	0	0.000408088	0.00240154	0.00797369	0.0026807	0.00208597	0	0.0141384	0.00553854	0.00786788	0.00261789	0.00476121	0.0047116
bin16_Super_Day2	16111	A13	Porin OS=s__Rhodobaca_barguzinensis len=367 cid=NODE_138_length_78865_cov_36.540553	2905	367	0.126843	0.150356	0.206555	0.371159	0.638575	0.835081	0.649811	0.408266	0.491648	0.114641	0.0564564	0.0758616	0.0630726	0.0533131
bin16_Super_Day2	49197	A13	PPIC-type_PPIASE_domain,PPIC-type_PPIASE_domain,SurA_N-terminal_domain,SurA_N-terminal_domain OS=s__Rhodobaca_barguzinensis len=413 cid=NODE_1246_length_17992_cov_30.770196	8	413	0	0	0	0.00137425	0.00373323	0.00345149	0.000895248	0	0	0	0	0	0	0
bin16_Super_Day2	33299	A13	PQQ_enzyme_repeat,PQQ-like_domain,PQQ-like_domain OS=s__Roseinatronobacter_thiooxidans len=437 cid=NODE_510_length_37885_cov_32.602961	4	437	0	0	0	0	0.00117607	0.00217462	0	0	0	0.0012837	0	0	0	0
bin16_Super_Day2	40515	A13	Probable_ATP-dependent_transporter_SufC OS=s__Natronohydrobacter_thiooxidans len=253 cid=NODE_780_length_26850_cov_32.358761	4	253	0	0	0	0.00224333	0.00203139	0.00375616	0	0	0	0	0	0	0	0
bin16_Super_Day2	75688	A13	Probable_branched-chain-amino-acid_aminotransferase OS=s__Rhodobaca_barguzinensis len=289 cid=NODE_4401_length_5428_cov_41.695515	6	289	0	0	0	0	0	0	0	0	0	0.00388218	0	0.00321121	0.00166866	0.00165127
bin16_Super_Day2	21826	A13	Probable_cold_shock_protein_y4cH OS=s__Roseinatronobacter_thiooxidans len=68 cid=NODE_235_length_63078_cov_29.769005	6	68	0	0	0	0	0	0	0	0	0.147414	0.0247489	0	0	0	0
bin16_Super_Day2	30972	A13	Probable_cytosol_aminopeptidase OS=s__Natronohydrobacter_thiooxidans len=487 cid=NODE_442_length_41872_cov_30.245450	2	487	0	0	0	0	0.00105532	0	0.000759215	0	0	0	0	0	0	0
bin16_Super_Day2	11127	A13	Probable_fructose-bisphosphate_aldolase_class_1 OS=s__Rhodobaca_barguzinensis len=309 cid=NODE_73_length_111703_cov_30.743050	7	309	0.00163752	0	0	0	0.00332648	0	0.00239312	0	0.0108135	0	0	0	0.00156065	0
bin16_Super_Day2	27823	A13	Probable_glutamate_dehydrogenase OS=s__Natronohydrobacter_thiooxidans len=476 cid=NODE_361_length_48814_cov_31.655653	36	476	0.00318903	0	0.000607845	0.00715416	0.00863766	0.00798579	0.00155352	0	0	0	0	0.000974833	0.00303934	0.00401023
bin16_Super_Day2	14878	A13	Probable_metallo-hydrolase_BURPS1710b_2304 OS=s__Roseinatronobacter_thiooxidans len=287 cid=NODE_120_length_85403_cov_33.086153	10	287	0	0	0	0.00395515	0.00358147	0.00496677	0.00128828	0	0	0	0	0.0016168	0.00168029	0
bin16_Super_Day2	7120	A13	Probable_peptidyl-prolyl_cis-trans_isomerase OS=s__Natronohydrobacter_thiooxidans len=168 cid=NODE_37_length_151283_cov_30.812753	22	168	0.00301187	0.00393361	0.00344446	0.00675671	0.0122367	0.0056566	0.00660246	0	0.0397784	0	0	0.00276203	0.00287049	0.00568116
bin16_Super_Day2	7121	A13	Probable_peptidyl-prolyl_cis-trans_isomerase OS=s__Roseinatronobacter_thiooxidans len=204 cid=NODE_37_length_151283_cov_30.812753	4	204	0	0	0	0	0.00251932	0.00232919	0	0.0156272	0	0	0	0	0	0
bin16_Super_Day2	34401	A13	Probable_transaldolase OS=s__Roseibaca_calidilacus len=231 cid=NODE_546_length_35707_cov_35.908589	22	231	0.00219045	0	0.00125253	0.00737095	0.00667455	0.00411389	0.0016006	0	0	0.00242846	0.0068996	0.00803498	0.00208763	0.00619763
bin16_Super_Day2	29491	A13	Propionyl-CoA_carboxylase_alpha_chain%2C_mitochondrial OS=s__Natronohydrobacter_thiooxidans len=665 cid=NODE_404_length_44776_cov_30.228953	10	665	0	0	0.000870179	0.00256044	0.000772843	0.000714518	0.000555996	0.00239695	0	0.000843572	0	0	0	0
bin16_Super_Day2	29494	A13	Propionyl-CoA_carboxylase_beta_chain OS=s__Pararhodobacter_sp003122215 len=576 cid=NODE_404_length_44776_cov_30.228953	3	576	0	0	0	0	0.000892258	0.000824921	0.000641905	0	0	0	0	0	0	0
bin16_Super_Day2	16089	A13	Protein-export_protein_SecB OS=s__Natronohydrobacter_thiooxidans len=170 cid=NODE_138_length_78865_cov_36.540553	6	170	0	0	0	0	0.0120927	0.00559005	0	0	0	0	0	0	0	0
bin16_Super_Day2	47642	A13	Purine-binding_protein_BAB2_0673 OS=s__Roseinatronobacter_thiooxidans len=354 cid=NODE_1146_length_19265_cov_34.984956	14	354	0.00142936	0	0	0	0.00145181	0.00134224	0.00104446	0.00450275	0	0.00158468	0.00225114	0.00131079	0.00544907	0.00269614
bin16_Super_Day2	8417	A13	Putative_3-oxopropanoate_dehydrogenase OS=s__Natronohydrobacter_thiooxidans len=499 cid=NODE_47_length_133074_cov_31.956533	22	499	0	0.000662172	0.00115966	0.00454961	0.00720959	0.00476107	0	0	0	0	0	0	0	0.00286904
bin16_Super_Day2	19308	A13	Putative_acyltransferase_Rv0859 OS=s__Natronohydrobacter_thiooxidans len=403 cid=NODE_190_length_69564_cov_31.066811	2	403	0	0	0	0	0.00127529	0	0	0	0	0	0	0.00115142	0	0
bin16_Super_Day2	7176	A13	Putative_binding_protein_BMEII0691 OS=s__Rhodobaca_barguzinensis len=605 cid=NODE_37_length_151283_cov_30.812753	4	605	0	0	0	0	0	0.000785379	0	0	0	0.000927232	0	0	0	0.00157758
bin16_Super_Day2	33898	A13	Putrescine_transport_ATP-binding_protein_PotG OS=s__Roseinatronobacter_thiooxidans len=417 cid=NODE_529_length_36674_cov_33.627871	2	417	0	0	0	0.00136106	0.00123247	0	0	0	0	0	0	0	0	0
bin16_Super_Day2	33899	A13	Putrescine-binding_periplasmic_protein OS=s__Roseinatronobacter_thiooxidans len=363 cid=NODE_529_length_36674_cov_33.627871	15	363	0	0.000910258	0.00159413	0.00156354	0.00424744	0.00261793	0.00101856	0	0	0	0	0.00255659	0.00132849	0.0026293
bin16_Super_Day2	19663	A13	Pyruvate_carboxylase OS=s__Rhodobaca_barguzinensis len=1147 cid=NODE_196_length_69041_cov_31.223973	6	1147	0	0.000288076	0	0	0.00134422	0.000414259	0.000322352	0	0	0	0	0	0	0
bin16_Super_Day2	14812	A13	Pyruvate_dehydrogenase_E1_component_subunit_beta OS=s__Rhodobaca_barguzinensis len=461 cid=NODE_119_length_85810_cov_30.852848	13	461	0	0	0	0	0.00334452	0.00309211	0.0024061	0.00345764	0.00724812	0.00121687	0.00172864	0	0	0
bin16_Super_Day2	53346	A13	Quinoprotein_alcohol_dehydrogenase_(cytochrome_c) OS=s__Roseinatronobacter_thiooxidans len=581 cid=NODE_1540_length_14847_cov_36.492158	111	581	0	0.000568715	0.00248997	0.00879186	0.010615	0.0130852	0.0101821	0.005487	0.0460087	0.00675874	0.00137161	0.0111812	0.00830021	0.00821373
bin16_Super_Day2	12090	A13	ribonuclease%2C_Rne/Rng_family OS=s__Roseinatronobacter_thiooxidans len=956 cid=NODE_84_length_106295_cov_32.805384	1	956	0	0	0	0.000593685	0	0	0	0	0	0	0	0	0	0
bin16_Super_Day2	21808	A13	Ribosome_hibernation_promotion_factor OS=s__Roseibaca_calidilacus len=191 cid=NODE_235_length_63078_cov_29.769005	1	191	0	0	0.00151484	0	0	0	0	0	0	0	0	0	0	0
bin16_Super_Day2	16325	A13	Ribulose_bisphosphate_carboxylase_large_chain OS=s__Roseovarius_sp002842985 len=476 cid=NODE_141_length_78409_cov_31.485961	2073	476	0.12012	0.197144	0.206667	0.170507	0.116608	0.17968	0.111077	0.0904145	0.0701971	0.121388	0.137282	0.167671	0.193505	0.177453
bin16_Super_Day2	34309	A13	RTX_calcium-binding_nonapeptide_repeat_(4_copies) OS=UNKNOWN len=2896 cid=NODE_543_length_35922_cov_31.366549	6	2896	0	0	0	0	0	0	0	0.00330243	0	0	0	0	0	0
bin16_Super_Day2	75364	A13	S-(hydroxymethyl)glutathione_dehydrogenase OS=s__Rhodobaca_barguzinensis len=375 cid=NODE_4332_length_5506_cov_32.980187	4	375	0	0	0	0	0	0	0	0	0	0.00149593	0	0.00123739	0	0.00254516
bin16_Super_Day2	7084	A13	Sec_translocon_accessory_complex_subunit_YajC OS=s__Natronohydrobacter_thiooxidans len=107 cid=NODE_37_length_151283_cov_30.812753	10	107	0.00472891	0	0	0	0.0144096	0.0177628	0.00691098	0	0	0	0	0	0	0
bin16_Super_Day2	14900	A13	Sigma_54_modulation_protein_/_S30EA_ribosomal_protein OS=s__Natronohydrobacter_thiooxidans len=105 cid=NODE_120_length_85403_cov_33.086153	9	105	0	0	0	0	0.00489467	0.00452528	0.00704262	0	0	0.0106852	0.0151791	0.00441924	0	0
bin16_Super_Day2	11125	A13	Single-stranded_DNA-binding_protein OS=s__Natronohydrobacter_thiooxidans len=164 cid=NODE_73_length_111703_cov_30.743050	8	164	0	0	0	0.0069215	0.00626757	0.00869185	0	0	0	0.00342058	0	0	0	0
bin16_Super_Day2	38754	A13	Solute-binding_protein_RD1_1052 OS=s__Roseivivax_lentus len=328 cid=NODE_706_length_29080_cov_35.779294	2	328	0	0	0	0	0	0	0	0.00485968	0	0	0	0	0.00147025	0
bin16_Super_Day2	14923	A13	Spermidine/putrescine_import_ATP-binding_protein_PotA OS=s__Natronohydrobacter_thiooxidans len=368 cid=NODE_120_length_85403_cov_33.086153	41	368	0	0.00089789	0.0023587	0.00771146	0.0153624	0.0116206	0.00502361	0.0129944	0.0272395	0	0.0021655	0	0	0
bin16_Super_Day2	26117	A13	Succinate_dehydrogenase_flavoprotein_subunit OS=s__Natronohydrobacter_thiooxidans len=601 cid=NODE_323_length_52482_cov_29.877697	17	601	0	0	0	0.000944365	0.00342057	0.00395303	0.00246082	0	0.00555971	0	0.00132596	0.00077208	0	0
bin16_Super_Day2	26115	A13	Succinate_dehydrogenase_iron-sulfur_subunit OS=s__Rhodobaca_barguzinensis len=259 cid=NODE_323_length_52482_cov_29.877697	8	259	0	0.00127577	0	0.00219136	0.00595298	0.00366915	0.00142756	0	0	0	0	0	0	0
bin16_Super_Day2	32435	A13	Succinate--CoA_ligase_[ADP-forming]_subunit_beta OS=s__Rhodobaca_barguzinensis len=397 cid=NODE_485_length_39071_cov_31.002076	5	397	0	0	0	0	0.00129456	0.00119686	0	0	0.00841658	0.00141304	0.00200731	0	0	0
bin16_Super_Day2	24925	A13	Sulfate_adenylyltransferase_subunit_2 OS=s__Rhodobaca_barguzinensis len=300 cid=NODE_296_length_54685_cov_31.412777	7	300	0	0	0.000964448	0	0	0.00158385	0	0	0	0	0	0	0.00321495	0.00477218
bin16_Super_Day2	7065	A13	Sulfide_dehydrogenase_[flavocytochrome_c]_flavoprotein_chain OS=s__Rhodobaca_barguzinensis len=420 cid=NODE_37_length_151283_cov_30.812753	47	420	0.00120475	0	0.00137778	0.00270268	0.00734201	0.0101819	0.00440164	0	0.00795567	0.00400697	0.00758956	0.00662886	0.00344459	0.00568116
bin16_Super_Day2	30969	A13	Superoxide_dismutase_[Fe] OS=s__Roseibaca_calidilacus len=199 cid=NODE_442_length_41872_cov_30.245450	37	199	0.00254268	0	0.00145394	0.00570415	0.00774785	0.00955084	0.00743191	0.0160198	0.0335817	0	0.0120136	0.00932704	0.0121166	0.0143885
bin16_Super_Day2	56685	A13	Tat_(twin-arginine_translocation)_pathway_signal_sequence OS=s__Sulfitobacter_sp001634885 len=401 cid=NODE_1814_length_12769_cov_28.628362	11	401	0	0	0	0	0.00128165	0	0	0.003975	0	0.00139894	0.00198729	0.00231432	0.0036078	0.00238014
bin16_Super_Day2	12144	A13	Thiamine-binding_periplasmic_protein OS=s__Roseinatronobacter_thiooxidans len=324 cid=NODE_85_length_106049_cov_33.676831	10	324	0	0	0	0	0	0	0	0	0.0412516	0.00692562	0	0.00286432	0	0
bin16_Super_Day2	14933	A13	Thioredoxin OS=s__Roseinatronobacter_thiooxidans len=106 cid=NODE_120_length_85403_cov_33.086153	1	106	0	0	0	0	0	0	0.00348809	0	0	0	0	0	0	0
bin16_Super_Day2	16091	A13	Tim44-like_domain OS=s__Roseinatronobacter_thiooxidans len=222 cid=NODE_138_length_78865_cov_36.540553	2	222	0	0	0	0	0.00231505	0.00214034	0	0	0	0	0	0	0	0
bin16_Super_Day2	26773	A13	Transcription_termination/antitermination_protein_NusA OS=s__Rhodobaca_barguzinensis len=546 cid=NODE_337_length_50601_cov_35.723499	6	546	0	0	0	0.00103949	0.00188257	0.00174049	0.000677175	0	0	0	0	0	0	0
bin16_Super_Day2	11164	A13	Transcription_termination/antitermination_protein_NusG OS=s__Natronohydrobacter_thiooxidans len=71 cid=NODE_73_length_111703_cov_30.743050	2	71	0	0	0.00407513	0	0	0	0	0	0.0470617	0	0	0	0	0
bin16_Super_Day2	8401	A13	Transketolase OS=s__Natronohydrobacter_thiooxidans len=672 cid=NODE_47_length_133074_cov_31.956533	8	672	0	0	0	0.000844588	0.00229438	0.00141415	0.00110041	0	0	0	0	0	0	0
bin16_Super_Day2	26775	A13	Translation_initiation_factor_IF-2 OS=s__Roseibaca_calidilacus len=839 cid=NODE_337_length_50601_cov_35.723499	4	839	0	0	0.000344856	0	0.000612563	0.000566334	0.000440688	0	0	0	0	0	0	0
bin16_Super_Day2	26128	A13	Translation_initiation_factor_IF-3 OS=s__Rhodobaca_barguzinensis len=200 cid=NODE_323_length_52482_cov_29.877697	3	200	0.00252997	0	0	0	0	0.00237577	0.00184869	0	0	0	0	0	0	0
bin16_Super_Day2	24994	A13	TRAP_transporter%2C_4TM/12TM_fusion_protein OS=s__Natronohydrobacter_thiooxidans len=880 cid=NODE_297_length_54541_cov_34.874775	2	880	0	0	0	0	0.000584023	0.000539948	0	0	0	0	0	0	0	0
bin16_Super_Day2	26154	A13	TRAP_transporter_solute_receptor%2C_TAXI_family OS=s__Rhodobaca_barguzinensis len=324 cid=NODE_323_length_52482_cov_29.877697	79	324	0.00937025	0.00305948	0.00357203	0.0157656	0.0142761	0.0102657	0.00912932	0.0245984	0.0206258	0.00692562	0.00983832	0.0114573	0.00893041	0.00589157
bin16_Super_Day2	52102	A13	Trigger_factor OS=s__Rhodobaca_barguzinensis len=444 cid=NODE_1446_length_15695_cov_33.347379	10	444	0	0	0	0.0012783	0.00115752	0.00214034	0	0.00359003	0.0225769	0.00252692	0	0	0	0
bin16_Super_Day2	53342	A13	Tripartite_tricarboxylate_transporter_family_receptor OS=s__Rhodobaca_barguzinensis len=309 cid=NODE_1540_length_14847_cov_36.492158	3	309	0	0	0	0	0	0	0	0.00515849	0.0108135	0.00181545	0	0	0	0
bin16_Super_Day2	44914	A13	Tripartite_tricarboxylate_transporter_family_receptor OS=s__Roseinatronobacter_thiooxidans len=369 cid=NODE_993_length_22132_cov_34.655388	49	369	0	0.00179091	0.00313642	0.00922867	0.00974955	0.00772609	0.004008	0	0.00905524	0.00304052	0.00215963	0.00503003	0.00653445	0.00905291
bin16_Super_Day2	12085	A13	Ubiquinol-cytochrome_c_reductase_iron-sulfur_subunit OS=s__Natronohydrobacter_thiooxidans len=187 cid=NODE_84_length_106295_cov_32.805384	20	187	0	0	0	0.0121404	0.0192384	0.0127047	0.00790882	0	0	0	0	0	0	0
bin16_Super_Day2	16102	A13	Uncharacterized_oxidoreductase_MT1177 OS=s__Roseinatronobacter_thiooxidans len=254 cid=NODE_138_length_78865_cov_36.540553	1	254	0	0	0	0	0	0.00187069	0	0	0	0	0	0	0	0
bin16_Super_Day2	56678	A13	Uncharacterized_protein_conserved_in_bacteria_(DUF2147) OS=s__Natronohydrobacter_thiooxidans len=130 cid=NODE_1814_length_12769_cov_28.628362	1	130	0	0	0	0	0	0	0	0.0122613	0	0	0	0	0	0
bin16_Super_Day2	66720	A13	Uncharacterized_symporter_H16_A2524 OS=s__Roseinatronobacter_thiooxidans len=588 cid=NODE_2928_length_8148_cov_31.969850	17	588	0.000860533	0	0	0.000965244	0.00437024	0.00323234	0.00188642	0	0	0.00095404	0	0.00078915	0	0.000811594
bin16_Super_Day2	56680	A13	Universal_stress_protein_family OS=s__Roseinatronobacter_thiooxidans len=137 cid=NODE_1814_length_12769_cov_28.628362	4	137	0	0	0	0	0.00750278	0.00346828	0	0	0	0	0	0	0	0.00348334
bin16_Super_Day2	11133	A13	Universal_stress_protein_family OS=s__Roseinatronobacter_thiooxidans len=138 cid=NODE_73_length_111703_cov_30.743050	8	138	0	0	0	0.0164511	0.00744842	0.00344315	0.00267926	0	0	0	0	0	0	0
bin16_Super_Day2	38736	A13	Uptake_hydrogenase_large_subunit OS=s__Natronohydrobacter_thiooxidans len=597 cid=NODE_706_length_29080_cov_35.779294	4	597	0	0	0.000484647	0	0	0.00159181	0.000619326	0	0	0	0	0	0	0
bin16_Super_Day2	29219	A13	Urease_subunit_alpha OS=s__Natronohydrobacter_thiooxidans len=573 cid=NODE_397_length_45327_cov_37.093192	2	573	0	0	0	0	0	0	0	0	0	0	0	0.000809809	0.00084161	0
bin16_Super_Day2	53937	A13	Vitamin_B12-dependent_ribonucleotide_reductase OS=s__Rhodobaca_barguzinensis len=495 cid=NODE_1589_length_14504_cov_32.137172	3	495	0	0	0	0	0	0	0	0	0	0	0.00160991	0	0.000974227	0.000964076
bin31_Super_Day2	27300	A14	10_kDa_chaperonin OS=s__Pararhodobacter_sp001314715 len=95 cid=NODE_349_length_49403_cov_12.219421	10	95	0	0	0	0	0.0108198	0.00500163	0.00778395	0.0335573	0.105517	0	0	0	0	0
bin31_Super_Day2	19193	A14	30S_ribosomal_protein_S2 OS=s__Pararhodobacter_sp001314715 len=259 cid=NODE_188_length_70128_cov_11.640090	6	259	0	0	0.00111712	0.00219136	0.00396865	0.00183457	0.00142756	0	0	0	0	0	0	0
bin31_Super_Day2	54802	A14	30S_ribosomal_protein_S5 OS=s__Pararhodobacter_sp001314715 len=190 cid=NODE_1657_length_14034_cov_13.230775	18	190	0	0	0.00152281	0.0119487	0.0135248	0.0150049	0.00389197	0	0	0	0	0	0	0
bin31_Super_Day2	38514	A14	30S_ribosomal_protein_S9 OS=s__Pararhodobacter_sp003076755 len=172 cid=NODE_698_length_29345_cov_11.650188	3	172	0	0	0	0	0.00298803	0.00276253	0.00214964	0	0	0	0	0	0	0
bin31_Super_Day2	57991	A14	31_kDa_outer-membrane_immunogenic_protein OS=s__Pararhodobacter_sp003122215 len=234 cid=NODE_1931_length_12130_cov_12.123975	14	234	0	0	0.00123647	0	0.00219633	0.00406115	0.00158008	0.0204356	0.0285588	0.00239733	0	0.00396599	0	0.00203939
bin31_Super_Day2	9646	A14	3-isopropylmalate_dehydratase_large_subunit OS=s__Gemmobacter_A_megaterium len=472 cid=NODE_58_length_124607_cov_12.773468	1	472	0	0	0	0	0	0.00100668	0	0	0	0	0	0	0	0
bin31_Super_Day2	23486	A14	3-isopropylmalate_dehydratase_large_subunit OS=s__Rubellimicrobium_thermophilum len=478 cid=NODE_267_length_57824_cov_13.231318	3	478	0	0	0	0	0	0	0	0	0	0	0	0.000970754	0	0.00199673
bin31_Super_Day2	27454	A14	3-isopropylmalate_dehydrogenase OS=s__Roseovarius_sp002428225 len=369 cid=NODE_353_length_49319_cov_13.052391	3	369	0	0	0.000784104	0	0.00139279	0.00128768	0	0	0	0	0	0	0	0
bin31_Super_Day2	26824	A14	3-succinoylsemialdehyde-pyridine_dehydrogenase OS=s__Pararhodobacter_sp001314715 len=481 cid=NODE_338_length_50453_cov_13.027342	7	481	0	0	0	0	0.00213697	0	0.00153737	0	0	0	0.00165676	0	0.00100258	0.000992136
bin31_Super_Day2	30051	A14	50S_ribosomal_protein_L11 OS=s__Pararhodobacter_sp003122215 len=150 cid=NODE_417_length_43899_cov_13.779377	8	150	0	0.00220282	0.0019289	0.00378376	0.00685254	0.0031677	0.00492983	0	0	0	0	0	0	0
bin31_Super_Day2	54801	A14	50S_ribosomal_protein_L18 OS=s__Pararhodobacter_sp001314715 len=119 cid=NODE_1657_length_14034_cov_13.230775	1	119	0	0	0	0	0	0	0	0	0	0	0.00669667	0	0	0
bin31_Super_Day2	23060	A14	50S_ribosomal_protein_L19 OS=s__Pararhodobacter_sp001314715 len=128 cid=NODE_259_length_59549_cov_12.476670	18	128	0	0.00258143	0.00226043	0.00443409	0.0200758	0.00742429	0.0115543	0	0.0261046	0.00876524	0	0.00362516	0	0
bin31_Super_Day2	54788	A14	50S_ribosomal_protein_L2 OS=s__Natronohydrobacter_thiooxidans len=279 cid=NODE_1657_length_14034_cov_13.230775	18	279	0	0	0.00207408	0.00203428	0.00552624	0.00681225	0.0053009	0	0.0119763	0	0.00571257	0.00166316	0	0
bin31_Super_Day2	15275	A14	50S_ribosomal_protein_L20 OS=s__Pararhodobacter_sp001314715 len=120 cid=NODE_126_length_84211_cov_12.935132	3	120	0	0	0	0.00472969	0.00428284	0.00395962	0	0	0	0	0	0	0	0
bin31_Super_Day2	53998	A14	50S_ribosomal_protein_L21 OS=s__Pararhodobacter_sp003076755 len=242 cid=NODE_1593_length_14467_cov_10.664863	3	242	0	0	0	0	0	0	0.00305568	0.00658667	0	0	0	0	0	0
bin31_Super_Day2	19519	A14	50S_ribosomal_protein_L25 OS=s__Pararhodobacter_sp001314715 len=208 cid=NODE_194_length_69356_cov_12.381394	7	208	0	0	0.00139103	0.00272867	0.00494174	0.00456879	0.00177758	0	0	0	0	0	0	0
bin31_Super_Day2	49070	A14	5-formyltetrahydrofolate_cyclo-ligase OS=s__Pararhodobacter_sp001314715 len=190 cid=NODE_1238_length_18077_cov_12.160415	2	190	0	0	0	0	0	0	0	0	0	0	0	0.00244221	0.00253812	0
bin31_Super_Day2	27299	A14	60_kDa_chaperonin OS=s__Paracoccus_sp002847305 len=551 cid=NODE_349_length_49403_cov_12.219421	158	551	0.00459159	0.00059968	0.00367575	0.00618036	0.00839467	0.0120729	0.0114075	0.00578575	0.0606422	0.019344	0.0376035	0.0134743	0.00962734	0.0129914
bin31_Super_Day2	15628	A14	Acetoacetyl-CoA_reductase OS=s__Rhodobaca_barguzinensis len=240 cid=NODE_131_length_80854_cov_12.371081	18	240	0	0.00137677	0.00361668	0.00945939	0.00214142	0.00395962	0.00616229	0	0.0139224	0	0	0	0.00200934	0.00198841
bin31_Super_Day2	15928	A14	Acetyl-coenzyme_A_synthetase OS=s__Pararhodobacter_sp001314715 len=653 cid=NODE_135_length_79582_cov_12.170986	11	653	0	0	0	0	0.00236114	0.0014553	0.000566214	0.002441	0.00511697	0.000859074	0	0.000710598	0	0.000730808
bin31_Super_Day2	23839	A14	Aerobic_cobaltochelatase_subunit_CobS OS=s__Pararhodobacter_sp001314715 len=354 cid=NODE_275_length_56773_cov_11.998237	5	354	0	0	0.000817329	0	0.00145181	0.00268449	0.00104446	0	0	0	0	0	0	0
bin31_Super_Day2	38206	A14	Alpha-keto_acid-binding_periplasmic_protein_TakP OS=s__Pararhodobacter_sp001314715 len=361 cid=NODE_685_length_29935_cov_12.746185	16	361	0	0	0	0	0.00142366	0.00131622	0.0010242	0.0309081	0.0277677	0.00155395	0	0	0.00133585	0.00132193
bin31_Super_Day2	29801	A14	Alpha-keto_acid-binding_periplasmic_protein_TakP OS=s__Roseicitreum_antarcticum len=364 cid=NODE_411_length_44474_cov_12.609334	32	364	0	0	0	0.00467772	0.0056477	0.00652685	0.0081261	0.0437905	0.00917962	0.00154114	0	0	0	0
bin31_Super_Day2	38891	A14	Arginine_biosynthesis_bifunctional_protein_ArgJ OS=s__Pararhodobacter_sp003122215 len=454 cid=NODE_712_length_28892_cov_13.240732	7	454	0	0	0	0	0.00113203	0.0010466	0	0.00702191	0	0	0.00175529	0	0.00212442	0
bin31_Super_Day2	41082	A14	Arm_DNA-binding_domain,Phage_integrase_family OS=s__Pararhodobacter_sp001314715 len=419 cid=NODE_804_length_26291_cov_14.735478	20	419	0	0	0	0	0	0	0	0.0342381	0.0159493	0.00669422	0	0.00221489	0.00115094	0.00113894
bin31_Super_Day2	37110	A14	Arogenate_dehydratase/prephenate_dehydratase_1%2C_chloroplastic OS=s__Lutimaribacter_saemankumensis len=277 cid=NODE_645_length_31757_cov_12.568986	5	277	0	0	0	0.00204897	0.00185538	0.00171536	0.00133479	0	0.0120628	0	0	0	0	0
bin31_Super_Day2	9650	A14	Aspartate-semialdehyde_dehydrogenase OS=s__Pararhodobacter_sp001314715 len=340 cid=NODE_58_length_124607_cov_12.773468	12	340	0	0.000971834	0.000850984	0.0016693	0.00302318	0.00139751	0	0	0	0.00329985	0	0.00136477	0.00141836	0.00280716
bin31_Super_Day2	46433	A14	Aspartate--tRNA(Asp/Asn)_ligase OS=s__Pararhodobacter_sp001314715 len=594 cid=NODE_1073_length_20424_cov_11.785458	2	594	0	0	0	0	0.00086522	0.000799923	0	0	0	0	0	0	0	0
bin31_Super_Day2	27326	A14	ATP_synthase_gamma_chain OS=s__Pararhodobacter_sp001314715 len=293 cid=NODE_349_length_49403_cov_12.219421	1	293	0	0	0	0	0	0	0	0.00544018	0	0	0	0	0	0
bin31_Super_Day2	27325	A14	ATP_synthase_subunit_beta OS=s__Pararhodobacter_sp001314715 len=475 cid=NODE_349_length_49403_cov_12.219421	772	475	0.0458057	0.0410421	0.0469026	0.101564	0.116854	0.108035	0.1261	0.0369131	0.0492414	0.027163	0.0167769	0.0322372	0.0253812	0.021098
bin31_Super_Day2	30506	A14	ATP-dependent_Clp_protease_ATP-binding_subunit_ClpX OS=s__Pararhodobacter_sp001314715 len=424 cid=NODE_428_length_43232_cov_11.902425	2	424	0	0	0	0	0	0	0	0	0.0157612	0	0	0	0	0
bin31_Super_Day2	18766	A14	ATP-dependent_protease_ATPase_subunit_HslU OS=s__Pararhodobacter_sp001314715 len=433 cid=NODE_180_length_72076_cov_13.209245	2	433	0	0	0	0	0.00118693	0.00109735	0	0	0	0	0	0	0	0
bin31_Super_Day2	15254	A14	Bacterial_DNA-binding_protein OS=s__Pararhodobacter_sp001314715 len=95 cid=NODE_126_length_84211_cov_12.935132	9	95	0	0	0.00609125	0	0	0	0	0.0838934	0.0703449	0	0	0	0	0
bin31_Super_Day2	37367	A14	Bacterial_extracellular_solute-binding_protein%2C_family_7 OS=s__Aliihoeflea_sp000497755 len=344 cid=NODE_654_length_31250_cov_12.177593	14	344	0	0	0.000841088	0.00329979	0.00298803	0.00138126	0	0.00926729	0.0485666	0.00163074	0	0	0	0
bin31_Super_Day2	37375	A14	Bacterial_extracellular_solute-binding_protein%2C_family_7 OS=s__Leisingera_sp000813725 len=345 cid=NODE_654_length_31250_cov_12.177593	12	345	0	0	0	0	0.00297937	0.00137726	0.00214341	0.0323415	0	0	0	0	0	0
bin31_Super_Day2	49287	A14	Bacterial_extracellular_solute-binding_protein%2C_family_7 OS=s__Pararhodobacter_aggregans len=332 cid=NODE_1252_length_17954_cov_12.592324	1	332	0	0	0	0	0.00154801	0	0	0	0	0	0	0	0	0
bin31_Super_Day2	29776	A14	Bacterial_extracellular_solute-binding_protein%2C_family_7 OS=s__Pararhodobacter_sp001314715 len=349 cid=NODE_410_length_44543_cov_12.364817	11	349	0	0	0	0	0	0	0	0.0274036	0.0382967	0.00160738	0	0	0	0
bin31_Super_Day2	41144	A14	Bacterial_extracellular_solute-binding_protein%2C_family_7 OS=s__Pararhodobacter_sp001314715 len=356 cid=NODE_806_length_26255_cov_11.669847	4	356	0	0	0	0	0	0	0.00103859	0.00447745	0.0187718	0	0	0	0	0
bin31_Super_Day2	49469	A14	Bacterial_extracellular_solute-binding_protein%2C_family_7 OS=s__Rhodobaca_barguzinensis len=409 cid=NODE_1265_length_17840_cov_13.196514	21	409	0	0	0	0	0.00502631	0.00232349	0.00180801	0.0233835	0	0.00274316	0	0.00113452	0.00235815	0.00233358
bin31_Super_Day2	23054	A14	Bacterial_extracellular_solute-binding_protein%2C_family_7 OS=s__Rhodosalinus_sp003298775 len=323 cid=NODE_259_length_59549_cov_12.476670	3	323	0	0	0	0	0	0	0	0.00986981	0	0.00173677	0	0	0	0
bin31_Super_Day2	38910	A14	Bacterial_extracellular_solute-binding_protein,Bacterial_extracellular_solute-binding_protein OS=s__Rhodobaca_barguzinensis len=368 cid=NODE_712_length_28892_cov_13.240732	46	368	0.00549993	0.00179578	0	0.00308458	0.00558631	0.014203	0.00904249	0.0216573	0.00907984	0.00304878	0	0.0050437	0.00131044	0.00129679
bin31_Super_Day2	22827	A14	Bacterial_extracellular_solute-binding_proteins%2C_family_5_Middle OS=s__HL-12_sp900177545 len=531 cid=NODE_254_length_60053_cov_12.709224	116	531	0.000952907	0.00124453	0	0.00641314	0.0116145	0.010738	0.00765935	0.108066	0.0692189	0.0063387	0.00300152	0.00873861	0.00363271	0.00269614
bin31_Super_Day2	44741	A14	Bacterial_extracellular_solute-binding_proteins%2C_family_5_Middle OS=s__Pararhodobacter_sp003076755 len=532 cid=NODE_984_length_22215_cov_12.445713	31	532	0	0	0.000543862	0.00426739	0.00966054	0.00535889	0.00347498	0.00898857	0.00628079	0	0	0	0	0.000897025
bin31_Super_Day2	17662	A14	Bacterial_extracellular_solute-binding_proteins%2C_family_5_Middle OS=s__Rhizobium_lusitanum len=507 cid=NODE_162_length_74794_cov_12.263517	1	507	0	0	0	0	0	0	0	0.00314393	0	0	0	0	0	0
bin31_Super_Day2	17366	A14	Bacterial_Ig-like_domain_(group_3),Regulator_of_chromosome_condensation_(RCC1)_repeat,Regulator_of_chromosome_condensation_(RCC1)_repeat OS=s__Chloroflexus_aggregans len=486 cid=NODE_157_length_75500_cov_13.487706	3	486	0	0	0	0	0	0	0.00152155	0	0.00687527	0	0	0	0	0
bin31_Super_Day2	17367	A14	Bacterial_Ig-like_domain_(group_3),Regulator_of_chromosome_condensation_(RCC1)_repeat,Regulator_of_chromosome_condensation_(RCC1)_repeat OS=s__Methylosinus_trichosporium len=488 cid=NODE_157_length_75500_cov_13.487706	2	488	0	0	0	0	0	0	0.000757659	0	0.0068471	0	0	0	0	0
bin31_Super_Day2	38909	A14	Binding-protein-dependent_transport_system_inner_membrane_component OS=s__Natronohydrobacter_thiooxidans len=433 cid=NODE_712_length_28892_cov_13.240732	8	433	0	0	0	0.00393231	0.00356079	0	0.000853897	0.00368123	0	0	0	0	0	0
bin31_Super_Day2	18618	A14	Carbamoyl-phosphate_synthase_small_chain OS=s__Pararhodobacter_sp001314715 len=384 cid=NODE_178_length_72219_cov_12.500942	2	384	0	0	0	0	0.00133839	0	0	0	0	0	0	0.00120839	0	0
bin31_Super_Day2	42768	A14	Carbon_monoxide_dehydrogenase_medium_chain OS=s__Pararhodobacter_sp001314715 len=262 cid=NODE_884_length_24318_cov_12.196760	4	262	0	0	0	0.00216627	0	0.00181357	0.00282242	0	0	0	0	0	0	0
bin31_Super_Day2	26804	A14	Carboxynorspermidine_synthase OS=s__Pararhodobacter_sp001314715 len=416 cid=NODE_338_length_50453_cov_13.027342	5	416	0	0	0	0.00136433	0.00247087	0.0011422	0.000888792	0	0	0	0	0	0	0
bin31_Super_Day2	15248	A14	Catalase-peroxidase OS=s__Pararhodobacter_sp001314715 len=721 cid=NODE_126_length_84211_cov_12.935132	16	721	0.000701794	0.000458285	0	0	0.00142563	0.00197706	0.00102562	0	0	0.000778052	0	0.00128716	0	0.00264753
bin31_Super_Day2	24830	A14	Cbb3-type_cytochrome_c_oxidase_subunit_CcoP OS=s__Pararhodobacter_sp001314715 len=308 cid=NODE_294_length_54877_cov_13.078217	9	308	0	0	0.000939397	0.00368548	0.00166864	0.00617084	0.00120045	0	0	0	0	0	0	0
bin31_Super_Day2	42121	A14	Cellulose_synthase_1 OS=s__Pararhodobacter_sp001314715 len=825 cid=NODE_852_length_24987_cov_12.805591	22	825	0	0	0.000350708	0	0	0.00460756	0.00582617	0	0	0	0	0	0	0
bin31_Super_Day2	16263	A14	choline_ABC_transporter%2C_periplasmic_binding_protein OS=s__HRBIN40_sp002898275 len=313 cid=NODE_140_length_78592_cov_12.690095	17	313	0	0	0	0	0.00656793	0.00303613	0	0.0101851	0	0.00179225	0.00254602	0.00444748	0.00308142	0.00304931
bin31_Super_Day2	49425	A14	choline_ABC_transporter%2C_periplasmic_binding_protein OS=s__Pararhodobacter_sp001314715 len=308 cid=NODE_1262_length_17865_cov_11.377653	17	308	0	0	0	0	0.00667455	0.00308542	0	0.0103505	0	0.00182135	0.00258735	0.00451968	0.00313144	0.00309882
bin31_Super_Day2	81471	A14	Cysteine_synthase_1 OS=s__Pararhodobacter_sp001314715 len=344 cid=NODE_5654_length_4314_cov_12.459263	7	344	0	0	0	0	0.00149401	0.00138126	0.00107482	0	0	0.00326148	0.00231658	0.0013489	0	0
bin31_Super_Day2	57247	A14	Cysteine--tRNA_ligase OS=s__Roseibaca_calidilacus len=468 cid=NODE_1864_length_12536_cov_12.365195	3	468	0	0	0	0	0	0.00101529	0	0	0	0	0	0.000991496	0.00103043	0
bin31_Super_Day2	30490	A14	Cytochrome_c-551 OS=s__Pararhodobacter_sp001314715 len=141 cid=NODE_428_length_43232_cov_11.902425	6	141	0	0	0	0	0.00364497	0	0.00786676	0.0226096	0	0	0	0	0	0
bin31_Super_Day2	24614	A14	D-3-phosphoglycerate_dehydrogenase OS=s__Pararhodobacter_sp001314715 len=530 cid=NODE_290_length_55315_cov_13.421480	14	530	0	0	0.00109183	0.00214175	0.0019394	0.00268955	0.00209285	0	0.0063045	0	0.00150359	0	0	0
bin31_Super_Day2	54809	A14	DNA-directed_RNA_polymerase_subunit_alpha OS=s__Pararhodobacter_sp003076755 len=285 cid=NODE_1657_length_14034_cov_13.230775	24	285	0.00177542	0	0.00101521	0.0079658	0.0072132	0.0116705	0.00259465	0	0.0234483	0.005905	0	0	0	0
bin31_Super_Day2	30055	A14	DNA-directed_RNA_polymerase_subunit_beta OS=s__Pararhodobacter_sp001314715 len=1377 cid=NODE_417_length_43899_cov_13.779377	71	1377	0.00293969	0.00191967	0.00189107	0.00329739	0.00223939	0.00172533	0.00268509	0.00115757	0.00970627	0.00122217	0.0023149	0.00101094	0.000350212	0.000346563
bin31_Super_Day2	18633	A14	DNA-directed_RNA_polymerase_subunit_omega OS=s__Pararhodobacter_sp001314715 len=118 cid=NODE_178_length_72219_cov_12.500942	1	118	0	0	0	0	0	0.00402673	0	0	0	0	0	0	0	0
bin31_Super_Day2	56966	A14	DSBA-like_thioredoxin_domain OS=s__Roseovarius_sp000170875 len=197 cid=NODE_1838_length_12673_cov_10.714931	4	197	0	0	0	0	0.00260884	0	0.00187684	0.00809124	0.0169613	0	0	0	0	0
bin31_Super_Day2	9589	A14	Electron_transfer_flavoprotein_subunit_alpha OS=s__Defluviimonas_A_sp002871005 len=308 cid=NODE_58_length_124607_cov_12.773468	9	308	0.00328567	0	0.000939397	0.00184274	0.00166864	0.00154271	0.00240089	0	0	0	0	0	0.00156572	0
bin31_Super_Day2	9590	A14	Electron_transfer_flavoprotein_subunit_beta OS=s__Defluviimonas_C_aquaemixtae len=253 cid=NODE_58_length_124607_cov_12.773468	18	253	0	0.00130602	0.00114361	0.00448667	0.00812554	0.00751232	0.00292283	0	0.0264141	0	0	0	0.0019061	0.00188624
bin31_Super_Day2	30060	A14	Elongation_factor_G OS=s__Pararhodobacter_aggregans len=707 cid=NODE_417_length_43899_cov_13.779377	43	707	0.00214707	0	0.00122773	0.00401388	0.00726932	0.0047045	0.0047067	0.00225456	0.00472614	0.00158692	0.00112716	0.000656323	0	0
bin31_Super_Day2	30061	A14	Elongation_factor_Tu OS=s__Paracoccus_sanguinis len=391 cid=NODE_417_length_43899_cov_13.779377	233	391	0.0142351	0.0287325	0.0229396	0.0348376	0.0354895	0.031596	0.0236405	0.0570732	0.128186	0.0172166	0.00611435	0.00712052	0.00123336	0.00488202
bin31_Super_Day2	19200	A14	Enolase OS=s__Pararhodobacter_sp001314715 len=424 cid=NODE_188_length_70128_cov_11.640090	6	424	0	0	0	0	0.00121212	0	0.000872023	0	0	0.00264611	0	0	0	0.00225103
bin31_Super_Day2	41132	A14	Enoyl-[acyl-carrier-protein]_reductase_[NADH]_1 OS=s__Pararhodobacter_sp001314715 len=276 cid=NODE_806_length_26255_cov_11.669847	4	276	0	0	0.00104831	0	0.0018621	0.00172157	0.00133963	0	0	0	0	0	0	0
bin31_Super_Day2	18604	A14	Fatty_acid_oxidation_complex_subunit_alpha OS=s__Pararhodobacter_sp001314715 len=731 cid=NODE_178_length_72219_cov_12.500942	2	731	0	0	0	0	0.000703065	0	0	0.00218054	0	0	0	0	0	0
bin31_Super_Day2	24645	A14	Flagellin_D OS=s__Albidovulum_A_xiamenense len=514 cid=NODE_290_length_55315_cov_13.421480	4	514	0	0	0	0	0	0	0	0.00310112	0.00650074	0.00109139	0	0.000902763	0	0
bin31_Super_Day2	53310	A14	Fructose-1%2C6-bisphosphatase_class_2 OS=s__Pararhodobacter_sp001314715 len=321 cid=NODE_1536_length_14867_cov_11.405347	5	321	0	0	0	0	0.00160106	0	0.00115183	0	0	0.00174759	0	0.00144555	0.00150231	0
bin31_Super_Day2	15652	A14	Glutamine_synthetase OS=s__Defluviimonas_A_indica len=468 cid=NODE_131_length_80854_cov_12.371081	4	468	0	0	0	0	0	0	0	0.0102178	0.00713971	0	0	0	0	0
bin31_Super_Day2	52902	A14	Glutathione_import_ATP-binding_protein_GsiA OS=s__Pararhodobacter_sp001314715 len=697 cid=NODE_1506_length_15133_cov_12.232126	1	697	0	0	0.000415114	0	0	0	0	0	0	0	0	0	0	0
bin31_Super_Day2	31094	A14	Glyceraldehyde-3-phosphate_dehydrogenase OS=s__Pararhodobacter_sp001314715 len=333 cid=NODE_445_length_41357_cov_11.256065	13	333	0	0.000992263	0	0	0	0	0	0	0	0	0.00957242	0.00836073	0.00144818	0.00143309
bin31_Super_Day2	17371	A14	Glycine_zipper,OmpA_family OS=s__Pararhodobacter_sp001314715 len=213 cid=NODE_157_length_75500_cov_13.487706	3	213	0	0	0	0.00266462	0.00241287	0	0.00173586	0	0	0	0	0	0	0
bin31_Super_Day2	25091	A14	Glycolate_oxidase_iron-sulfur_subunit OS=s__Pararhodobacter_sp003122215 len=430 cid=NODE_299_length_53947_cov_12.741910	1	430	0	0	0	0	0	0	0.000859855	0	0	0	0	0	0	0
bin31_Super_Day2	20546	A14	GTPase_Der OS=s__Pararhodobacter_sp001314715 len=491 cid=NODE_211_length_66377_cov_12.241730	3	491	0	0	0	0	0.00209344	0.000967728	0	0	0	0	0	0	0	0
bin31_Super_Day2	13327	A14	hypothetical_protein OS=s__Azospirillum_sp003233655 len=887 cid=NODE_99_length_98501_cov_11.988166	4	887	0	0	0	0.000639868	0.000579414	0.000535687	0	0.00179704	0	0	0	0	0	0
bin31_Super_Day2	15502	A14	hypothetical_protein OS=s__Natronohydrobacter_thiooxidans len=312 cid=NODE_129_length_82557_cov_11.789775	38	312	0	0.00105905	0.000927354	0.00363823	0.00988347	0.00609172	0.00711034	0.0408711	0.0642574	0	0	0.00297449	0	0.00305909
bin31_Super_Day2	29734	A14	hypothetical_protein OS=s__Natronohydrobacter_thiooxidans len=325 cid=NODE_409_length_44559_cov_12.353811	149	325	0.00311381	0.0101669	0.00801234	0.0139708	0.0300458	0.0321643	0.0170648	0.0490453	0.0719682	0.0189869	0.00980805	0.0142775	0.0103868	0.0220254
bin31_Super_Day2	63200	A14	hypothetical_protein OS=s__PALSA-894_sp003140315 len=318 cid=NODE_2478_length_9646_cov_11.754874	17	318	0	0	0	0	0.0048485	0.00298839	0.00465079	0.0150375	0.04203	0	0	0.00145918	0	0
bin31_Super_Day2	19253	A14	hypothetical_protein OS=s__Pararhodobacter_sp001314715 len=159 cid=NODE_188_length_70128_cov_11.640090	4	159	0	0	0	0	0.00323233	0	0.00465079	0.010025	0	0	0	0	0	0
bin31_Super_Day2	67699	A14	hypothetical_protein OS=s__Pararhodobacter_sp001314715 len=287 cid=NODE_3065_length_7771_cov_11.447771	42	287	0	0	0.00201627	0.0158206	0.0107444	0.00993354	0.0193243	0.0222157	0.0116424	0	0	0	0	0
bin31_Super_Day2	68135	A14	hypothetical_protein OS=s__Pararhodobacter_sp001314715 len=378 cid=NODE_3129_length_7598_cov_12.213443	9	378	0	0	0.000765435	0.00150149	0.00271926	0.00125702	0.000978142	0	0.00883964	0.00148406	0	0	0.00127577	0
bin31_Super_Day2	80672	A14	hypothetical_protein OS=s__Pararhodobacter_sp001314715 len=501 cid=NODE_5465_length_4470_cov_12.563533	2	501	0	0	0	0	0	0	0	0	0	0.00111971	0.00159063	0	0	0
bin31_Super_Day2	41362	A14	hypothetical_protein OS=s__Pararhodobacter_sp001314715 len=595 cid=NODE_817_length_25918_cov_11.720450	1	595	0	0	0	0	0	0	0	0.00267895	0	0	0	0	0	0
bin31_Super_Day2	27693	A14	hypothetical_protein OS=s__Pararhodobacter_sp001314715 len=79 cid=NODE_358_length_48930_cov_13.176102	1	79	0	0	0	0	0	0.00601461	0	0	0	0	0	0	0	0
bin31_Super_Day2	32727	A14	hypothetical_protein OS=s__Pararhodobacter_sp003076755 len=91 cid=NODE_493_length_38808_cov_11.994375	2	91	0	0	0	0	0	0	0	0.0350324	0	0	0	0	0	0
bin31_Super_Day2	68134	A14	hypothetical_protein OS=s__Pararhodobacter_sp003122215 len=177 cid=NODE_3129_length_7598_cov_12.213443	9	177	0	0	0.00163466	0	0.0116145	0.00805347	0.00208891	0	0	0	0	0	0	0
bin31_Super_Day2	37122	A14	hypothetical_protein OS=s__Rhodobaca_barguzinensis len=267 cid=NODE_645_length_31757_cov_12.568986	8	267	0	0	0	0.00425141	0.00577461	0	0.00138478	0.00596994	0.0125145	0	0	0	0	0
bin31_Super_Day2	38513	A14	hypothetical_protein OS=UNKNOWN len=119 cid=NODE_698_length_29345_cov_11.650188	11	119	0	0	0	0.00476944	0.00431883	0.0039929	0.00621408	0.0401842	0	0.00942816	0	0.00389933	0	0
bin31_Super_Day2	35977	A14	hypothetical_protein OS=UNKNOWN len=153 cid=NODE_603_length_33144_cov_12.665992	3	153	0	0	0	0	0	0	0.00241659	0.0104181	0.0218391	0	0	0	0	0
bin31_Super_Day2	35978	A14	hypothetical_protein OS=UNKNOWN len=166 cid=NODE_603_length_33144_cov_12.665992	36	166	0	0	0	0.00683811	0.0123841	0.0171743	0.013364	0.0672158	0.0603864	0.0202762	0	0	0	0.00574961
bin31_Super_Day2	36704	A14	Integration_host_factor_subunit_beta OS=s__Pararhodobacter_sp001314715 len=95 cid=NODE_630_length_32304_cov_12.580111	5	95	0.0106525	0	0	0	0	0	0.0116759	0	0	0	0	0	0	0
bin31_Super_Day2	23074	A14	Iron-regulated_outer_membrane_virulence_protein OS=s__Rhodobaca_barguzinensis len=630 cid=NODE_259_length_59549_cov_12.476670	15	630	0	0	0	0.00180179	0.00244734	0.00150843	0.00234754	0.00759035	0.00530378	0	0	0	0	0
bin31_Super_Day2	20537	A14	Iron-sulfur_cluster_carrier_protein OS=s__Pararhodobacter_sp001314715 len=365 cid=NODE_211_length_66377_cov_12.241730	3	365	0	0	0	0.00310994	0.00140806	0	0	0	0	0	0	0	0	0
bin31_Super_Day2	38520	A14	Isatin_hydrolase OS=s__Pararhodobacter_sp001314715 len=263 cid=NODE_698_length_29345_cov_11.650188	5	263	0	0	0	0	0.00390829	0.00180667	0.00140585	0	0.0127049	0	0	0	0	0
bin31_Super_Day2	15915	A14	Ketol-acid_reductoisomerase_(NADP(+)) OS=s__Pararhodobacter_sp001314715 len=340 cid=NODE_135_length_79582_cov_12.170986	17	340	0	0	0	0.0016693	0.00453477	0.00279503	0.00543732	0	0.0098276	0	0	0.00136477	0.00141836	0.00421074
bin31_Super_Day2	15510	A14	Lactate-binding_periplasmic_protein_TTHA0766 OS=s__Aquisalimonas_asiatica len=353 cid=NODE_129_length_82557_cov_11.789775	10	353	0	0	0	0	0.00291185	0.00134605	0.00314225	0.018062	0	0	0	0	0	0
bin31_Super_Day2	9631	A14	Monocarboxylate_2-oxoacid-binding_periplasmic_protein_all3028 OS=s__Roseicitreum_antarcticum len=354 cid=NODE_58_length_124607_cov_12.773468	13	354	0	0	0	0.00160329	0.00435543	0.00268449	0.00417783	0.0090055	0.00943893	0	0	0	0	0
bin31_Super_Day2	57612	A14	NAD(P)_transhydrogenase_subunit_alpha OS=s__Pararhodobacter_sp001314715 len=506 cid=NODE_1898_length_12300_cov_11.774112	3	506	0	0	0	0	0	0.000939041	0.000730707	0	0	0.00110865	0	0	0	0
bin31_Super_Day2	57611	A14	NAD(P)_transhydrogenase_subunit_beta OS=s__Roseinatronobacter_thiooxidans len=500 cid=NODE_1898_length_12300_cov_11.774112	1	500	0	0	0	0	0	0	0.000739475	0	0	0	0	0	0	0
bin31_Super_Day2	33209	A14	NADH-quinone_oxidoreductase_chain_3 OS=s__QEYE01_sp003122205 len=669 cid=NODE_507_length_38221_cov_11.763009	5	669	0	0	0	0.000848376	0.000768222	0.00142049	0.000552672	0	0	0	0	0	0	0
bin31_Super_Day2	33217	A14	NADH-quinone_oxidoreductase_subunit_C OS=s__Pararhodobacter_sp001314715 len=202 cid=NODE_507_length_38221_cov_11.763009	7	202	0	0	0.00143235	0	0.00508852	0.00705675	0.00183038	0	0	0	0	0	0	0
bin31_Super_Day2	33216	A14	NADH-quinone_oxidoreductase_subunit_D OS=s__Ponticoccus_marisrubri len=407 cid=NODE_507_length_38221_cov_11.763009	5	407	0	0	0	0.0013945	0.00252551	0.00233491	0	0	0	0	0	0	0	0
bin31_Super_Day2	22560	A14	Nitrate_reductase_[NADH] OS=s__Roseinatronobacter_thiooxidans len=435 cid=NODE_250_length_60331_cov_11.453431	20	435	0	0	0.000665137	0.00391423	0.00590736	0.00764616	0.00254991	0.00366431	0	0	0	0	0	0
bin31_Super_Day2	15319	A14	Nitrogen_regulatory_protein_P-II OS=s__Pararhodobacter_sp001314715 len=112 cid=NODE_126_length_84211_cov_12.935132	12	112	0	0	0.00516669	0.00506753	0.0137663	0.0084849	0.0132049	0	0	0	0	0	0	0
bin31_Super_Day2	86579	A14	Nitrous-oxide_reductase OS=s__Rhodobaca_barguzinensis len=369 cid=NODE_6980_length_3570_cov_11.192603	7	369	0	0	0	0	0.00278559	0.00128768	0.001002	0.00863942	0.00905524	0	0	0	0	0
bin31_Super_Day2	23844	A14	NMT1/THI5_like OS=s__Nioella_sediminis len=332 cid=NODE_275_length_56773_cov_11.998237	2	332	0	0	0	0	0.00154801	0.00143119	0	0	0	0	0	0	0	0
bin31_Super_Day2	27701	A14	NMT1/THI5_like OS=s__Pararhodobacter_sp001314715 len=338 cid=NODE_358_length_48930_cov_13.176102	21	338	0	0	0	0.00335836	0.0045616	0.00421735	0.00546949	0.0282954	0.00988575	0.00165969	0	0	0	0
bin31_Super_Day2	46439	A14	Octopine-binding_periplasmic_protein OS=s__Roseibaca_calidilacus len=242 cid=NODE_1073_length_20424_cov_11.785458	8	242	0	0	0	0	0	0	0.00152784	0.0329333	0.0276147	0	0	0	0	0
bin31_Super_Day2	33181	A14	Orotate_phosphoribosyltransferase OS=s__Pararhodobacter_sp001314715 len=206 cid=NODE_507_length_38221_cov_11.763009	2	206	0	0	0	0	0	0	0	0	0	0	0	0.00450505	0	0
bin31_Super_Day2	15886	A14	Outer_membrane_protein_assembly_factor_BamA OS=s__Pararhodobacter_sp001314715 len=795 cid=NODE_135_length_79582_cov_12.170986	5	795	0	0	0	0	0.000646466	0.000597679	0.000465079	0.002005	0.004203	0	0	0	0	0
bin31_Super_Day2	25078	A14	Outer_membrane_transporter_protein_TsaT OS=s__Marinobacterium_sp000705555 len=344 cid=NODE_299_length_53947_cov_12.741910	1	344	0	0	0	0	0	0	0	0.00463364	0	0	0	0	0	0
bin31_Super_Day2	25063	A14	Periplasmic_binding_protein OS=s__Rhodobaca_barguzinensis len=434 cid=NODE_299_length_53947_cov_12.741910	75	434	0.00116588	0.00152269	0.00133334	0.005231	0.0106578	0.00766378	0.0085193	0.058764	0.0538933	0.00904799	0.00367237	0.00213834	0.00222231	0.00439832
bin31_Super_Day2	21062	A14	Periplasmic_binding_protein_domain,Periplasmic_binding_protein OS=s__Natronohydrobacter_thiooxidans len=380 cid=NODE_221_length_64627_cov_13.080979	12	380	0	0	0	0	0.00270495	0.00500163	0.00194599	0.00838934	0	0.0029525	0	0	0	0
bin31_Super_Day2	36754	A14	Periplasmic_binding_protein_domain,Periplasmic_binding_protein OS=s__Pararhodobacter_sp001314715 len=389 cid=NODE_631_length_32274_cov_13.887396	35	389	0	0.000849418	0.00371895	0.00729516	0.00132118	0.00366443	0.00380193	0.0409762	0.0171793	0	0	0.00119285	0.00247939	0.00122678
bin31_Super_Day2	15471	A14	Periplasmic_binding_protein_domain,Periplasmic_binding_protein OS=s__Polaromonas_sp900112285 len=399 cid=NODE_129_length_82557_cov_11.789775	22	399	0	0	0	0.00284493	0.00386422	0.00238173	0.00648662	0.0199746	0.00837439	0	0.00399451	0	0	0
bin31_Super_Day2	51016	A14	Periplasmic_dipeptide_transport_protein OS=s__Pararhodobacter_sp001314715 len=490 cid=NODE_1371_length_16491_cov_11.669567	28	490	0	0	0	0.00347488	0.00629315	0.00387881	0.00528197	0.019518	0.00681915	0	0	0	0.000984168	0
bin31_Super_Day2	52899	A14	Periplasmic_oligopeptide-binding_protein OS=s__Natronohydrobacter_thiooxidans len=545 cid=NODE_1506_length_15133_cov_12.232126	107	545	0	0.00485026	0.00265444	0.0083312	0.0188602	0.011334	0.0108547	0.0614192	0.0674408	0.00205863	0.00292442	0	0	0.000875629
bin31_Super_Day2	27692	A14	Polyribonucleotide_nucleotidyltransferase OS=s__Pararhodobacter_sp001314715 len=709 cid=NODE_358_length_48930_cov_13.176102	31	709	0	0	0	0.000800512	0.00362441	0.00134035	0.00104298	0.0022482	0.0141384	0.00237366	0.00449593	0.00130894	0.00204052	0.00336543
bin31_Super_Day2	49069	A14	Probable_fructose-bisphosphate_aldolase_class_1 OS=s__Roseinatronobacter_thiooxidans len=309 cid=NODE_1238_length_18077_cov_12.160415	2	309	0.00163752	0	0	0	0.00166324	0	0	0	0	0	0	0	0	0
bin31_Super_Day2	80942	A14	Probable_metallo-hydrolase_BURPS1710b_2304 OS=s__Pararhodobacter_sp001314715 len=287 cid=NODE_5530_length_4418_cov_12.540225	9	287	0	0	0	0.00395515	0.00358147	0.00331118	0.00128828	0	0	0	0	0.0016168	0.00168029	0
bin31_Super_Day2	19225	A14	Probable_peptidyl-prolyl_cis-trans_isomerase OS=s__Roseovarius_sp002720475 len=169 cid=NODE_188_length_70128_cov_11.640090	2	169	0	0	0	0	0.00304107	0	0.0021878	0	0	0	0	0	0	0
bin31_Super_Day2	62307	A14	Probable_transaldolase OS=s__Rhodobaca_barguzinensis len=217 cid=NODE_2375_length_10039_cov_11.738582	6	217	0	0	0	0.0026155	0.00236839	0	0	0	0	0.00258514	0	0.00427669	0	0.00219916
bin31_Super_Day2	18735	A14	Purine-binding_protein_BAB2_0673 OS=s__Pararhodobacter_sp001314715 len=361 cid=NODE_180_length_72076_cov_13.209245	11	361	0	0	0	0	0.00284732	0.00131622	0.00204841	0.0132463	0.0185118	0	0	0	0	0.00132193
bin31_Super_Day2	56960	A14	Putative_3-oxopropanoate_dehydrogenase OS=s__Pararhodobacter_aggregans len=448 cid=NODE_1838_length_12673_cov_10.714931	3	448	0	0	0	0.00126688	0.00114719	0.00106061	0	0	0	0	0	0	0	0
bin31_Super_Day2	30057	A14	Putative_rhamnosyl_transferase OS=s__Pararhodobacter_sp003076755 len=319 cid=NODE_417_length_43899_cov_13.779377	9	319	0.00158619	0	0	0	0.0016111	0.00148951	0.00115905	0	0	0	0	0.00145461	0.00151173	0.00448794
bin31_Super_Day2	45138	A14	Putrescine_transport_ATP-binding_protein_PotG OS=s__Pararhodobacter_sp001691415 len=381 cid=NODE_1004_length_21918_cov_11.337511	2	381	0	0	0	0.00148967	0.00134893	0	0	0	0	0	0	0	0	0
bin31_Super_Day2	32735	A14	Putrescine-binding_periplasmic_protein OS=s__Pararhodobacter_sp001314715 len=343 cid=NODE_493_length_38808_cov_11.994375	46	343	0.0029504	0.00481667	0.000843541	0.00496411	0.011987	0.00969703	0.00754566	0.0418244	0.00974164	0.00490649	0	0	0	0
bin31_Super_Day2	35990	A14	Receptor_family_ligand_binding_region,Periplasmic_binding_protein_domain,Periplasmic_binding_protein OS=s__Pararhodobacter_aggregans len=395 cid=NODE_603_length_33144_cov_12.665992	4	395	0	0	0	0	0.00130112	0	0	0.0121061	0	0	0	0	0	0
bin31_Super_Day2	45061	A14	Receptor_family_ligand_binding_region,Periplasmic_binding_protein_domain,Periplasmic_binding_protein OS=s__Pararhodobacter_sp001314715 len=389 cid=NODE_1000_length_21935_cov_11.816728	2	389	0	0	0	0	0.00132118	0	0.000950482	0	0	0	0	0	0	0
bin31_Super_Day2	76041	A14	Receptor_family_ligand_binding_region,Periplasmic_binding_protein_domain,Periplasmic_binding_protein OS=s__Rhodobaca_barguzinensis len=402 cid=NODE_4474_length_5341_cov_10.556754	11	402	0	0.000821949	0.00143947	0.00141185	0.00383538	0.00118198	0.00275924	0	0	0	0	0	0	0
bin31_Super_Day2	50792	A14	Receptor_family_ligand_binding_region,Periplasmic_binding_protein_domain,Periplasmic_binding_protein OS=s__Roseinatronobacter_thiooxidans len=393 cid=NODE_1354_length_16700_cov_11.345930	86	393	0	0.00168155	0.00147244	0	0.0170006	0.00846331	0.019757	0.0770623	0.110529	0.00570967	0.00202775	0.00236143	0.00122708	0.00121429
bin31_Super_Day2	28905	A14	Respiratory_nitrate_reductase_1_alpha_chain OS=s__Rhodobaca_barguzinensis len=1248 cid=NODE_389_length_45918_cov_13.503391	29	1248	0.000405443	0	0	0.00181911	0.0037063	0.00266513	0.000888792	0	0	0	0.000638545	0.000743622	0.000386412	0.000382386
bin31_Super_Day2	28904	A14	Respiratory_nitrate_reductase_2_beta_chain OS=s__Pararhodobacter_sp001314715 len=508 cid=NODE_389_length_45918_cov_13.503391	12	508	0.00099605	0	0.000569556	0.00111725	0.00101169	0.00187069	0.00218349	0	0	0.00110428	0	0.000913426	0	0.000939405
bin31_Super_Day2	29804	A14	ribonuclease%2C_Rne/Rng_family OS=s__Pararhodobacter_sp001314715 len=1036 cid=NODE_411_length_44474_cov_12.609334	1	1036	0	0	0	0.000547841	0	0	0	0	0	0	0	0	0	0
bin31_Super_Day2	18647	A14	Ribonuclease_D OS=s__Pararhodobacter_sp001314715 len=416 cid=NODE_178_length_72219_cov_12.500942	1	416	0	0	0	0	0.00123543	0	0	0	0	0	0	0	0	0
bin31_Super_Day2	24838	A14	sn-glycerol-3-phosphate-binding_periplasmic_protein_UgpB OS=s__Pararhodobacter_sp001314715 len=440 cid=NODE_294_length_54877_cov_13.078217	59	440	0.00229997	0.00150193	0.00197273	0.0116092	0.00934438	0.00539948	0.0100838	0.010868	0.0227822	0	0.00181115	0.00421837	0.00219201	0.00542293
bin31_Super_Day2	51669	A14	Solute-binding_protein_Dde_0634 OS=s__Salinarimonas_sp900094735 len=349 cid=NODE_1416_length_16002_cov_12.321879	7	349	0	0	0	0	0.00294522	0	0.00105942	0.00913452	0.00957416	0	0.00228339	0	0	0
bin31_Super_Day2	24851	A14	Solute-binding_protein_SPO1773 OS=s__Roseibacterium_sp001314805 len=328 cid=NODE_294_length_54877_cov_13.078217	10	328	0	0	0	0	0.00313378	0.00289728	0.00338175	0.00485968	0.0101871	0	0	0	0.00147025	0
bin31_Super_Day2	45052	A14	Solute-binding_protein_Veis_3954 OS=s__Halomonas_sp000246875 len=333 cid=NODE_1000_length_21935_cov_11.816728	18	333	0	0	0	0	0.00308673	0.00142689	0.00111032	0.0430804	0.0301025	0.00336922	0	0	0	0
bin31_Super_Day2	38911	A14	Spermidine/putrescine_import_ATP-binding_protein_PotA OS=s__Roseinatronobacter_thiooxidans len=376 cid=NODE_712_length_28892_cov_13.240732	14	376	0	0	0	0.00452843	0.00546745	0.00379113	0.00196669	0.00423929	0.00888666	0	0	0	0	0
bin31_Super_Day2	24652	A14	Succinate_dehydrogenase_flavoprotein_subunit OS=s__Pararhodobacter_sp001314715 len=601 cid=NODE_290_length_55315_cov_13.421480	7	601	0	0	0	0.000944365	0.000855143	0.00158121	0.000615204	0	0.00555971	0	0	0.00077208	0	0
bin31_Super_Day2	24637	A14	Succinate--CoA_ligase_[ADP-forming]_subunit_alpha OS=s__Wenxinia_marina len=294 cid=NODE_290_length_55315_cov_13.421480	10	294	0	0	0.00196826	0.00193049	0	0	0.00125761	0	0.0113652	0.00381616	0.00271056	0.0015783	0.00164028	0
bin31_Super_Day2	24639	A14	Succinate--CoA_ligase_[ADP-forming]_subunit_beta OS=s__Rhodobaca_barguzinensis len=397 cid=NODE_290_length_55315_cov_13.421480	3	397	0	0	0	0	0	0	0	0	0.00841658	0	0.00200731	0	0	0.00120206
bin31_Super_Day2	51327	A14	Succinyl-CoA:3-ketoacid_coenzyme_A_transferase_subunit_A OS=s__Rhodovulum_kholense len=231 cid=NODE_1393_length_16275_cov_9.792170	1	231	0	0	0	0	0	0	0.0016006	0	0	0	0	0	0	0
bin31_Super_Day2	22866	A14	Sulfhydrylase_FUB7 OS=s__Pararhodobacter_sp001314715 len=428 cid=NODE_255_length_59901_cov_12.296160	10	428	0	0.000772018	0	0.00132608	0.0012008	0.00111017	0.00172775	0.00372424	0.00780697	0.00262138	0	0	0	0
bin31_Super_Day2	28884	A14	Tat_(twin-arginine_translocation)_pathway_signal_sequence OS=s__Tropicimonas_A_sediminicola len=521 cid=NODE_389_length_45918_cov_13.503391	16	521	0	0	0	0	0.00098645	0.00273601	0.00141934	0.0244756	0.0128268	0	0	0	0	0
bin31_Super_Day2	38904	A14	Tol-Pal_system_beta_propeller_repeat_protein_TolB OS=s__Pararhodobacter_sp003076755 len=441 cid=NODE_712_length_28892_cov_13.240732	1	441	0	0	0	0	0.0011654	0	0	0	0	0	0	0	0	0
bin31_Super_Day2	18721	A14	Trans-acting_regulatory_protein_HvrA OS=s__Pararhodobacter_aggregans len=102 cid=NODE_180_length_72076_cov_13.209245	6	102	0	0.00323945	0.00283661	0	0.00503863	0	0	0.0312544	0.0327587	0	0	0	0	0
bin31_Super_Day2	27466	A14	Transcription_termination/antitermination_protein_NusA OS=s__Pararhodobacter_sp001314715 len=556 cid=NODE_353_length_49319_cov_13.052391	4	556	0	0	0	0	0.000924354	0.000854594	0.000664996	0.00286686	0	0	0	0	0	0
bin31_Super_Day2	17345	A14	Transcription_termination_factor_Rho OS=s__Pararhodobacter_aggregans len=423 cid=NODE_157_length_75500_cov_13.487706	20	423	0.0011962	0.000781143	0.00136801	0.00670879	0.00485996	0.00224659	0.00262225	0	0.00789925	0.00132618	0	0	0	0
bin31_Super_Day2	27464	A14	Translation_initiation_factor_IF-2 OS=s__Pararhodobacter_sp001314715 len=834 cid=NODE_353_length_49319_cov_13.052391	3	834	0	0	0	0	0.000616236	0.00056973	0.00044333	0	0	0	0	0	0	0
bin31_Super_Day2	41089	A14	TRAP_transporter_solute_receptor%2C_TAXI_family OS=s__Humitalea_rosea len=331 cid=NODE_804_length_26291_cov_14.735478	1	331	0	0	0	0	0	0.00143551	0	0	0	0	0	0	0	0
bin31_Super_Day2	23479	A14	TRAP_transporter_solute_receptor%2C_TAXI_family OS=s__Pararhodobacter_sp001314715 len=316 cid=NODE_267_length_57824_cov_13.231318	3	316	0	0	0	0	0	0	0.00117006	0.0100884	0	0	0	0	0	0
bin31_Super_Day2	46073	A14	TRAP_transporter_solute_receptor%2C_TAXI_family OS=s__Rhodobaca_barguzinensis len=321 cid=NODE_1052_length_20779_cov_12.383951	128	321	0.00315261	0.00617614	0.00450677	0.0106087	0.0208138	0.0148023	0.013822	0.0844161	0.104093	0.0227186	0.00248257	0.0173466	0.00751156	0.0237865
bin31_Super_Day2	28913	A14	TRAP_transporter_solute_receptor%2C_TAXI_family OS=s__Rhodobaca_barguzinensis len=340 cid=NODE_389_length_45918_cov_13.503391	3	340	0	0	0	0	0	0	0	0.00937632	0.0098276	0	0	0	0	0
bin31_Super_Day2	21086	A14	TRAP_transporter_solute_receptor%2C_TAXI_family OS=s__Thalassospira_sp002709775 len=328 cid=NODE_221_length_64627_cov_13.080979	7	328	0	0	0	0	0.00156689	0.00289728	0.00112725	0.00971935	0.0101871	0	0	0	0	0
bin31_Super_Day2	15501	A14	Tripartite_tricarboxylate_transporter_family_receptor OS=s__Rhodobaca_barguzinensis len=312 cid=NODE_129_length_82557_cov_11.789775	9	312	0	0	0	0	0.00164725	0.00152293	0.00118506	0.0255445	0.0107096	0	0	0	0	0
bin31_Super_Day2	13317	A14	type_VI_secretion_protein%2C_EvpB/VC_A0108_family OS=s__Azorhizobium_caulinodans len=499 cid=NODE_99_length_98501_cov_11.988166	22	499	0.00202803	0.00132434	0.00115966	0	0.00205988	0.00380885	0.00148191	0.0159717	0.0200885	0	0	0	0	0
bin31_Super_Day2	13316	A14	type_VI_secretion_protein%2C_VC_A0107_family OS=s__Azospirillum_lipoferum_B len=172 cid=NODE_99_length_98501_cov_11.988166	4	172	0	0	0	0	0	0	0.00214964	0.0278019	0	0	0	0	0	0
bin31_Super_Day2	13328	A14	Type_VI_secretion_system_effector%2C_Hcp OS=s__Azospirillum_lipoferum_C len=158 cid=NODE_99_length_98501_cov_11.988166	14	158	0	0	0	0	0.00325279	0	0.00468022	0.0605307	0.063444	0.00355048	0.0050437	0	0	0
bin31_Super_Day2	18595	A14	Uncharacterized_protein_conserved_in_bacteria_(DUF2147) OS=s__Pararhodobacter_sp001314715 len=133 cid=NODE_178_length_72219_cov_12.500942	2	133	0	0	0	0	0	0.00357259	0.00277998	0	0	0	0	0	0	0
bin31_Super_Day2	15925	A14	Uncharacterized_symporter_H16_A2524 OS=s__Pararhodobacter_sp001314715 len=594 cid=NODE_135_length_79582_cov_12.170986	1	594	0	0	0	0	0.00086522	0	0	0	0	0	0	0	0	0
bin31_Super_Day2	57996	A14	Universal_stress_protein_F OS=s__Pararhodobacter_sp001314715 len=136 cid=NODE_1931_length_12130_cov_12.123975	2	136	0	0	0	0	0	0	0	0.0117204	0.024569	0	0	0	0	0
bin31_Super_Day2	18762	A14	Universal_stress_protein_F OS=s__Roseicitreum_antarcticum len=141 cid=NODE_180_length_72076_cov_13.209245	1	141	0	0	0	0	0	0	0	0.0113048	0	0	0	0	0	0
bin31_Super_Day2	19196	A14	Universal_stress_protein_family OS=s__Salipiger_mucosus len=137 cid=NODE_188_length_70128_cov_11.640090	4	137	0	0	0	0.0041428	0.00375139	0	0.00269881	0.0116348	0	0	0	0	0	0
bin31_Super_Day2	50787	A14	Vitamin_B12-dependent_ribonucleotide_reductase OS=s__Pararhodobacter_sp001314715 len=1220 cid=NODE_1354_length_16700_cov_11.345930	2	1220	0	0	0	0	0	0	0	0	0	0	0	0	0.000395281	0.000391162
bin31_Super_Day2	37379	A14	YceI-like_domain OS=s__PHEG01_sp002842835 len=207 cid=NODE_654_length_31250_cov_12.177593	8	207	0	0	0	0	0.00248281	0.00459086	0.00178617	0.0154007	0.0322839	0	0	0	0	0
bin9_coassembly	251842	A2	30S_ribosomal_protein_S11 OS=s__Oceanicaulis_sp000744995 len=129 cid=k141_3155	4	129	0	0	0.0022429	0	0.00796807	0.00368337	0	0	0	0	0	0	0	0
bin9_coassembly	269387	A2	30S_ribosomal_protein_S2 OS=s__Oceanicaulis_sp000744995 len=229 cid=k141_117331	5	229	0	0	0.00126347	0.00247844	0.00224428	0.00207491	0.00161457	0	0	0	0	0	0	0
bin9_coassembly	231837	A2	50S_ribosomal_protein_L14 OS=s__Oceanicaulis_sp000744995 len=122 cid=k141_129222	10	122	0	0	0.00237159	0.00930432	0.0168505	0.00389471	0.00606127	0	0	0	0	0	0	0
bin9_coassembly	203621	A2	50S_ribosomal_protein_L19 OS=s__Oceanicaulis_sp000744995 len=84 cid=k141_151463	8	84	0	0	0	0	0.018355	0.0056566	0.0132049	0	0.0397784	0	0	0	0	0
bin9_coassembly	217029	A2	Chaperone_protein_DnaK OS=s__Oceanicaulis_sp000744995 len=562 cid=k141_95441	59	562	0.00900344	0.00235177	0.00257415	0.00706929	0.00365794	0.00591829	0.00263158	0	0.011891	0.00299453	0.00283596	0.00412829	0.000858082	0.00424571
bin9_coassembly	233528	A2	Enolase OS=s__Oceanicaulis_sp000744995 len=194 cid=k141_135032	2	194	0	0	0.00149141	0	0.00264918	0	0	0	0	0	0	0	0	0
bin9_coassembly	223704	A2	GMP_synthase_[glutamine-hydrolyzing] OS=s__Oceanicaulis_sp000744995 len=521 cid=k141_22425	7	521	0.000971196	0.00190263	0.000555344	0.00108937	0	0	0	0	0	0.00107673	0	0	0	0
bin9_coassembly	174222	A2	GTP-binding_protein_TypA/BipA OS=s__Oceanicaulis_sp000744995 len=493 cid=k141_94951	6	493	0	0	0.000586885	0.00115124	0.00208495	0.0019276	0	0	0	0	0	0	0	0
bin9_coassembly	177397	A2	hypothetical_protein OS=s__Oceanicaulis_sp000744995 len=612 cid=k141_109543	8	612	0	0	0	0	0	0	0	0	0	0	0	0.00379102	0	0.0023393
bin9_coassembly	191620	A2	Isocitrate_dehydrogenase_[NADP] OS=s__Oceanicaulis_sp000744995 len=181 cid=k141_15883	4	181	0	0	0	0	0	0	0	0.00880649	0	0	0.00880557	0.00256365	0	0
bin9_coassembly	107517	A2	Isovaleryl-CoA_dehydrogenase%2C_mitochondrial OS=s__Oceanicaulis_sp000744995 len=390 cid=k141_40206	6	390	0	0.00084724	0	0.00145529	0	0.00121834	0	0	0	0.0014384	0.00204334	0	0	0.00122363
bin9_coassembly	191626	A2	Malate_synthase OS=s__Oceanicaulis_sp000744995 len=535 cid=k141_15883	4	535	0	0	0	0	0	0	0	0	0	0	0	0.000867328	0.00180278	0.000891995
bin9_coassembly	146104	A2	Maleamate_amidohydrolase OS=s__Oceanicaulis_sp000744995 len=231 cid=k141_84275	5	231	0	0	0	0	0	0	0	0	0	0.00242846	0.0034498	0.00200875	0.00208763	0.00206588
bin9_coassembly	226654	A2	MotA/TolQ/ExbB_proton_channel_family OS=s__Oceanicaulis_sp000744995 len=465 cid=k141_31766	9	465	0	0.000710589	0.00124445	0.00122057	0.00110525	0.00204368	0	0	0	0	0	0.00199579	0	0
bin9_coassembly	239883	A2	Outer_membrane_protein_beta-barrel_family,TonB-dependent_Receptor_Plug_Domain,TonB_dependent_receptor OS=s__Euryhalocaulis_caribicus len=761 cid=k141_137159	7	761	0.000664906	0.00130259	0.000760406	0	0	0	0	0	0.00439078	0	0	0	0	0
bin9_coassembly	120481	A2	PhoH-like_protein OS=s__Oceanicaulis_sp000744995 len=330 cid=k141_45688	7	330	0	0	0.00350708	0.00171989	0	0.00143986	0.00112042	0	0	0	0	0	0	0
bin9_coassembly	240892	A2	Protein_of_unknown_function_DUF262 OS=s__Luteimonas_huabeiensis len=359 cid=k141_16900	3	359	0.00140945	0	0	0	0	0	0	0	0	0	0.00221979	0.00129254	0	0
bin9_coassembly	226123	A2	Serine--tRNA_ligase OS=s__Oceanicaulis_sp000744995 len=411 cid=k141_147401	3	411	0.00123113	0	0	0	0	0	0	0	0	0.0013649	0.00193894	0	0	0
bin9_coassembly	222562	A2	Sporulation_related_domain OS=s__Oceanicaulis_sp000744995 len=187 cid=k141_118319	2	187	0	0	0	0	0	0.00254093	0.00197721	0	0	0	0	0	0	0
bin9_coassembly	204623	A2	UDP-N-acetylglucosamine_2-epimerase OS=s__Maricaulis_salignorans len=396 cid=k141_60841	9	396	0.00255552	0.000834403	0.000730642	0	0.00129783	0.00119989	0.000933681	0	0	0.0014166	0.00201238	0	0	0
bin15_BM_Day12	25572	A3	10_kDa_chaperonin OS=s__Salinarimonas_sp900094735 len=95 cid=NODE_347_length_49100_cov_34.041187	6	95	0	0	0.00304563	0.00597435	0.0162297	0	0.00389197	0	0	0	0	0	0	0
bin15_BM_Day12	32773	A3	2%2C3%2C4%2C5-tetrahydropyridine-2%2C6-dicarboxylate_N-succinyltransferase OS=s__Salinarimonas_sp900094735 len=280 cid=NODE_541_length_37523_cov_33.357265	5	280	0	0	0	0	0.003671	0.00339396	0	0	0	0	0	0	0	0.00170435
bin15_BM_Day12	73952	A3	2-amino-3-ketobutyrate_coenzyme_A_ligase OS=s__Palleronia_sp000743715 len=407 cid=NODE_3185_length_9098_cov_27.381953	2	407	0	0	0	0	0.00126275	0.00116746	0	0	0	0	0	0	0	0
bin15_BM_Day12	16853	A3	2-oxoglutarate_dehydrogenase_E1_component OS=s__Salinarimonas_sp900094735 len=986 cid=NODE_172_length_67231_cov_35.603400	4	986	0	0	0	0	0.00104248	0.000963802	0	0	0	0	0	0	0	0
bin15_BM_Day12	27099	A3	30S_ribosomal_protein_S1 OS=s__Salinarimonas_sp900094735 len=573 cid=NODE_383_length_45709_cov_37.243593	9	573	0	0	0	0.000990512	0.00448465	0	0	0	0	0.000979015	0.00278151	0	0	0
bin15_BM_Day12	60288	A3	30S_ribosomal_protein_S11 OS=s__Salinarimonas_sp900094735 len=129 cid=NODE_1898_length_15006_cov_36.525918	2	129	0	0	0	0	0	0.00368337	0.00286618	0	0	0	0	0	0	0
bin15_BM_Day12	57792	A3	30S_ribosomal_protein_S2 OS=s__Salinarimonas_sp900094735 len=339 cid=NODE_1721_length_16320_cov_35.963234	7	339	0	0	0	0.00167423	0.0030321	0.00280327	0.00109067	0	0	0	0	0.00136879	0	0
bin15_BM_Day12	60271	A3	30S_ribosomal_protein_S3 OS=s__Salinarimonas_sp900094735 len=235 cid=NODE_1898_length_15006_cov_36.525918	11	235	0	0.00281212	0.00123121	0	0	0.00202193	0	0.0271315	0.0142187	0.00238713	0	0	0	0.00203071
bin15_BM_Day12	16858	A3	30S_ribosomal_protein_S4 OS=s__Salinarimonas_sp900094735 len=205 cid=NODE_172_length_67231_cov_35.603400	13	205	0.00493652	0	0	0.0083058	0.00501406	0.00695348	0.0018036	0	0	0.00273647	0	0.00226351	0	0
bin15_BM_Day12	60282	A3	30S_ribosomal_protein_S5 OS=s__Salinarimonas_sp900094735 len=185 cid=NODE_1898_length_15006_cov_36.525918	5	185	0	0	0.00312794	0.00306791	0	0.00513681	0	0	0	0	0	0	0	0
bin15_BM_Day12	57714	A3	30S_ribosomal_protein_S7 OS=s__Salinarimonas_sp900094735 len=156 cid=NODE_1714_length_16400_cov_36.234506	8	156	0.00324355	0	0.00185471	0	0	0.00609172	0.00711034	0	0	0	0	0.00297449	0	0
bin15_BM_Day12	60279	A3	30S_ribosomal_protein_S8 OS=s__Salinarimonas_sp900094735 len=132 cid=NODE_1898_length_15006_cov_36.525918	6	132	0	0	0	0	0.0116805	0.010799	0	0	0	0	0	0	0	0
bin15_BM_Day12	34467	A3	30S_ribosomal_protein_S9 OS=s__Salinarimonas_sp900094735 len=157 cid=NODE_595_length_35301_cov_33.900471	9	157	0	0	0	0.0108452	0.013094	0.00302646	0.00235502	0	0	0	0	0	0	0
bin15_BM_Day12	49581	A3	31_kDa_immunogenic_protein OS=s__Salinarimonas_sp900094735 len=329 cid=NODE_1223_length_21495_cov_36.487220	157	329	0.00307595	0.0100433	0.00879436	0.0103507	0.0187456	0.0231078	0.0112382	0.0484491	0.0406247	0.0323968	0.0072666	0.0296183	0.0249183	0.0246587
bin15_BM_Day12	2197	A3	31_kDa_outer-membrane_immunogenic_protein OS=s__Salinarimonas_sp900094735 len=250 cid=NODE_7_length_258765_cov_34.998562	3	250	0	0	0	0	0	0	0	0.0191277	0	0	0	0	0	0
bin15_BM_Day12	7663	A3	3-hydroxyacyl-CoA_dehydrogenase_type-2 OS=s__Salinarimonas_sp900094735 len=261 cid=NODE_47_length_114383_cov_34.427559	4	261	0	0	0	0.00217457	0.00196912	0.00364103	0	0	0	0	0	0	0	0
bin15_BM_Day12	2127	A3	3-methylmercaptopropionyl-CoA_ligase OS=s__Salinarimonas_sp900094735 len=541 cid=NODE_7_length_258765_cov_34.998562	2	541	0.000935293	0	0	0	0.000949983	0	0	0	0	0	0	0	0	0
bin15_BM_Day12	19165	A3	3-oxoacyl-[acyl-carrier-protein]_reductase_FabG OS=s__Salinarimonas_sp900094735 len=229 cid=NODE_213_length_61536_cov_35.745694	2	229	0	0	0	0	0	0.00207491	0.00161457	0	0	0	0	0	0	0
bin15_BM_Day12	19196	A3	3-oxoacyl-[acyl-carrier-protein]_synthase_1 OS=s__Salinarimonas_sp900094735 len=407 cid=NODE_214_length_61496_cov_33.652805	3	407	0	0	0	0	0.00126275	0.00116746	0.000908446	0	0	0	0	0	0	0
bin15_BM_Day12	60275	A3	50S_ribosomal_protein_L14 OS=s__Salinarimonas_sp900094735 len=122 cid=NODE_1898_length_15006_cov_36.525918	15	122	0	0	0.00237159	0.00930432	0.0210631	0.0116841	0.0121225	0	0	0	0	0	0	0
bin15_BM_Day12	60284	A3	50S_ribosomal_protein_L15 OS=s__Salinarimonas_sp900094735 len=158 cid=NODE_1898_length_15006_cov_36.525918	4	158	0	0	0.00183123	0.00359217	0.00325279	0	0.00234011	0	0	0	0	0	0	0
bin15_BM_Day12	60290	A3	50S_ribosomal_protein_L17 OS=s__Salinarimonas_sp900094735 len=140 cid=NODE_1898_length_15006_cov_36.525918	9	140	0	0	0	0.00405402	0.011013	0.00678792	0.00792295	0	0	0	0	0	0	0
bin15_BM_Day12	39292	A3	50S_ribosomal_protein_L19 OS=s__Salinarimonas_sp900094735 len=145 cid=NODE_762_length_30050_cov_36.105051	2	145	0	0	0	0	0.00354442	0	0	0	0	0.0038688	0	0	0	0
bin15_BM_Day12	60268	A3	50S_ribosomal_protein_L2 OS=s__Salinarimonas_sp900094735 len=279 cid=NODE_1898_length_15006_cov_36.525918	6	279	0	0	0	0.00203428	0.00368416	0.00510919	0	0	0	0	0	0	0	0
bin15_BM_Day12	60265	A3	50S_ribosomal_protein_L3 OS=s__Salinarimonas_sp900094735 len=249 cid=NODE_1898_length_15006_cov_36.525918	6	249	0	0	0	0	0.00619206	0.00572475	0	0	0	0	0	0	0	0
bin15_BM_Day12	60277	A3	50S_ribosomal_protein_L5 OS=s__Salinarimonas_sp900094735 len=188 cid=NODE_1898_length_15006_cov_36.525918	4	188	0	0	0	0	0.00273373	0.00758225	0	0	0	0	0	0	0	0
bin15_BM_Day12	60280	A3	50S_ribosomal_protein_L6 OS=s__Salinarimonas_sp900094735 len=177 cid=NODE_1898_length_15006_cov_36.525918	4	177	0	0	0	0	0.00580724	0.00536898	0	0	0	0	0	0	0	0
bin15_BM_Day12	57710	A3	50S_ribosomal_protein_L7/L12 OS=s__Salinarimonas_sp900094735 len=125 cid=NODE_1714_length_16400_cov_36.234506	8	125	0	0	0	0	0.0123346	0.00380124	0.0029579	0	0.0534621	0	0	0	0	0.00381774
bin15_BM_Day12	21595	A3	50S_ribosomal_protein_L9 OS=s__Salinarimonas_sp900094735 len=206 cid=NODE_261_length_55895_cov_34.360118	2	206	0	0	0	0	0.00498971	0	0	0	0	0	0	0	0	0
bin15_BM_Day12	25573	A3	60_kDa_chaperonin OS=s__Salinarimonas_sp900094735 len=548 cid=NODE_347_length_49100_cov_34.041187	127	548	0.00184669	0.000602963	0.00211193	0.0093213	0.012192	0.0147402	0.00404822	0	0.0182922	0.0174025	0.0276299	0.010161	0.0105601	0.01045
bin15_BM_Day12	7723	A3	Acetoacetyl-CoA_reductase OS=s__Salinarimonas_sp900094735 len=241 cid=NODE_47_length_114383_cov_34.427559	14	241	0	0	0	0.00235503	0.0106627	0.00985798	0	0	0.0138647	0	0	0.0019254	0	0.00198016
bin15_BM_Day12	13629	A3	Acetolactate_synthase_large_subunit OS=s__Salinarimonas_sp900094735 len=559 cid=NODE_121_length_77434_cov_30.136600	1	559	0	0	0	0	0	0.000850008	0	0	0	0	0	0	0	0
bin15_BM_Day12	27315	A3	Acetyl-CoA_acetyltransferase OS=s__Salinarimonas_sp900094735 len=348 cid=NODE_389_length_45096_cov_35.791434	17	348	0.001454	0	0	0	0.00443052	0.00273077	0.00212493	0	0	0.001612	0.00457991	0.00400018	0.00138575	0.00274263
bin15_BM_Day12	20837	A3	Acetyl-coenzyme_A_synthetase OS=s__Salinarimonas_sp900094735 len=649 cid=NODE_246_length_58051_cov_36.944117	12	649	0	0.000509127	0.000445816	0.00087452	0.00158379	0.00146427	0	0	0.00514851	0.000864369	0.0012279	0.000714977	0	0.000735312
bin15_BM_Day12	21395	A3	Acetylornithine_deacetylase OS=s__Salinarimonas_sp900094735 len=385 cid=NODE_257_length_56176_cov_35.989255	2	385	0	0	0.000751518	0	0	0.00123417	0	0	0	0	0	0	0	0
bin15_BM_Day12	23476	A3	Aconitate_hydratase_A OS=s__Salinarimonas_sp900094735 len=902 cid=NODE_301_length_52414_cov_36.750033	10	902	0	0	0	0.00125846	0.00170934	0.000526779	0	0	0.00370442	0.000621924	0	0.00102887	0	0
bin15_BM_Day12	79200	A3	Adenylosuccinate_lyase OS=s__Salinarimonas_sp900094735 len=435 cid=NODE_3873_length_7361_cov_33.373802	5	435	0	0	0	0.00260949	0.00236295	0	0.000849971	0	0	0	0	0	0	0
bin15_BM_Day12	45740	A3	Alpha-glucoside_transport_ATP-binding_protein_AglK OS=s__Salinarimonas_sp900094735 len=363 cid=NODE_1034_length_24256_cov_36.197636	18	363	0	0	0	0.00625414	0.0113265	0.0039269	0.00305568	0	0	0	0	0	0	0
bin15_BM_Day12	45737	A3	Alpha-glucosides-binding_periplasmic_protein_AglE OS=s__Salinarimonas_sp900094735 len=457 cid=NODE_1034_length_24256_cov_36.197636	45	457	0.00332162	0.000723028	0.00126623	0.0037258	0.00562298	0.00727808	0.00404527	0	0	0.00245503	0.00348754	0.00406145	0.00422094	0.00730968
bin15_BM_Day12	6463	A3	Anti-sigma_factor_NepR OS=UNKNOWN len=124 cid=NODE_36_length_126193_cov_34.757781	1	124	0.00408059	0	0	0	0	0	0	0	0	0	0	0	0	0
bin15_BM_Day12	25604	A3	ATP_synthase_subunit_alpha OS=s__Salinarimonas_sp900094735 len=511 cid=NODE_348_length_48987_cov_36.567890	456	511	0.0247551	0.0536696	0.0385024	0.0555346	0.0422417	0.0530016	0.0615023	0.00623865	0.0130778	0.00988019	0.012476	0.00817257	0.00754978	0.00747112
bin15_BM_Day12	25606	A3	ATP_synthase_subunit_beta OS=s__Salinarimonas_sp900094735 len=473 cid=NODE_348_length_48987_cov_36.567890	76	473	0.00106975	0.00069857	0.0042819	0.00839946	0.0184714	0.0170774	0.0101619	0.0101098	0.0211927	0.00355798	0.00168479	0.000981016	0	0.00201783
bin15_BM_Day12	20802	A3	ATP_synthase_subunit_c OS=s__Salinarimonas_sp900094735 len=79 cid=NODE_246_length_58051_cov_36.944117	2	79	0	0	0	0	0	0	0	0	0	0.00710095	0	0	0.00610433	0
bin15_BM_Day12	25603	A3	ATP_synthase_subunit_delta OS=s__Salinarimonas_sp900094735 len=190 cid=NODE_348_length_48987_cov_36.567890	3	190	0	0	0.00152281	0.00298718	0.00270495	0	0	0	0	0	0	0	0	0
bin15_BM_Day12	35420	A3	ATP-dependent_Clp_protease_ATP-binding_subunit_ClpX OS=s__Salinarimonas_sp900094735 len=423 cid=NODE_626_length_34159_cov_34.032137	2	423	0	0	0	0	0	0	0	0	0.0157985	0	0	0	0	0
bin15_BM_Day12	33286	A3	Bacterial_extracellular_solute-binding_protein OS=s__E85_sp003149435 len=577 cid=NODE_558_length_36805_cov_29.493633	16	577	0	0	0	0	0.00267214	0.00329397	0	0.00276252	0	0	0	0.00160839	0.00167155	0.00330827
bin15_BM_Day12	21399	A3	Bacterial_extracellular_solute-binding_protein%2C_family_7 OS=s__Salinarimonas_sp900094735 len=325 cid=NODE_257_length_56176_cov_35.989255	13	325	0	0	0.00089026	0.0034927	0.00632542	0.00292403	0.00113765	0	0	0	0	0.00285551	0	0.00146836
bin15_BM_Day12	2161	A3	Bacterial_extracellular_solute-binding_protein%2C_family_7 OS=s__Salinarimonas_sp900094735 len=349 cid=NODE_7_length_258765_cov_34.998562	1	349	0	0	0	0	0	0	0	0	0	0	0	0	0	0.00136739
bin15_BM_Day12	14712	A3	Bacterial_extracellular_solute-binding_protein%2C_family_7 OS=s__Salinarimonas_sp900094735 len=353 cid=NODE_137_length_74384_cov_33.542453	11	353	0	0	0	0	0.00291185	0.00134605	0.00104742	0	0	0.00158917	0.00225752	0.00262901	0.00273225	0.00135189
bin15_BM_Day12	41621	A3	Bacterial_extracellular_solute-binding_protein,Bacterial_extracellular_solute-binding_protein OS=s__Salinarimonas_sp900094735 len=369 cid=NODE_855_length_27808_cov_36.539581	37	369	0.00137126	0	0	0	0.00417838	0.00901377	0.003006	0.0129591	0.00905524	0.00304052	0.00215963	0.0100601	0.00522756	0.00517309
bin15_BM_Day12	27329	A3	Bacterial_extracellular_solute-binding_protein,Bacterial_extracellular_solute-binding_protein,Bacterial_extracellular_solute-binding_protein,Bacterial_extracellular_solute-binding_protein OS=s__Salinarimonas_sp900094735 len=355 cid=NODE_389_length_45096_cov_35.791434	10	355	0	0	0	0	0.00434316	0.00133846	0	0	0	0.00316042	0	0.0039213	0	0.00134427
bin15_BM_Day12	18552	A3	Bacterial_extracellular_solute-binding_proteins%2C_family_5_Middle OS=s__Salinarimonas_sp900094735 len=503 cid=NODE_202_length_62872_cov_31.693618	5	503	0	0	0	0	0.0020435	0.00188928	0	0	0	0	0	0	0	0.000948743
bin15_BM_Day12	27692	A3	Bacterial_flagellin_C-terminal_helical_region,Bacterial_flagellin_N-terminal_helical_region OS=s__Salinarimonas_sp900094735 len=384 cid=NODE_398_length_44553_cov_32.298463	12	384	0	0	0	0	0.00133839	0.00371214	0	0.0207549	0	0.00438262	0	0	0	0
bin15_BM_Day12	27691	A3	Bacterial_flagellin_C-terminal_helical_region,Bacterial_flagellin_N-terminal_helical_region OS=s__Salinarimonas_sp900094735 len=385 cid=NODE_398_length_44553_cov_32.298463	7	385	0	0	0	0	0	0.00246834	0	0.00828038	0	0.00437124	0	0	0	0
bin15_BM_Day12	30238	A3	Bacterial_protein_of_unknown_function_(DUF883) OS=s__Salinarimonas_sp900094735 len=223 cid=NODE_467_length_40608_cov_36.000690	2	223	0	0	0	0	0	0.00213074	0.00165802	0	0	0	0	0	0	0
bin15_BM_Day12	25565	A3	Bacterial_regulatory_proteins%2C_luxR_family,Response_regulator_receiver_domain OS=s__Salinarimonas_sp900094735 len=350 cid=NODE_347_length_49100_cov_34.041187	7	350	0	0.00377627	0	0	0	0.00135758	0	0	0	0.00320557	0	0	0	0
bin15_BM_Day12	1833	A3	Bacterial_SH3_domain,Bacterial_SH3_domain OS=s__Salinarimonas_sp900094735 len=258 cid=NODE_6_length_292395_cov_33.279438	9	258	0	0.00256142	0.0022429	0.00439972	0.00398404	0.00184168	0	0	0	0	0	0	0	0
bin15_BM_Day12	41285	A3	Bacterioferritin OS=s__Salinarimonas_sp900094735 len=158 cid=NODE_841_length_28017_cov_32.317431	3	158	0	0	0	0	0	0	0	0.0201769	0	0.00355048	0	0	0	0
bin15_BM_Day12	16864	A3	Beta_sliding_clamp OS=s__Salinarimonas_sp900094735 len=372 cid=NODE_172_length_67231_cov_35.603400	1	372	0	0	0	0	0.00138156	0	0	0	0	0	0	0	0	0
bin15_BM_Day12	62727	A3	Beta-Ala-His_dipeptidase OS=s__Salinarimonas_sp900094735 len=472 cid=NODE_2088_length_13807_cov_33.535049	2	472	0	0	0	0	0.00108886	0	0	0	0	0	0	0.000983094	0	0
bin15_BM_Day12	20823	A3	Beta-alanine--pyruvate_aminotransferase OS=s__Salinarimonas_sp900094735 len=450 cid=NODE_246_length_58051_cov_36.944117	4	450	0	0	0	0	0	0.0010559	0	0	0	0	0.0017709	0.00206231	0	0
bin15_BM_Day12	2060	A3	Beta-ketoacyl_synthase%2C_N-terminal_domain OS=s__Salinarimonas_sp900094735 len=397 cid=NODE_7_length_258765_cov_34.998562	3	397	0	0	0	0	0	0	0	0.00803009	0.00841658	0	0	0	0	0
bin15_BM_Day12	11407	A3	Biotin_carboxyl_carrier_protein_of_acetyl-CoA_carboxylase OS=s__Salinarimonas_sp900094735 len=157 cid=NODE_90_length_87582_cov_34.246255	5	157	0	0	0.00184289	0.00361505	0.00327351	0.00302646	0.00235502	0	0	0	0	0	0	0
bin15_BM_Day12	43245	A3	BON_domain,CBS_domain OS=s__Salinarimonas_sp900094735 len=229 cid=NODE_923_length_26400_cov_35.133726	6	229	0	0	0.00505388	0	0.00224428	0	0.00161457	0	0	0	0	0	0	0
bin15_BM_Day12	1836	A3	Carbon_monoxide_dehydrogenase_large_chain OS=s__Salinarimonas_sp900094735 len=778 cid=NODE_6_length_292395_cov_33.279438	3	778	0	0	0	0	0.000660592	0.00122148	0	0	0	0	0	0	0	0
bin15_BM_Day12	1938	A3	Carbon_monoxide_dehydrogenase_large_chain OS=s__Salinarimonas_sp900094735 len=787 cid=NODE_6_length_292395_cov_33.279438	53	787	0	0.000839704	0.000735284	0.00432704	0.00848949	0.00724505	0.00328864	0	0	0.00213841	0	0.00117921	0.00122552	0.0024255
bin15_BM_Day12	2242	A3	Carbon_monoxide_dehydrogenase_large_chain OS=s__Salinarimonas_sp900094735 len=806 cid=NODE_7_length_258765_cov_34.998562	2	806	0	0	0	0	0.000637643	0.000589522	0	0	0	0	0	0	0	0
bin15_BM_Day12	1939	A3	Carbon_monoxide_dehydrogenase_medium_chain OS=s__Salinarimonas_sp900094735 len=267 cid=NODE_6_length_292395_cov_33.279438	48	267	0.00189511	0.00247508	0.00325095	0.00637712	0.0307979	0.0195757	0.00969349	0	0	0	0.00895398	0.0017379	0.00180615	0
bin15_BM_Day12	1937	A3	Carbon_monoxide_dehydrogenase_small_chain OS=s__Salinarimonas_sp900094735 len=164 cid=NODE_6_length_292395_cov_33.279438	16	164	0	0.00201478	0.00352847	0	0.00940135	0.00869185	0.0112725	0	0	0	0	0.00282939	0.0029405	0
bin15_BM_Day12	30994	A3	Chaperone_protein_ClpB OS=s__Salinarimonas_sp900094735 len=887 cid=NODE_487_length_39412_cov_37.855909	35	887	0.00570455	0.00223511	0.00228336	0.00319934	0.000579414	0.000535687	0.000416841	0.00179704	0	0.00126488	0.000898426	0	0	0
bin15_BM_Day12	30319	A3	Citrate_synthase OS=s__Salinarimonas_sp900094735 len=430 cid=NODE_469_length_40506_cov_33.910657	3	430	0	0	0	0	0	0.00110501	0	0	0	0.00130459	0	0.00107912	0	0
bin15_BM_Day12	14678	A3	'Cold-shock'_DNA-binding_domain,Ribonuclease_B_OB_domain OS=s__Salinarimonas_sp900094735 len=229 cid=NODE_137_length_74384_cov_33.542453	5	229	0	0	0.00252694	0.00247844	0.00224428	0.00207491	0	0	0	0	0	0	0	0
bin15_BM_Day12	11357	A3	Cysteine_synthase_1 OS=s__Salinarimonas_sp900094735 len=345 cid=NODE_90_length_87582_cov_34.246255	5	345	0	0	0	0	0	0.00137726	0	0	0	0.00325203	0.00230987	0.00134499	0	0
bin15_BM_Day12	62732	A3	Cytochrome_b/c1 OS=s__Salinarimonas_sp900094735 len=291 cid=NODE_2088_length_13807_cov_33.535049	2	291	0	0	0	0	0.00353224	0	0	0	0	0	0	0	0	0
bin15_BM_Day12	30242	A3	Dihydrodipicolinate_synthetase_family OS=s__Salinarimonas_sp900094735 len=311 cid=NODE_467_length_40608_cov_36.000690	3	311	0	0	0	0	0.00165254	0.00152783	0	0	0	0	0	0	0	0.00153446
bin15_BM_Day12	16855	A3	Dihydrolipoyl_dehydrogenase_1%2C_mitochondrial OS=s__Salinarimonas_sp900094735 len=466 cid=NODE_172_length_67231_cov_35.603400	2	466	0	0	0	0	0	0.00203929	0	0	0	0	0	0	0	0
bin15_BM_Day12	38926	A3	Dihydrolipoyllysine-residue_acetyltransferase_component_of_pyruvate_dehydrogenase_complex OS=s__Salinarimonas_sp900094735 len=458 cid=NODE_749_length_30378_cov_33.053095	8	458	0.00110479	0	0	0.00247844	0.00448856	0.00103746	0	0	0	0	0	0	0	0
bin15_BM_Day12	21577	A3	Dihydroxy-acid_dehydratase_2 OS=s__Salinarimonas_sp900094735 len=576 cid=NODE_261_length_55895_cov_34.360118	4	576	0	0	0	0	0.000892258	0.000824921	0	0	0	0	0	0	0	0.00165701
bin15_BM_Day12	35422	A3	DNA-binding_protein_HU-alpha OS=s__Salinarimonas_sp900094735 len=91 cid=NODE_626_length_34159_cov_34.032137	21	91	0	0.00363103	0.0158975	0.0124739	0.0225908	0.0208859	0.0121892	0.0175162	0.0367185	0	0	0	0	0
bin15_BM_Day12	60289	A3	DNA-directed_RNA_polymerase_subunit_alpha OS=s__Salinarimonas_sp900094735 len=350 cid=NODE_1898_length_15006_cov_36.525918	25	350	0	0	0.00082667	0.00486483	0.00587361	0.0108607	0.00316918	0	0.0190936	0.00480836	0.00227687	0	0	0
bin15_BM_Day12	79201	A3	Domain_of_unknown_function_(DUF1611_C)_P-loop_domain,Domain_of_unknown_function_(DUF1611_N)_Rossmann-like_domain OS=s__Salinarimonas_sp900094735 len=337 cid=NODE_3873_length_7361_cov_33.373802	1	337	0	0	0	0	0.00152505	0	0	0	0	0	0	0	0	0
bin15_BM_Day12	13102	A3	Electron_transfer_flavoprotein_subunit_alpha OS=s__Salinarimonas_sp900094735 len=314 cid=NODE_113_length_79228_cov_36.956500	3	314	0	0	0	0	0.00163675	0.00151323	0.00117751	0	0	0	0	0	0	0
bin15_BM_Day12	57715	A3	Elongation_factor_G OS=s__Salinarimonas_sp900094735 len=691 cid=NODE_1714_length_16400_cov_36.234506	9	691	0	0	0	0.000821365	0.00297505	0.00137527	0	0	0	0.000811831	0.00115326	0	0	0
bin15_BM_Day12	20008	A3	Endoribonuclease_L-PSP OS=s__Salinarimonas_sp900094735 len=116 cid=NODE_230_length_59754_cov_34.393692	10	116	0.00436201	0	0.00498852	0	0.00443052	0.00819232	0.00318739	0	0	0.00483599	0	0.00400018	0	0.00411394
bin15_BM_Day12	42964	A3	Enoyl-[acyl-carrier-protein]_reductase_[NADH]_1 OS=s__Salinarimonas_sp900094735 len=278 cid=NODE_911_length_26635_cov_35.838337	4	278	0	0	0.00104077	0	0.00184871	0.00170919	0.00132999	0	0	0	0	0	0	0
bin15_BM_Day12	1930	A3	Ferredoxin-dependent_glutamate_synthase_1 OS=s__Salinarimonas_sp900094735 len=1589 cid=NODE_6_length_292395_cov_33.279438	3	1589	0	0	0	0	0	0	0	0	0	0.000353037	0.000501513	0	0.000303488	0
bin15_BM_Day12	46244	A3	Flagellin_C OS=s__Salinarimonas_sp900094735 len=315 cid=NODE_1058_length_23794_cov_37.246978	28	315	0.00642531	0.00209793	0	0.00180179	0.00326312	0	0	0.00506023	0.0954681	0.00890437	0.00252985	0.00147308	0.00153093	0.00151498
bin15_BM_Day12	3973	A3	Formate_dehydrogenase_iron-sulfur_subunit OS=s__Salinarimonas_sp900094735 len=198 cid=NODE_17_length_173707_cov_33.881297	34	198	0	0.00667523	0.00584514	0.00573296	0.0181696	0.0119989	0.00933681	0	0	0.00283321	0.00402477	0.00703061	0.00243557	0.00241019
bin15_BM_Day12	4006	A3	Fructose-1%2C6-bisphosphatase_class_2 OS=s__Salinarimonas_sp900094735 len=331 cid=NODE_17_length_173707_cov_33.881297	7	331	0	0	0	0	0.00310538	0.00287102	0	0	0	0	0	0.00280375	0.00145693	0
bin15_BM_Day12	36417	A3	Glutamate/glutamine/aspartate/asparagine-binding_protein_BztA OS=s__Salinarimonas_sp900094735 len=342 cid=NODE_659_length_33344_cov_35.223197	254	342	0.00295903	0.0019323	0.0152281	0.021574	0.06011	0.0625203	0.0389197	0.018643	0.0683909	0.0229639	0.00932051	0.0298493	0.0296114	0.0362797
bin15_BM_Day12	35409	A3	Glutamine_synthetase OS=s__Salinarimonas_sp900094735 len=469 cid=NODE_626_length_34159_cov_34.032137	10	469	0	0	0	0.00121016	0.00438329	0	0.000788353	0	0	0	0	0.00197876	0.00205647	0
bin15_BM_Day12	6483	A3	Glutarate-semialdehyde_dehydrogenase OS=s__Salinarimonas_sp900094735 len=496 cid=NODE_36_length_126193_cov_34.757781	2	496	0	0	0	0	0.00103617	0.000957973	0	0	0	0	0	0	0	0
bin15_BM_Day12	19191	A3	Glutathione-binding_protein_GsiB OS=s__Salinarimonas_sp900094735 len=528 cid=NODE_214_length_61496_cov_33.652805	292	528	0.00670825	0.00625802	0.0120556	0.0204237	0.0330947	0.0449957	0.0203076	0.00603778	0	0.00956208	0.0196207	0.0298801	0.0155267	0.0415758
bin15_BM_Day12	13119	A3	Glyceraldehyde-3-phosphate_dehydrogenase OS=s__Salinarimonas_sp900094735 len=328 cid=NODE_113_length_79228_cov_36.956500	33	328	0	0	0	0.00519113	0.0109682	0.0101405	0.00338175	0	0	0	0.00242959	0.00848818	0.005881	0.00290986
bin15_BM_Day12	13441	A3	Heme-binding_protein_A OS=s__Salinarimonas_sp900094735 len=528 cid=NODE_118_length_78517_cov_34.034858	28	528	0	0	0.00164395	0.00322479	0.00973372	0.00269974	0.00210078	0	0	0	0	0.00263648	0.000913338	0.00180764
bin15_BM_Day12	2271	A3	Heme-binding_protein_A OS=s__Salinarimonas_sp900094735 len=536 cid=NODE_7_length_258765_cov_34.998562	59	536	0	0.000616462	0.00107961	0.00423555	0.0153415	0.0132972	0.00206943	0	0.00623392	0	0.00297352	0.00519426	0.00449853	0.00356132
bin15_BM_Day12	27341	A3	Heme-binding_protein_A OS=s__Thalassobaculum_litoreum len=507 cid=NODE_389_length_45096_cov_35.791434	27	507	0	0	0.000570679	0	0.00405476	0.00374875	0.000729265	0	0	0	0	0.00457614	0.00380467	0.00753006
bin15_BM_Day12	20000	A3	HemY_protein_N-terminus OS=s__Salinarimonas_sp900094735 len=760 cid=NODE_230_length_59754_cov_34.393692	2	760	0	0	0	0	0.000676238	0	0	0	0	0	0	0	0.000634529	0
bin15_BM_Day12	2250	A3	High-affinity_branched-chain_amino_acid_transport_ATP-binding_protein_BraF OS=s__Salinarimonas_sp900094735 len=263 cid=NODE_7_length_258765_cov_34.998562	2	263	0	0	0	0	0.00195415	0.00180667	0	0	0	0	0	0	0	0
bin15_BM_Day12	13478	A3	High-affinity_branched-chain_amino_acid_transport_ATP-binding_protein_BraG OS=s__Salinarimonas_sp900094735 len=236 cid=NODE_118_length_78517_cov_34.034858	3	236	0	0	0	0.00240493	0.00217771	0.00201337	0	0	0	0	0	0	0	0
bin15_BM_Day12	49880	A3	Hydroxyacylglutathione_hydrolase OS=s__Salinarimonas_sp900094735 len=255 cid=NODE_1239_length_21237_cov_36.775517	3	255	0	0	0	0	0.00201545	0	0	0	0	0	0.00312511	0.00181969	0	0
bin15_BM_Day12	41287	A3	hypothetical_protein OS=s__Halomonas_daqingensis len=361 cid=NODE_841_length_28017_cov_32.317431	26	361	0.00140164	0	0	0	0.00711829	0.00131622	0	0.00441544	0	0.0031079	0	0.00385612	0.00400755	0.0132193
bin15_BM_Day12	3932	A3	hypothetical_protein OS=s__Natronohydrobacter_thiooxidans len=310 cid=NODE_17_length_173707_cov_33.881297	132	310	0	0.00319765	0.00653336	0.0109851	0.0314996	0.0306551	0.0143124	0.0154256	0.0431146	0.0199056	0.00771197	0.0254463	0.00933372	0.0323276
bin15_BM_Day12	6944	A3	hypothetical_protein OS=s__Roseinatronobacter_thiooxidans len=426 cid=NODE_40_length_120600_cov_33.888000	109	426	0.00475111	0.000775642	0.0061127	0.00532923	0.027748	0.0234231	0.00781136	0.00748345	0.0156872	0.00790106	0.00935333	0.00980325	0.00679215	0.00896183
bin15_BM_Day12	42969	A3	hypothetical_protein OS=s__Salinarimonas_rosea len=846 cid=NODE_911_length_26635_cov_35.838337	2	846	0	0	0	0	0.000607495	0.000561648	0	0	0	0	0	0	0	0
bin15_BM_Day12	46242	A3	hypothetical_protein OS=s__Salinarimonas_sp900094735 len=161 cid=NODE_1058_length_23794_cov_37.246978	4	161	0	0	0	0.00352524	0	0.00590254	0	0	0	0	0	0.00288211	0	0
bin15_BM_Day12	13085	A3	hypothetical_protein OS=s__Salinarimonas_sp900094735 len=281 cid=NODE_113_length_79228_cov_36.956500	10	281	0	0	0	0	0.00731588	0.00845471	0.00131579	0	0	0	0	0	0	0
bin15_BM_Day12	39281	A3	hypothetical_protein OS=s__Salinarimonas_sp900094735 len=309 cid=NODE_762_length_30050_cov_36.105051	1	309	0	0	0	0	0	0.00153772	0	0	0	0	0	0	0	0
bin15_BM_Day12	19160	A3	hypothetical_protein OS=s__Salinarimonas_sp900094735 len=322 cid=NODE_213_length_61536_cov_35.745694	4	322	0	0	0	0	0	0	0	0	0	0.00174216	0	0.00288211	0.00149765	0
bin15_BM_Day12	28106	A3	hypothetical_protein OS=s__Salinarimonas_sp900094735 len=336 cid=NODE_409_length_44139_cov_34.336244	25	336	0	0	0.000861114	0.00675671	0.0168254	0.0084849	0.00220082	0	0	0	0	0.00138101	0	0
bin15_BM_Day12	77511	A3	hypothetical_protein OS=s__Salinarimonas_sp900094735 len=363 cid=NODE_3635_length_7861_cov_35.499616	6	363	0	0	0.000797064	0.00156354	0.00141581	0.00130897	0.00101856	0	0	0	0	0	0	0.00131465
bin15_BM_Day12	28107	A3	hypothetical_protein OS=s__Salinarimonas_sp900094735 len=382 cid=NODE_409_length_44139_cov_34.336244	11	382	0	0	0	0	0.00807237	0.00373158	0.0019358	0	0	0	0	0	0	0
bin15_BM_Day12	30302	A3	hypothetical_protein OS=s__Salinarimonas_sp900094735 len=91 cid=NODE_469_length_40506_cov_33.910657	17	91	0	0	0.0031795	0.0249478	0.0338862	0.00522148	0.0121892	0	0	0.00616456	0	0.00509912	0	0
bin15_BM_Day12	73954	A3	hypothetical_protein OS=s__Variovorax_sp900099805 len=322 cid=NODE_3185_length_9098_cov_27.381953	128	322	0.00471422	0.00102616	0.00539132	0.0123383	0.0383061	0.0265614	0.013779	0	0	0.0087108	0.00989943	0.0201748	0.0269576	0.0237127
bin15_BM_Day12	2014	A3	Imidazole_glycerol_phosphate_synthase_subunit_HisF OS=s__Salinarimonas_sp900094735 len=258 cid=NODE_6_length_292395_cov_33.279438	7	258	0	0.00128071	0.00112145	0	0	0	0	0	0	0.00434865	0.00308877	0	0.00186916	0.00184968
bin15_BM_Day12	2212	A3	Inosine-5'-monophosphate_dehydrogenase OS=s__Salinarimonas_sp900094735 len=497 cid=NODE_7_length_258765_cov_34.998562	15	497	0	0.000664836	0.00116432	0.00114198	0.00206817	0.00191209	0.00148788	0	0.0067231	0.00225745	0	0	0.00194061	0
bin15_BM_Day12	8250	A3	Inositol-1-monophosphatase OS=s__Salinarimonas_sp900094735 len=264 cid=NODE_53_length_104317_cov_36.062506	3	264	0	0	0	0	0.00194674	0.00179983	0.00140052	0	0	0	0	0	0	0
bin15_BM_Day12	13054	A3	Isobutyryl-CoA_dehydrogenase%2C_mitochondrial OS=s__Salinarimonas_sp900094735 len=378 cid=NODE_113_length_79228_cov_36.956500	2	378	0	0	0	0	0.00135963	0	0.000978142	0	0	0	0	0	0	0
bin15_BM_Day12	87802	A3	Isocitrate_dehydrogenase_[NADP] OS=s__Salinarimonas_sp900094735 len=405 cid=NODE_5275_length_5315_cov_36.265209	10	405	0	0	0	0	0.00126899	0.00234644	0	0.00393574	0	0	0.00393533	0.00343719	0	0.00117831
bin15_BM_Day12	3997	A3	K(+)-insensitive_pyrophosphate-energized_proton_pump OS=s__Salinarimonas_sp900094735 len=726 cid=NODE_17_length_173707_cov_33.881297	5	726	0	0	0	0	0.000707907	0.00196345	0.00050928	0	0	0	0	0	0	0
bin15_BM_Day12	6848	A3	Ketol-acid_reductoisomerase_(NADP(+)) OS=s__Salinarimonas_sp900094735 len=339 cid=NODE_40_length_120600_cov_33.888000	1	339	0	0	0	0	0.00151605	0	0	0	0	0	0	0	0	0
bin15_BM_Day12	38497	A3	Kynurenine_formamidase OS=s__Salinarimonas_sp900094735 len=284 cid=NODE_733_length_30749_cov_34.839773	6	284	0	0	0	0	0.00180965	0.00167308	0	0	0	0.00197527	0	0.00326775	0.00169804	0
bin15_BM_Day12	4021	A3	L-Ala-D/L-Glu_epimerase OS=s__Salinarimonas_sp900094735 len=328 cid=NODE_17_length_173707_cov_33.881297	1	328	0	0	0	0	0	0	0.00112725	0	0	0	0	0	0	0
bin15_BM_Day12	30307	A3	Leu/Ile/Val-binding_protein_homolog_6 OS=s__Salinarimonas_sp900094735 len=389 cid=NODE_469_length_40506_cov_33.910657	8	389	0	0.00169884	0	0	0	0	0	0	0	0	0	0.00357856	0.0012397	0.00245356
bin15_BM_Day12	22489	A3	Malate_dehydrogenase OS=s__Salinarimonas_sp900094735 len=321 cid=NODE_279_length_54237_cov_34.688845	23	321	0.0015763	0.00102936	0.000901353	0	0	0.0044407	0.00115183	0	0	0.00174759	0	0.00722773	0.00600925	0.00891995
bin15_BM_Day12	11378	A3	Malate_synthase_G OS=s__Salinarimonas_sp900094735 len=725 cid=NODE_90_length_87582_cov_34.246255	6	725	0	0	0	0.00156569	0.000708884	0.00131077	0.000509983	0	0	0	0	0	0	0
bin15_BM_Day12	57206	A3	Membrane_fusogenic_activity OS=s__Salinarimonas_sp900094735 len=89 cid=NODE_1678_length_16687_cov_34.129990	4	89	0	0	0	0.00637712	0.00577461	0.0106776	0	0	0	0	0	0	0	0
bin15_BM_Day12	3972	A3	Molybdopterin_oxidoreductase,Molybdopterin_oxidoreductase_Fe4S4_domain,Molydopterin_dinucleotide_binding_domain OS=s__Salinarimonas_sp900094735 len=985 cid=NODE_17_length_173707_cov_33.881297	40	985	0.0010274	0	0.000293741	0.00288103	0.0046959	0.00385912	0.00187684	0	0	0	0.00161808	0.000942173	0.00146876	0.00145345
bin15_BM_Day12	27685	A3	Monocarboxylate_2-oxoacid-binding_periplasmic_protein_all3028 OS=s__Salinarimonas_sp900094735 len=365 cid=NODE_398_length_44553_cov_32.298463	114	365	0.00277257	0	0.00317079	0.0171046	0.0337934	0.037752	0.0121558	0	0	0	0.0021833	0.0101703	0.0105697	0.0196117
bin15_BM_Day12	4029	A3	Monocarboxylate_2-oxoacid-binding_periplasmic_protein_all3028 OS=s__Salinarimonas_sp900094735 len=367 cid=NODE_17_length_173707_cov_33.881297	221	367	0.0110298	0.00540202	0.00473026	0.0216509	0.0518142	0.0427251	0.0201492	0.0608055	0.0364183	0.0198711	0.0151998	0.0240229	0.0170822	0.0351086
bin15_BM_Day12	16920	A3	Monocarboxylate_2-oxoacid-binding_periplasmic_protein_all3028 OS=s__Salinarimonas_sp900094735 len=369 cid=NODE_173_length_66731_cov_36.000795	14	369	0	0	0	0	0.00278559	0.00257536	0.001002	0	0	0.00152026	0	0.00377252	0	0.00646636
bin15_BM_Day12	49202	A3	Monocarboxylate_2-oxoacid-binding_periplasmic_protein_all3028 OS=s__Salinarimonas_sp900094735 len=388 cid=NODE_1204_length_21785_cov_34.761850	115	388	0.00652053	0.00340643	0.00372854	0.0131651	0.0278164	0.029391	0.00857639	0.00410818	0.00861181	0.00578325	0.0143771	0.00956743	0.00870025	0.0122994
bin15_BM_Day12	76396	A3	Monocarboxylate_2-oxoacid-binding_periplasmic_protein_all3028 OS=s__Salinarimonas_sp900094735 len=390 cid=NODE_3485_length_8266_cov_35.361223	234	390	0.0272458	0.00254172	0.00593506	0.0232846	0.0724788	0.0584806	0.0255972	0.0122613	0	0.0014384	0.0122601	0.0190367	0.0136017	0.0232491
bin15_BM_Day12	1870	A3	NADH-quinone_oxidoreductase_subunit_D OS=s__Salinarimonas_sp900094735 len=396 cid=NODE_6_length_292395_cov_33.279438	3	396	0	0	0	0.00143324	0.00129783	0.00119989	0	0	0	0	0	0	0	0
bin15_BM_Day12	22478	A3	Nitrate/nitrite_transporter_NrtP OS=s__Salinarimonas_rosea len=561 cid=NODE_279_length_54237_cov_34.688845	2	561	0	0	0	0	0	0.00169396	0	0	0	0	0	0	0	0
bin15_BM_Day12	20819	A3	NMT1/THI5_like OS=s__Salinarimonas_sp900094735 len=360 cid=NODE_246_length_58051_cov_36.944117	9	360	0	0	0	0.00157656	0.00285523	0.00131987	0	0	0	0.00155826	0	0.00128895	0.00133956	0.00265121
bin15_BM_Day12	32370	A3	NMT1/THI5_like,NMT1-like_family OS=s__Aliihoeflea_sp000497755 len=354 cid=NODE_529_length_37891_cov_33.909161	5	354	0	0	0	0	0	0	0	0	0	0.00158468	0	0.00131079	0.00136227	0.00269614
bin15_BM_Day12	4008	A3	O-acetyl-L-homoserine_sulfhydrylase OS=s__Salinarimonas_sp900094735 len=426 cid=NODE_17_length_173707_cov_33.881297	11	426	0	0	0	0	0.00241287	0.00223077	0	0	0	0.00131684	0.00187067	0.0021785	0.00113202	0.00224046
bin15_BM_Day12	12730	A3	Oligopeptide_transport_ATP-binding_protein_AppF OS=s__Salinarimonas_sp900094735 len=368 cid=NODE_108_length_80225_cov_34.303318	1	368	0	0	0	0	0.00139658	0	0	0	0	0	0	0	0	0
bin15_BM_Day12	42827	A3	Outer_membrane_protein_assembly_factor_BamA OS=s__Salinarimonas_sp900094735 len=782 cid=NODE_906_length_26786_cov_36.576671	43	782	0.00064705	0.000422537	0	0.00653206	0.00788656	0.00607614	0.00283686	0	0	0	0.00203812	0.00118675	0	0
bin15_BM_Day12	2145	A3	Outer_membrane_protein_assembly_factor_BamD OS=s__Salinarimonas_sp900094735 len=297 cid=NODE_7_length_258765_cov_34.998562	1	297	0	0	0	0	0.00173044	0	0	0	0	0	0	0	0	0
bin15_BM_Day12	30980	A3	Peptidase_inhibitor_I78_family,Bacterial_SH3_domain,Bacterial_SH3_domain OS=s__Salinarimonas_sp900094735 len=194 cid=NODE_487_length_39412_cov_37.855909	4	194	0	0.00170321	0	0.00292558	0.00264918	0.00244925	0	0	0	0	0	0	0	0
bin15_BM_Day12	46236	A3	Peptidoglycan-associated_lipoprotein OS=s__Salinarimonas_sp900094735 len=169 cid=NODE_1058_length_23794_cov_37.246978	2	169	0	0	0	0	0.00304107	0.00281157	0	0	0	0	0	0	0	0
bin15_BM_Day12	30985	A3	Periplasmic_binding_protein OS=s__Salinarimonas_sp900094735 len=440 cid=NODE_487_length_39412_cov_37.855909	176	440	0.00229997	0.00450578	0.00394547	0.0270882	0.0280331	0.0226778	0.013445	0.0181133	0.00759405	0.0165743	0.0144892	0.0179281	0.0153441	0.0238609
bin15_BM_Day12	13477	A3	Periplasmic_binding_protein_domain,Periplasmic_binding_protein OS=s__Salinarimonas_sp900094735 len=403 cid=NODE_118_length_78517_cov_34.034858	110	403	0.0037667	0	0.00215385	0.00281669	0.0191293	0.0165066	0.00642224	0.00395527	0	0.00695999	0.013842	0.0207255	0.0167528	0.0248674
bin15_BM_Day12	43289	A3	Peroxisomal_bifunctional_enzyme OS=s__Salinarimonas_sp900094735 len=692 cid=NODE_924_length_26388_cov_32.180496	4	692	0	0	0	0.000820178	0	0.00137328	0	0	0	0	0	0.00067055	0	0
bin15_BM_Day12	28115	A3	phasin_family_protein OS=s__Salinarimonas_sp900094735 len=111 cid=NODE_409_length_44139_cov_34.336244	3	111	0	0	0.00521323	0	0	0	0	0	0.0301025	0	0	0	0	0
bin15_BM_Day12	25625	A3	PhoH-like_protein OS=s__Salinarimonas_sp900094735 len=373 cid=NODE_348_length_48987_cov_36.567890	7	373	0	0	0.00310278	0.00152162	0	0.00127387	0.000991254	0	0	0	0	0	0	0
bin15_BM_Day12	6464	A3	Phyllosphere-induced_regulator_PhyR OS=s__Salinarimonas_sp900094735 len=267 cid=NODE_36_length_126193_cov_34.757781	4	267	0	0	0	0.00212571	0.00192487	0.00355921	0	0	0	0	0	0	0	0
bin15_BM_Day12	50944	A3	Polyribonucleotide_nucleotidyltransferase OS=s__Salinarimonas_sp900094735 len=740 cid=NODE_1297_length_20577_cov_34.447861	15	740	0	0	0.000390992	0.000766977	0.00138903	0.0019263	0.000499645	0.00215402	0	0	0	0.000627055	0.00195504	0.00128978
bin15_BM_Day12	30328	A3	Porin_subfamily OS=s__Salinarimonas_sp900094735 len=461 cid=NODE_469_length_40506_cov_33.910657	369	461	0.010976	0.00573403	0.0169458	0.0615578	0.0802684	0.0814256	0.0513302	0.110645	0.0942255	0.00243373	0.00345728	0.00503276	0.00209216	0.00310554
bin15_BM_Day12	2205	A3	Probable_aminomethyltransferase%2C_mitochondrial OS=s__Salinarimonas_sp900094735 len=388 cid=NODE_7_length_258765_cov_34.998562	1	388	0	0	0	0	0.00132459	0	0	0	0	0	0	0	0	0
bin15_BM_Day12	6513	A3	Probable_cytochrome_c_oxidase_subunit_2 OS=s__Salinarimonas_sp900094735 len=293 cid=NODE_36_length_126193_cov_34.757781	3	293	0	0	0	0	0.00350813	0.00162169	0	0	0	0	0	0	0	0
bin15_BM_Day12	13458	A3	Probable_cytosol_aminopeptidase OS=s__Salinarimonas_sp900094735 len=498 cid=NODE_118_length_78517_cov_34.034858	3	498	0	0	0	0.00113969	0.00103201	0.000954126	0	0	0	0	0	0	0	0
bin15_BM_Day12	16868	A3	Probable_enoyl-CoA_hydratase OS=s__Salinarimonas_sp900094735 len=258 cid=NODE_172_length_67231_cov_35.603400	6	258	0	0	0	0	0.00597605	0.00368337	0	0	0	0	0	0	0.00186916	0
bin15_BM_Day12	13117	A3	Probable_fructose-bisphosphate_aldolase_class_1 OS=s__Salinarimonas_sp900094735 len=339 cid=NODE_113_length_79228_cov_36.956500	17	339	0	0	0	0.00334846	0.00909629	0.00840981	0	0	0	0	0	0	0.00142254	0.00281544
bin15_BM_Day12	14727	A3	Probable_lactoylglutathione_lyase OS=s__Salinarimonas_sp900094735 len=146 cid=NODE_137_length_74384_cov_33.542453	1	146	0	0	0	0	0.00352014	0	0	0	0	0	0	0	0	0
bin15_BM_Day12	14734	A3	Probable_peptide_ABC_transporter_periplasmic-binding_protein_y4tO OS=s__Salinarimonas_sp900094735 len=541 cid=NODE_137_length_74384_cov_33.542453	107	541	0	0.00122153	0.0037437	0.0073437	0.0199496	0.0140526	0.0082012	0	0.00617631	0	0.00294604	0.0128656	0.00802252	0.0132315
bin15_BM_Day12	6915	A3	Probable_peptidyl-prolyl_cis-trans_isomerase OS=s__Salinarimonas_sp900094735 len=155 cid=NODE_40_length_120600_cov_33.888000	2	155	0	0	0	0	0.00331575	0.00306551	0	0	0	0	0	0	0	0
bin15_BM_Day12	19212	A3	Protein_of_unknown_function_(DUF3834),NMT1/THI5_like,NMT1-like_family OS=s__Salinarimonas_sp900094735 len=335 cid=NODE_214_length_61496_cov_33.652805	35	335	0	0	0.00172737	0.00508266	0.00460245	0.00709186	0.00110369	0	0	0.00334911	0	0.00415541	0.00863718	0.0142453
bin15_BM_Day12	6889	A3	Purine-binding_protein_BAB2_0673 OS=s__Salinarimonas_sp900094735 len=358 cid=NODE_40_length_120600_cov_33.888000	35	358	0	0	0.000808197	0.00158537	0.00861353	0.00398174	0.00309836	0	0	0	0.00222599	0.00648073	0.0107764	0.00933107
bin15_BM_Day12	2098	A3	Putative_3-oxopropanoate_dehydrogenase OS=s__Salinarimonas_sp900094735 len=498 cid=NODE_7_length_258765_cov_34.998562	16	498	0	0.000663501	0.000580993	0.00227937	0.00412804	0.00477063	0.000742445	0	0	0	0	0	0	0.00191654
bin15_BM_Day12	16690	A3	Putative_amidase_AF_1954 OS=s__Salinarimonas_sp900094735 len=469 cid=NODE_169_length_67523_cov_37.314134	1	469	0	0	0	0	0	0.00101312	0	0	0	0	0	0	0	0
bin15_BM_Day12	60625	A3	Putative_prokaryotic_signal_transducing_protein OS=s__Salinarimonas_sp900094735 len=75 cid=NODE_1924_length_14850_cov_34.501656	28	75	0.0337329	0	0	0.0227025	0.0411153	0.0506831	0.0246492	0	0	0	0	0.00618694	0	0
bin15_BM_Day12	38929	A3	Pyruvate_dehydrogenase_E1_component_subunit_alpha OS=s__Salinarimonas_sp900094735 len=351 cid=NODE_749_length_30378_cov_33.053095	14	351	0	0.000941378	0.00164863	0.00161699	0.00878531	0.00406115	0.00105338	0	0	0	0	0	0	0
bin15_BM_Day12	38928	A3	Pyruvate_dehydrogenase_E1_component_subunit_beta OS=s__Salinarimonas_sp900094735 len=472 cid=NODE_749_length_30378_cov_33.053095	2	472	0	0	0	0	0.00108886	0.00100668	0	0	0	0	0	0	0	0
bin15_BM_Day12	6885	A3	Quinone_oxidoreductase OS=s__Salinarimonas_sp900094735 len=324 cid=NODE_40_length_120600_cov_33.888000	3	324	0	0	0	0.00175174	0	0	0	0	0	0.00173141	0.00245958	0	0	0
bin15_BM_Day12	18544	A3	Receptor_family_ligand_binding_region,Periplasmic_binding_protein OS=s__Leisingera_sp001730095 len=278 cid=NODE_202_length_62872_cov_31.693618	19	278	0.00546036	0.00237715	0.00312231	0.00204159	0	0.00341838	0.00265998	0	0	0	0	0.00166914	0.00173468	0.00686644
bin15_BM_Day12	2251	A3	Receptor_family_ligand_binding_region,Periplasmic_binding_protein_domain,Periplasmic_binding_protein OS=s__Salinarimonas_sp900094735 len=397 cid=NODE_7_length_258765_cov_34.998562	142	397	0.00254908	0	0.00364401	0.00571852	0.032364	0.0215435	0.0121073	0	0.0168332	0.0183695	0.0100366	0.0187011	0.0194355	0.0276474
bin15_BM_Day12	22476	A3	Respiratory_nitrate_reductase_1_alpha_chain OS=s__Salinarimonas_rosea len=1251 cid=NODE_279_length_54237_cov_34.688845	32	1251	0	0	0	0.000907375	0.00657318	0.00303856	0.00118221	0	0	0	0.000637014	0.00037092	0	0
bin15_BM_Day12	22475	A3	Respiratory_nitrate_reductase_2_beta_chain OS=s__Geminicoccus_roseus len=508 cid=NODE_279_length_54237_cov_34.688845	5	508	0.00099605	0	0	0.00111725	0.00101169	0.000935344	0.00072783	0	0	0	0	0	0	0
bin15_BM_Day12	49582	A3	Rhodanese-like_domain OS=s__Salinarimonas_sp900094735 len=142 cid=NODE_1223_length_21495_cov_36.487220	9	142	0	0	0	0	0.0144772	0.00669232	0	0	0	0.00395053	0	0	0.00339607	0.00336069
bin15_BM_Day12	54725	A3	RNA-binding_protein_Hfq OS=s__Salinarimonas_sp900094735 len=84 cid=NODE_1517_length_18110_cov_34.272611	2	84	0	0	0	0	0.00611834	0	0.00440164	0	0	0	0	0	0	0
bin15_BM_Day12	73845	A3	ROS/MUCR_transcriptional_regulator_protein OS=UNKNOWN len=250 cid=NODE_3171_length_9135_cov_29.616850	4	250	0	0	0	0.00227025	0.00205576	0.00190062	0.00147895	0	0	0	0	0	0	0
bin15_BM_Day12	25620	A3	S-adenosylmethionine_synthase OS=s__Salinarimonas_sp900094735 len=391 cid=NODE_348_length_48987_cov_36.567890	6	391	0	0	0	0	0.00262885	0.00364569	0	0	0	0	0	0	0.00123336	0
bin15_BM_Day12	38518	A3	Solute-binding_protein_Bpro_4736 OS=s__Salinarimonas_sp900094735 len=343 cid=NODE_733_length_30749_cov_34.839773	17	343	0	0	0.000843541	0	0.00149837	0.00415587	0.00107795	0	0.00974164	0	0	0.00676415	0.00421786	0.00278261
bin15_BM_Day12	13097	A3	Solute-binding_protein_Dde_0634 OS=s__Salinarimonas_sp900094735 len=349 cid=NODE_113_length_79228_cov_36.956500	119	349	0.00144984	0.00378709	0.00414519	0.0113838	0.0206165	0.0231451	0.00847536	0.00456726	0	0.0144664	0.00685018	0.0199436	0.0248721	0.0232456
bin15_BM_Day12	13659	A3	Solute-binding_protein_RD1_1052 OS=s__Salinarimonas_sp900094735 len=334 cid=NODE_121_length_77434_cov_30.136600	22	334	0.00454485	0.00296788	0	0.00169929	0.00307749	0.00142262	0.001107	0	0	0.00167957	0.00477188	0.00277856	0.00433152	0.00428639
bin15_BM_Day12	78251	A3	Solute-binding_protein_RD1_1052 OS=s__Stappia_sp900185725 len=326 cid=NODE_3736_length_7651_cov_28.126909	118	326	0.00776063	0.00810856	0.0062127	0.010446	0.0236476	0.0189479	0.0102075	0.019558	0.0204993	0.0189286	0.00977796	0.0199273	0.00887563	0.020494
bin15_BM_Day12	25581	A3	Solute-binding_protein_Veis_3954 OS=s__Salinarimonas_sp900094735 len=339 cid=NODE_347_length_49100_cov_34.041187	145	339	0.00447782	0	0.00170699	0.0133938	0.0272889	0.0252294	0.0163601	0	0.00985659	0.0198575	0.018806	0.0273758	0.0284509	0.0281544
bin15_BM_Day12	41622	A3	Spermidine/putrescine_import_ATP-binding_protein_PotA OS=s__Salinarimonas_sp900094735 len=369 cid=NODE_855_length_27808_cov_36.539581	14	369	0	0	0.000784104	0.00307622	0.00696397	0.00386304	0.001002	0.00431971	0.00905524	0	0	0	0	0
bin15_BM_Day12	16852	A3	Succinate--CoA_ligase_[ADP/GDP-forming]_subunit_alpha%2C_mitochondrial OS=s__Salinarimonas_sp900094735 len=286 cid=NODE_172_length_67231_cov_35.603400	13	286	0	0.00115533	0.00101166	0.00198449	0.00539099	0.00498414	0.00387837	0	0	0	0	0	0.00168616	0
bin15_BM_Day12	22490	A3	Succinate--CoA_ligase_[ADP-forming]_subunit_beta OS=s__Salinarimonas_sp900094735 len=398 cid=NODE_279_length_54237_cov_34.688845	2	398	0	0	0	0	0.00129131	0.00119386	0	0	0	0	0	0	0	0
bin15_BM_Day12	32751	A3	Succinyl-CoA:3-ketoacid_coenzyme_A_transferase_subunit_A OS=s__Salinarimonas_sp900094735 len=235 cid=NODE_541_length_37523_cov_33.357265	4	235	0	0	0.00123121	0.00241516	0.00218698	0.00202193	0	0	0	0	0	0	0	0
bin15_BM_Day12	49576	A3	Sulfite_oxidase OS=s__Salinarimonas_sp900094735 len=436 cid=NODE_1223_length_21495_cov_36.487220	68	436	0	0.00378926	0.00331806	0.0130175	0.0129664	0.0152573	0.00339209	0.0036559	0.00766372	0.00385992	0.00182776	0.00851413	0.00221212	0.00328361
bin15_BM_Day12	6903	A3	Superoxide_dismutase_[Mn] OS=s__Salinarimonas_sp900094735 len=213 cid=NODE_40_length_120600_cov_33.888000	6	213	0	0	0	0	0.00241287	0.00223077	0	0	0	0.00263369	0	0.0021785	0.00226405	0.00224046
bin15_BM_Day12	8241	A3	Transcription_termination/antitermination_protein_NusA OS=s__Salinarimonas_sp900094735 len=563 cid=NODE_53_length_104317_cov_36.062506	3	563	0	0	0	0	0.000912861	0.000843969	0.000656727	0	0	0	0	0	0	0
bin15_BM_Day12	16716	A3	Transcription_termination_factor_Rho OS=s__Salinarimonas_sp900094735 len=421 cid=NODE_169_length_67523_cov_37.314134	15	421	0.00120188	0.000784854	0.00137451	0.00539253	0.00366228	0.00112863	0.00175647	0	0	0.00133248	0	0	0	0
bin15_BM_Day12	49875	A3	Transcriptional_regulatory_protein_ros OS=s__Salinarimonas_sp900094735 len=153 cid=NODE_1239_length_21237_cov_36.775517	24	153	0.00330715	0	0.00189107	0.00741913	0.0235136	0.0279503	0.00966634	0	0	0	0	0	0	0
bin15_BM_Day12	14745	A3	Transcriptional_regulatory_protein_rosAr OS=s__Salinarimonas_sp900094735 len=141 cid=NODE_137_length_74384_cov_33.542453	2	141	0	0	0	0.00402527	0	0.00336989	0	0	0	0	0	0	0	0
bin15_BM_Day12	46233	A3	Transketolase_1 OS=s__Salinarimonas_sp900094735 len=736 cid=NODE_1058_length_23794_cov_37.246978	3	736	0	0	0	0.000771146	0.000698289	0.00064559	0	0	0	0	0	0	0	0
bin15_BM_Day12	11415	A3	TRAP_transporter_solute_receptor%2C_TAXI_family OS=s__Salinarimonas_rosea len=342 cid=NODE_90_length_87582_cov_34.246255	90	342	0	0.00289845	0.00169201	0.00829771	0.0210385	0.0250081	0.0129732	0.00932148	0.0195403	0.00492084	0.00233013	0.0108543	0.00987046	0.0181398
bin15_BM_Day12	23493	A3	TRAP_transporter_solute_receptor%2C_TAXI_family OS=s__Salinarimonas_sp900094735 len=314 cid=NODE_301_length_52414_cov_36.750033	122	314	0.00161144	0.00420922	0.00921447	0.00723011	0.0245513	0.019672	0.0117751	0.015229	0.0212827	0.0107193	0.0101516	0.019211	0.0261087	0.030396
bin15_BM_Day12	19210	A3	TRAP_transporter_solute_receptor%2C_TAXI_family OS=s__Salinarimonas_sp900094735 len=320 cid=NODE_214_length_61496_cov_33.652805	12	320	0	0.00103257	0.00090417	0.00177364	0.00160606	0.00148486	0.00231086	0	0	0.0035061	0	0.00145006	0.00150701	0.0014913
bin15_BM_Day12	1951	A3	TRAP_transporter_solute_receptor%2C_TAXI_family OS=s__Salinarimonas_sp900094735 len=322 cid=NODE_6_length_292395_cov_33.279438	212	322	0.00785704	0.00205232	0.00718843	0.0193888	0.0510748	0.032464	0.0160755	0.0346516	0.010377	0.0296167	0.0247486	0.050437	0.0344459	0.0370511
bin15_BM_Day12	13436	A3	TRAP_transporter_solute_receptor%2C_TAXI_family OS=s__Salinarimonas_sp900094735 len=387 cid=NODE_118_length_78517_cov_34.034858	36	387	0.00130748	0.000853808	0.000747634	0.00879943	0.0132801	0.00982232	0.00573237	0	0	0	0	0	0.0012461	0.00246624
bin15_BM_Day12	35418	A3	Trigger_factor OS=s__Salinarimonas_sp900094735 len=527 cid=NODE_626_length_34159_cov_34.032137	4	527	0	0	0	0	0.000975219	0.00180324	0	0	0	0	0	0	0	0.000905536
bin15_BM_Day12	34251	A3	Tripartite_tricarboxylate_transporter_family_receptor OS=s__Roseinatronobacter_thiooxidans len=367 cid=NODE_587_length_35688_cov_33.608088	120	367	0.00275746	0.0072027	0.0102489	0.0154649	0.0224061	0.0181258	0.0110821	0.00868651	0.0182092	0.00917126	0.0021714	0.013908	0.00919808	0.0221054
bin15_BM_Day12	8213	A3	Tripartite_tricarboxylate_transporter_family_receptor OS=s__Salinarimonas_sp900094735 len=339 cid=NODE_53_length_104317_cov_36.062506	48	339	0.00597042	0.000974701	0.00170699	0.00669691	0.0121284	0.00420491	0.00218134	0.018808	0.00985659	0.00330959	0.00235075	0.0109503	0.00426763	0.00703861
bin15_BM_Day12	32368	A3	Uncharacterized_ABC_transporter_ATP-binding_protein_MJ0412 OS=s__Bosea_sp900112185 len=252 cid=NODE_529_length_37891_cov_33.909161	1	252	0	0	0	0	0	0	0	0	0	0	0	0	0	0.00189372
bin15_BM_Day12	16859	A3	Uncharacterized_GST-like_protein_YibF OS=s__Salinarimonas_sp900094735 len=200 cid=NODE_172_length_67231_cov_35.603400	3	200	0	0	0.00144667	0	0.0025697	0.00237577	0	0	0	0	0	0	0	0
bin15_BM_Day12	1943	A3	Uncharacterized_HTH-type_transcriptional_regulator_Smed_0045 OS=s__Salinarimonas_sp900094735 len=139 cid=NODE_6_length_292395_cov_33.279438	1	139	0	0	0	0	0	0	0.00265998	0	0	0	0	0	0	0
bin15_BM_Day12	13075	A3	Uncharacterized_symporter_H16_A2524 OS=s__Salinarimonas_sp900094735 len=590 cid=NODE_113_length_79228_cov_36.956500	10	590	0	0	0	0.000961972	0.00174217	0.00402673	0.00125335	0	0	0	0	0	0	0
bin15_BM_Day12	33479	A3	Universal_stress_protein_family OS=s__Salinarimonas_sp900094735 len=273 cid=NODE_564_length_36620_cov_34.241160	3	273	0	0	0	0.00207899	0.00188257	0	0.00135435	0	0	0	0	0	0	0
bin15_BM_Day12	16898	A3	Ureidoglycolate_lyase OS=s__Salinarimonas_sp900094735 len=282 cid=NODE_172_length_67231_cov_35.603400	20	282	0	0	0	0.00402527	0.00364497	0.00673978	0.00131113	0	0	0.00198927	0.0028259	0.00658185	0.00513024	0.00338452
bin16_BM_Day10	18667	A4	10_kDa_chaperonin OS=s__Pararhodobacter_sp001314715 len=95 cid=NODE_218_length_56332_cov_13.159977	8	95	0	0	0	0	0.0108198	0.0150049	0.00778395	0	0.0351725	0	0	0	0	0
bin16_BM_Day10	23357	A4	2%2C3-diketo-L-gulonate-binding_periplasmic_protein_YiaO OS=s__Rubellimicrobium_thermophilum len=335 cid=NODE_323_length_44375_cov_12.809792	7	335	0	0	0	0.00169422	0.00460245	0.00283674	0.00110369	0	0	0	0	0	0	0
bin16_BM_Day10	62046	A4	30S_ribosomal_protein_S1 OS=s__Rhodobaca_barguzinensis len=559 cid=NODE_2822_length_9240_cov_12.591399	5	559	0	0	0	0.00203064	0.000919393	0	0	0	0	0.00100353	0.00142559	0	0	0
bin16_BM_Day10	54258	A4	30S_ribosomal_protein_S4 OS=s__Rhodobaca_barguzinensis len=206 cid=NODE_2018_length_11950_cov_14.270870	2	206	0	0	0	0	0.00249486	0	0	0	0	0	0.00386847	0	0	0
bin16_BM_Day10	8089	A4	30S_ribosomal_protein_S9 OS=s__Roseibaca_calidilacus len=164 cid=NODE_50_length_110841_cov_12.397126	1	164	0	0	0	0	0	0	0.0022545	0	0	0	0	0	0	0
bin16_BM_Day10	15902	A4	31_kDa_immunogenic_protein OS=s__Natronohydrobacter_thiooxidans len=319 cid=NODE_166_length_63046_cov_13.181153	50	319	0.00317237	0.00103581	0.00272101	0.00533759	0.0177221	0.00744756	0.00579526	0.00999357	0.0104746	0.00527563	0.00249813	0.00727305	0.00302346	0.00897588
bin16_BM_Day10	44919	A4	31_kDa_immunogenic_protein OS=s__Rhodobaca_barguzinensis len=321 cid=NODE_1284_length_16498_cov_12.512923	107	321	0.00315261	0.00617614	0.00450677	0.0106087	0.0176117	0.0133221	0.00921464	0.0397252	0.072865	0.0227186	0.00248257	0.015901	0.00751156	0.0222999
bin16_BM_Day10	71148	A4	3-hydroxybutyryl-CoA_dehydrogenase OS=s__Natronohydrobacter_thiooxidans len=196 cid=NODE_4019_length_6921_cov_12.449170	3	196	0	0	0	0.00289573	0	0.00484852	0	0	0	0	0	0	0	0
bin16_BM_Day10	33436	A4	3-isopropylmalate_dehydrogenase OS=s__Natronohydrobacter_thiooxidans len=367 cid=NODE_666_length_27152_cov_13.337860	20	367	0.00137873	0.00180067	0.000788377	0.00154649	0.00280077	0.0025894	0.00201492	0	0	0.00152854	0.0021714	0.00252872	0.00262802	0.00390096
bin16_BM_Day10	27553	A4	3-oxoacyl-[acyl-carrier-protein]_synthase_1 OS=s__Rhodobaca_barguzinensis len=409 cid=NODE_446_length_35924_cov_13.022443	3	409	0	0	0	0.00138769	0	0.00232349	0	0	0	0	0	0	0	0
bin16_BM_Day10	42061	A4	50S_ribosomal_protein_L1 OS=s__Pararhodobacter_sp001314715 len=232 cid=NODE_1102_length_18368_cov_13.475072	2	232	0	0	0	0	0.00221526	0.00204808	0	0	0	0	0	0	0	0
bin16_BM_Day10	42060	A4	50S_ribosomal_protein_L11 OS=s__Rhodobaca_barguzinensis len=150 cid=NODE_1102_length_18368_cov_13.475072	11	150	0	0	0.0019289	0.0113513	0.0102788	0.00633539	0	0	0.0222759	0.00373984	0	0	0	0
bin16_BM_Day10	40642	A4	50S_ribosomal_protein_L17 OS=s__Thioclava_dalianensis len=138 cid=NODE_1019_length_19369_cov_12.827120	3	138	0	0	0	0.00411278	0.00372421	0	0.00267926	0	0	0	0	0	0	0
bin16_BM_Day10	27549	A4	50S_ribosomal_protein_L19 OS=s__Natronohydrobacter_thiooxidans len=126 cid=NODE_445_length_36016_cov_14.151164	18	126	0	0.00262241	0.0022963	0.00450447	0.0203945	0.00754214	0.0117377	0	0.0265189	0.00890437	0	0.0036827	0	0
bin16_BM_Day10	47853	A4	50S_ribosomal_protein_L21 OS=s__Rhodobaca_barguzinensis len=238 cid=NODE_1495_length_14777_cov_13.027578	1	238	0	0	0	0	0	0.00199645	0	0	0	0	0	0	0	0
bin16_BM_Day10	25634	A4	50S_ribosomal_protein_L25 OS=s__Natronohydrobacter_thiooxidans len=209 cid=NODE_386_length_40040_cov_12.853745	2	209	0	0	0	0	0.00245905	0.00227347	0	0	0	0	0	0	0	0
bin16_BM_Day10	51787	A4	50S_ribosomal_protein_L32 OS=s__Rhodobaca_barguzinensis len=68 cid=NODE_1811_length_12900_cov_11.839237	6	68	0	0	0.0127648	0	0.00755795	0.00698757	0.00543732	0	0	0	0	0	0	0
bin16_BM_Day10	32776	A4	50S_ribosomal_protein_L9 OS=s__Natronohydrobacter_thiooxidans len=205 cid=NODE_636_length_27807_cov_12.538412	23	205	0	0.00322365	0.00705694	0.0083058	0.0150422	0.00927131	0.00541079	0	0	0	0	0	0	0
bin16_BM_Day10	16450	A4	6%2C7-dimethyl-8-ribityllumazine_synthase OS=s__Roseinatronobacter_thiooxidans len=183 cid=NODE_176_length_61816_cov_12.692314	2	183	0	0	0	0	0	0	0	0	0	0.00306544	0	0	0.0026352	0
bin16_BM_Day10	18666	A4	60_kDa_chaperonin OS=s__Roseinatronobacter_thiooxidans len=550 cid=NODE_218_length_56332_cov_13.159977	210	550	0.00459994	0.00060077	0.00105213	0.0103193	0.0196232	0.0164144	0.0094115	0.00289813	0.0546772	0.0214191	0.0434675	0.0219355	0.0245505	0.0199564
bin16_BM_Day10	17229	A4	Acetoacetyl-CoA_reductase OS=s__Roseibaca_calidilacus len=240 cid=NODE_191_length_60011_cov_13.416389	14	240	0	0	0.00241112	0.00709454	0.00428284	0.00395962	0.00462172	0	0	0	0	0	0.00200934	0.00198841
bin16_BM_Day10	35535	A4	Acetolactate_synthase_large_subunit OS=s__Rhodobaca_barguzinensis len=585 cid=NODE_758_length_24570_cov_12.920702	2	585	0	0	0	0	0.000878531	0	0.00063203	0	0	0	0	0	0	0
bin16_BM_Day10	20883	A4	Acetyl-coenzyme_A_synthetase OS=s__Natronohydrobacter_thiooxidans len=648 cid=NODE_265_length_49196_cov_13.387151	26	648	0	0	0.000446504	0.000875869	0.00634495	0.00513284	0.00171175	0	0.00515646	0.000865703	0	0	0.0014884	0.00147289
bin16_BM_Day10	72217	A4	Aconitate_hydratase_A OS=s__Mangrovicoccus_sp003254465 len=563 cid=NODE_4182_length_6702_cov_14.046788	8	563	0	0	0	0	0.00182572	0.00168794	0.000656727	0.00283121	0	0.00199281	0	0	0	0
bin16_BM_Day10	27086	A4	Acyl_carrier_protein OS=s__Roseinatronobacter_thiooxidans len=77 cid=NODE_431_length_37083_cov_12.560063	5	77	0.00657134	0	0	0.00737095	0.00667455	0.00617084	0.00480179	0	0	0	0	0	0	0
bin16_BM_Day10	12746	A4	Adenylosuccinate_lyase OS=s__Natronohydrobacter_thiooxidans len=434 cid=NODE_112_length_73637_cov_12.294583	5	434	0	0	0.000666669	0.00130775	0.00236839	0	0.00085193	0	0	0	0	0	0	0
bin16_BM_Day10	35371	A4	Aerobic_cobaltochelatase_subunit_CobS OS=s__Roseinatronobacter_thiooxidans len=328 cid=NODE_750_length_24835_cov_13.344229	3	328	0	0	0.000882117	0	0.00156689	0.00144864	0	0	0	0	0	0	0	0
bin16_BM_Day10	19040	A4	Alpha-glucosides-binding_periplasmic_protein_AglE OS=s__Roseinatronobacter_thiooxidans len=450 cid=NODE_226_length_55524_cov_13.208008	14	450	0	0	0.000642965	0.00126125	0.00456836	0.0031677	0.00246492	0	0	0	0	0.00103116	0.00107165	0
bin16_BM_Day10	17221	A4	Alpha-keto_acid-binding_periplasmic_protein_TakP OS=s__Natronohydrobacter_thiooxidans len=369 cid=NODE_191_length_60011_cov_13.416389	97	369	0.00548502	0.000895457	0.000784104	0.0123049	0.0320342	0.0231783	0.013026	0.0215986	0.0271657	0.00304052	0.00863852	0.00880255	0.00653445	0.00387982
bin16_BM_Day10	40631	A4	Alpha-keto_acid-binding_periplasmic_protein_TakP OS=s__Rhodobaca_barguzinensis len=353 cid=NODE_1019_length_19369_cov_12.827120	12	353	0	0	0	0	0	0.00269209	0	0	0	0.00158917	0	0.00394352	0.00273225	0.00540756
bin16_BM_Day10	21660	A4	Aspartate_aminotransferase_A OS=s__Roseinatronobacter_thiooxidans len=400 cid=NODE_283_length_47946_cov_12.772421	3	400	0	0	0	0	0.00128485	0.00118789	0	0	0	0.00140244	0	0	0	0
bin16_BM_Day10	25057	A4	Aspartate--tRNA(Asp/Asn)_ligase OS=s__Rhodobaca_barguzinensis len=594 cid=NODE_370_length_41285_cov_14.822193	13	594	0	0	0	0.000955494	0.00259566	0.000799923	0.00186736	0	0	0	0	0.00156236	0.000811856	0.00160679
bin16_BM_Day10	20302	A4	ATP_synthase_gamma_chain OS=s__Natronohydrobacter_thiooxidans len=289 cid=NODE_252_length_50659_cov_13.117105	4	289	0	0	0.00100116	0	0.00355668	0.00164413	0	0	0	0	0	0	0	0
bin16_BM_Day10	20303	A4	ATP_synthase_subunit_alpha_1 OS=s__Natronohydrobacter_thiooxidans len=512 cid=NODE_252_length_50659_cov_13.117105	550	512	0.025695	0.0548555	0.0401225	0.0665113	0.0652464	0.077027	0.0743808	0.00622646	0.0326307	0.0131479	0.017121	0.00996919	0.00753504	0.00745652
bin16_BM_Day10	20301	A4	ATP_synthase_subunit_beta_1 OS=s__Natronohydrobacter_thiooxidans len=472 cid=NODE_252_length_50659_cov_13.117105	1306	472	0.0707533	0.0868062	0.0839805	0.17075	0.181839	0.148989	0.206019	0.0472789	0.0778712	0.0724989	0.028702	0.0599687	0.0582369	0.0384201
bin16_BM_Day10	28209	A4	ATP-dependent_Clp_protease_ATP-binding_subunit_ClpX OS=s__Rhodobaca_barguzinensis len=420 cid=NODE_468_length_34647_cov_12.686459	6	420	0	0	0	0.00135134	0.00122367	0.00113132	0.000880328	0	0.0159113	0	0	0	0	0
bin16_BM_Day10	20869	A4	ATP-dependent_protease_ATPase_subunit_HslU OS=s__Natronohydrobacter_thiooxidans len=435 cid=NODE_265_length_49196_cov_13.387151	2	435	0	0	0	0	0.00118147	0.00109231	0	0	0	0	0	0	0	0
bin16_BM_Day10	19045	A4	ATP-dependent_RNA_helicase_RhlE OS=s__Natronohydrobacter_thiooxidans len=462 cid=NODE_226_length_55524_cov_13.208008	1	462	0	0	0	0.00122849	0	0	0	0	0	0	0	0	0	0
bin16_BM_Day10	22545	A4	Bacterial_extracellular_solute-binding_protein%2C_family_7 OS=s__Rhodobaca_barguzinensis len=360 cid=NODE_304_length_46068_cov_12.522896	43	360	0.00421661	0	0.00160741	0.00630626	0.0228418	0.0118789	0.00821639	0	0	0	0	0	0.00133956	0
bin16_BM_Day10	18904	A4	Bacterial_extracellular_solute-binding_protein,Bacterial_extracellular_solute-binding_protein OS=s__Mangrovicoccus_sp003254465 len=426 cid=NODE_223_length_55752_cov_13.255543	13	426	0	0	0	0.00399692	0.00482573	0.00334616	0	0	0	0	0	0.00108925	0.00226405	0
bin16_BM_Day10	22676	A4	Bacterial_extracellular_solute-binding_protein,Bacterial_extracellular_solute-binding_protein OS=s__Natronohydrobacter_thiooxidans len=417 cid=NODE_307_length_45878_cov_13.751348	26	417	0	0.000792383	0.00208154	0.00544425	0.00492989	0.0056973	0.00354664	0	0.00801291	0	0	0.00111276	0	0.00343322
bin16_BM_Day10	25603	A4	Bacterial_extracellular_solute-binding_protein,Bacterial_extracellular_solute-binding_protein OS=s__Rhodobaca_barguzinensis len=367 cid=NODE_386_length_40040_cov_12.853745	14	367	0	0	0.000788377	0	0.00420115	0.0051788	0.00402984	0	0	0	0	0.00126436	0	0.00130032
bin16_BM_Day10	8070	A4	Bacterial_extracellular_solute-binding_protein,Bacterial_extracellular_solute-binding_protein OS=s__Roseicitreum_antarcticum len=419 cid=NODE_50_length_110841_cov_12.397126	90	419	0.00966097	0.0015772	0.00138107	0.0121911	0.026985	0.0340206	0.00794186	0.00380423	0.00797466	0.00133884	0	0.00221489	0.00115094	0.00227789
bin16_BM_Day10	8047	A4	Bacterial_extracellular_solute-binding_proteins%2C_family_5_Middle OS=s__Pararhodobacter_sp003076755 len=532 cid=NODE_50_length_110841_cov_12.397126	23	532	0	0	0.000543862	0.0021337	0.00772843	0.00535889	0.00277998	0.00599238	0	0	0	0	0	0
bin16_BM_Day10	76149	A4	Bacterial_extracellular_solute-binding_proteins%2C_family_5_Middle OS=s__Rhodobaca_barguzinensis len=570 cid=NODE_4826_length_5955_cov_11.785254	47	570	0.000887708	0.00115938	0.00203042	0.00896153	0.0108198	0.00916965	0.00389197	0	0	0	0	0	0	0.00167445
bin16_BM_Day10	21021	A4	Beta_sliding_clamp OS=s__Roseibaca_calidilacus len=372 cid=NODE_268_length_48988_cov_13.436474	3	372	0	0	0	0	0	0.0012773	0.000993918	0	0	0.001508	0	0	0	0
bin16_BM_Day10	40628	A4	Beta-alanine--pyruvate_aminotransferase OS=s__Rhodobaca_barguzinensis len=440 cid=NODE_1019_length_19369_cov_12.827120	6	440	0.00114998	0	0	0	0.00116805	0.00215979	0	0	0	0	0	0.00105459	0	0.00108459
bin16_BM_Day10	16464	A4	Bifunctional_purine_biosynthesis_protein_PurH OS=s__Natronohydrobacter_thiooxidans len=529 cid=NODE_176_length_61816_cov_12.692314	3	529	0	0	0	0.0010729	0.000971532	0.000898213	0	0	0	0	0	0	0	0
bin16_BM_Day10	25602	A4	Binding-protein-dependent_transport_system_inner_membrane_component OS=s__Rhodobaca_barguzinensis len=435 cid=NODE_386_length_40040_cov_12.853745	8	435	0	0	0	0.00391423	0.00472589	0	0.000849971	0	0	0	0	0	0	0
bin16_BM_Day10	43663	A4	Carboxynorspermidine_synthase OS=s__Natronohydrobacter_thiooxidans len=407 cid=NODE_1202_length_17413_cov_12.759477	4	407	0	0	0.000710895	0.0013945	0	0.00116746	0.000908446	0	0	0	0	0	0	0
bin16_BM_Day10	17274	A4	Carboxy-terminal-processing_protease OS=s__Rhodobaca_barguzinensis len=446 cid=NODE_191_length_60011_cov_13.416389	1	446	0	0	0	0	0	0.00106537	0	0	0	0	0	0	0	0
bin16_BM_Day10	27558	A4	Catalase-peroxidase OS=s__Natronohydrobacter_thiooxidans len=721 cid=NODE_446_length_35924_cov_13.022443	21	721	0.00210538	0	0	0.00157438	0.00356408	0.000659022	0.000512812	0	0	0.0015561	0.00110528	0.00128716	0.0013377	0.00132377
bin16_BM_Day10	12768	A4	Cbb3-type_cytochrome_c_oxidase_subunit_CcoP OS=s__Pararhodobacter_sp001314715 len=307 cid=NODE_112_length_73637_cov_12.294583	9	307	0	0	0.000942457	0.00369748	0.00167407	0.00619094	0.00120436	0	0	0	0	0	0	0
bin16_BM_Day10	22688	A4	Chaperone_protein_DnaK OS=s__Natronohydrobacter_thiooxidans len=637 cid=NODE_307_length_45878_cov_13.751348	115	637	0.00873772	0.00259359	0.00408793	0.0133649	0.00806814	0.00820518	0.00522392	0.00750694	0.031473	0.00880652	0.00375308	0.00801291	0.00378526	0.00524415
bin16_BM_Day10	78065	A4	choline_ABC_transporter%2C_periplasmic_binding_protein OS=s__Rhodobaca_barguzinensis len=305 cid=NODE_5159_length_5648_cov_14.056857	17	305	0	0	0	0	0.00674021	0.00311577	0	0.0104523	0	0.00183926	0.0026128	0.00456413	0.00316224	0.0031293
bin16_BM_Day10	62054	A4	Cysteine--tRNA_ligase OS=s__Natronohydrobacter_thiooxidans len=520 cid=NODE_2822_length_9240_cov_12.591399	1	520	0	0	0	0	0	0.000913759	0	0	0	0	0	0	0	0
bin16_BM_Day10	12766	A4	cytochrome_c_oxidase%2C_cbb3-type%2C_subunit_II OS=s__Pararhodobacter_sp001314715 len=241 cid=NODE_112_length_73637_cov_12.294583	5	241	0	0	0	0	0.0063976	0.0019716	0.00153418	0	0	0	0	0	0	0
bin16_BM_Day10	18635	A4	Cytochrome_c_oxidase_subunit_2 OS=s__Rhodobaca_barguzinensis len=296 cid=NODE_218_length_56332_cov_13.159977	2	296	0	0	0	0	0	0	0.00249823	0	0	0	0	0	0	0
bin16_BM_Day10	14775	A4	Cytochrome_c2 OS=s__Rhodobaca_barguzinensis len=155 cid=NODE_145_length_66029_cov_13.242247	2	155	0	0	0	0	0	0	0	0	0	0	0	0.00299368	0	0.00307882
bin16_BM_Day10	25071	A4	Cytochrome_c551_peroxidase OS=s__Natronohydrobacter_thiooxidans len=328 cid=NODE_370_length_41285_cov_14.822193	23	328	0	0	0	0.00519113	0.0109682	0.00144864	0.0022545	0	0.0101871	0.00171029	0.00242959	0.00282939	0.005881	0.00145493
bin16_BM_Day10	12799	A4	D-3-phosphoglycerate_dehydrogenase OS=s__Rhodobaca_barguzinensis len=531 cid=NODE_113_length_73623_cov_12.778545	19	531	0	0	0.00108977	0.00320657	0.00387149	0.00447415	0.00208891	0	0.00629262	0	0.00150076	0	0	0
bin16_BM_Day10	25622	A4	D-hydantoinase/dihydropyrimidinase OS=s__Natronohydrobacter_thiooxidans len=483 cid=NODE_386_length_40040_cov_12.853745	8	483	0	0	0	0.00117508	0.00319218	0.00196751	0.000765502	0	0	0.00116144	0	0	0	0
bin16_BM_Day10	42110	A4	Dihydrolipoyllysine-residue_acetyltransferase_component_of_pyruvate_dehydrogenase_complex OS=s__Natronohydrobacter_thiooxidans len=437 cid=NODE_1105_length_18350_cov_13.505056	17	437	0.00115788	0	0.00132418	0.00519509	0.00588033	0.00326193	0.000846081	0	0	0.0012837	0	0	0	0
bin16_BM_Day10	42737	A4	DNA-directed_RNA_polymerase_subunit_beta OS=s__Rhodobaca_barguzinensis len=1377 cid=NODE_1143_length_17967_cov_14.574196	80	1377	0.00293969	0.00191967	0.00168096	0.00370956	0.00373232	0.00345065	0.00268509	0.00115757	0.00970627	0.00122217	0.0023149	0.00101094	0.000350212	0.000346563
bin16_BM_Day10	16477	A4	DNA-directed_RNA_polymerase_subunit_omega OS=s__Roseinatronobacter_thiooxidans len=119 cid=NODE_176_length_61816_cov_12.692314	1	119	0	0	0	0	0	0.0039929	0	0	0	0	0	0	0	0
bin16_BM_Day10	18939	A4	Domain_of_unknown_function_(DUF305) OS=s__Natronohydrobacter_thiooxidans len=143 cid=NODE_223_length_55752_cov_13.255543	3	143	0	0	0	0	0.00359399	0.00332276	0.00258558	0	0	0	0	0	0	0
bin16_BM_Day10	22558	A4	D-xylose-binding_periplasmic_protein OS=s__Rhodobaca_barguzinensis len=341 cid=NODE_304_length_46068_cov_12.522896	143	341	0.00741926	0.00290695	0.00339395	0.0116509	0.0422004	0.0320485	0.0108427	0.0654417	0.0489939	0.0148058	0.00934785	0.0122469	0.0113136	0.0195925
bin16_BM_Day10	16482	A4	Electron_transfer_flavoprotein_subunit_alpha OS=s__Roseinatronobacter_thiooxidans len=308 cid=NODE_176_length_61816_cov_12.692314	8	308	0.00328567	0	0.000939397	0.00184274	0.00166864	0.00154271	0.00120045	0	0	0	0.00258735	0	0	0
bin16_BM_Day10	42051	A4	Enoyl-[acyl-carrier-protein]_reductase_[NADH]_1 OS=s__Natronohydrobacter_thiooxidans len=273 cid=NODE_1102_length_18368_cov_13.475072	4	273	0	0	0.00105983	0	0.00188257	0.00174049	0.00135435	0	0	0	0	0	0	0
bin16_BM_Day10	13055	A4	Ferritin-like_domain OS=s__Natronohydrobacter_thiooxidans len=156 cid=NODE_117_length_73267_cov_12.368601	3	156	0	0	0	0	0	0	0	0	0	0.003596	0	0.00297449	0	0.00305909
bin16_BM_Day10	50934	A4	Flagellin_FljM OS=s__Paracoccus_sphaerophysae len=277 cid=NODE_1737_length_13261_cov_13.104498	2	277	0	0	0	0	0	0	0.00266959	0	0	0	0	0	0	0
bin16_BM_Day10	25617	A4	Formylaminopyrimidine-binding_protein OS=s__Natronohydrobacter_thiooxidans len=329 cid=NODE_386_length_40040_cov_12.853745	14	329	0.00153797	0	0	0.00172512	0.00781065	0.00288848	0.00337147	0	0	0	0	0.0014104	0	0.00145051
bin16_BM_Day10	13071	A4	Formylaminopyrimidine-binding_protein OS=s__Roseinatronobacter_thiooxidans len=334 cid=NODE_117_length_73267_cov_12.368601	1	334	0	0	0	0	0	0.00142262	0	0	0	0	0	0	0	0
bin16_BM_Day10	43668	A4	Fructose-1%2C6-bisphosphatase_class_2 OS=s__Rhodobaca_barguzinensis len=342 cid=NODE_1202_length_17413_cov_12.759477	7	342	0	0	0	0	0.00150275	0	0.0010811	0	0	0.00164028	0	0.00271357	0.00282013	0
bin16_BM_Day10	21677	A4	Glutamate/glutamine/aspartate/asparagine-binding_protein_BztA OS=s__WD3A24_sp002967695 len=339 cid=NODE_283_length_47946_cov_12.772421	50	339	0	0	0.000853494	0.0117196	0.0181926	0.0112131	0.00545336	0	0.00985659	0.00496438	0.00705225	0.00273758	0.00426763	0.00703861
bin16_BM_Day10	19081	A4	Glutamate_synthase_[NADPH]_large_chain OS=s__Roseinatronobacter_thiooxidans len=1512 cid=NODE_227_length_55174_cov_13.745442	5	1512	0	0	0.000191359	0	0.000679816	0.000314256	0.000244535	0	0	0	0	0	0	0
bin16_BM_Day10	29124	A4	Glutamine_synthetase OS=s__Natronohydrobacter_thiooxidans len=439 cid=NODE_498_length_33497_cov_13.152294	2	439	0	0	0	0.00129285	0.00117071	0	0	0	0	0	0	0	0	0
bin16_BM_Day10	35546	A4	Glutamine_synthetase OS=s__Roseibaca_calidilacus len=350 cid=NODE_758_length_24570_cov_12.920702	17	350	0	0	0.00165334	0.00324322	0.00440521	0.00271517	0.00422557	0	0	0.00320557	0	0.00132577	0.00137784	0
bin16_BM_Day10	37378	A4	Glyceraldehyde-3-phosphate_dehydrogenase OS=s__Thioclava_indica len=333 cid=NODE_848_length_22445_cov_13.453997	6	333	0	0	0	0.00170439	0.00154337	0.00285378	0.00111032	0	0	0	0	0	0.00144818	0
bin16_BM_Day10	25073	A4	Glycerol_kinase OS=s__Natronohydrobacter_thiooxidans len=495 cid=NODE_370_length_41285_cov_14.822193	3	495	0	0	0	0	0.00103826	0.000959908	0.000746945	0	0	0	0	0	0	0
bin16_BM_Day10	12847	A4	Glycine_zipper,OmpA_family OS=s__Natronohydrobacter_thiooxidans len=215 cid=NODE_113_length_73623_cov_12.778545	6	215	0.00235346	0	0	0	0.00717126	0.00221002	0	0	0	0.00260919	0	0	0	0
bin16_BM_Day10	59741	A4	Glycolate_oxidase_iron-sulfur_subunit OS=s__Natronohydrobacter_thiooxidans len=437 cid=NODE_2562_length_9929_cov_11.761292	1	437	0	0	0	0	0	0	0.000846081	0	0	0	0	0	0	0
bin16_BM_Day10	15933	A4	Glycolate_oxidase_iron-sulfur_subunit OS=s__Roseibaca_calidilacus len=435 cid=NODE_166_length_63046_cov_13.181153	1	435	0	0	0	0	0	0	0.000849971	0	0	0	0	0	0	0
bin16_BM_Day10	15618	A4	GTPase_Der OS=s__Natronohydrobacter_thiooxidans len=486 cid=NODE_160_length_63497_cov_14.001702	3	486	0	0	0	0	0.00211498	0.000977684	0	0	0	0	0	0	0	0
bin16_BM_Day10	51152	A4	Hint_domain OS=s__Natronohydrobacter_thiooxidans len=357 cid=NODE_1755_length_13183_cov_11.954982	1	357	0	0	0	0	0	0	0	0	0.00935962	0	0	0	0	0
bin16_BM_Day10	50396	A4	hypothetical_protein OS=s__Natronohydrobacter_thiooxidans len=148 cid=NODE_1693_length_13466_cov_13.163001	26	148	0.00341887	0	0.00390992	0.00766977	0.00694514	0.00963151	0.0124911	0.0107701	0.0677307	0.0151615	0	0.00313527	0.00325839	0.00322444
bin16_BM_Day10	9245	A4	hypothetical_protein OS=s__Natronohydrobacter_thiooxidans len=325 cid=NODE_64_length_94342_cov_13.233192	136	325	0.00311381	0.0101669	0.00712208	0.0139708	0.026883	0.0307023	0.0159272	0.0343317	0.0514059	0.0155347	0.00980805	0.0128498	0.0103868	0.0220254
bin16_BM_Day10	18647	A4	hypothetical_protein OS=s__Natronohydrobacter_thiooxidans len=461 cid=NODE_218_length_56332_cov_13.159977	3	461	0	0	0	0.00123116	0	0.0010307	0.000802034	0	0	0	0	0	0	0
bin16_BM_Day10	37381	A4	hypothetical_protein OS=s__Rhodobaca_barguzinensis len=194 cid=NODE_848_length_22445_cov_13.453997	7	194	0	0	0	0.00292558	0.00529836	0.0048985	0.00381173	0	0	0	0	0	0	0
bin16_BM_Day10	47772	A4	hypothetical_protein OS=s__Rhodobaca_barguzinensis len=70 cid=NODE_1490_length_14793_cov_13.771339	4	70	0	0	0	0	0	0.00678792	0.00528197	0	0	0	0	0.0132577	0	0
bin16_BM_Day10	36040	A4	hypothetical_protein OS=s__Roseinatronobacter_thiooxidans len=334 cid=NODE_782_length_24025_cov_12.654234	13	334	0	0.000989292	0.000866271	0.00169929	0.00615498	0.00569047	0.002214	0	0	0	0	0	0	0
bin16_BM_Day10	31954	A4	hypothetical_protein OS=s__Roseinatronobacter_thiooxidans len=354 cid=NODE_602_length_29085_cov_12.513607	6	354	0	0	0.000817329	0.00160329	0.00145181	0.00134224	0.00104446	0	0	0	0	0	0	0.00134807
bin16_BM_Day10	35649	A4	hypothetical_protein OS=s__Roseinatronobacter_thiooxidans len=503 cid=NODE_763_length_24443_cov_11.722897	4	503	0	0.000656906	0.000575218	0	0	0	0	0	0	0.00111526	0.0015843	0	0	0
bin16_BM_Day10	23759	A4	hypothetical_protein OS=s__Roseinatronobacter_thiooxidans len=92 cid=NODE_334_length_43600_cov_12.563670	7	92	0	0	0	0.00616917	0.0111726	0.0103294	0.00803777	0	0	0	0	0	0	0
bin16_BM_Day10	22685	A4	hypothetical_protein OS=s__Roseinatronobacter_thiooxidans len=98 cid=NODE_307_length_45878_cov_13.751348	56	98	0.0361424	0.010115	0.0118096	0.0579146	0.0419543	0.0436366	0.0264098	0	0.0340957	0.00572424	0.00813167	0	0.00984168	0.0146087
bin16_BM_Day10	19120	A4	hypothetical_protein OS=UNKNOWN len=228 cid=NODE_227_length_55174_cov_13.745442	21	228	0	0	0.00253802	0.00248931	0.0157789	0.00833604	0.00648662	0	0	0.00246042	0	0.00203518	0.0021151	0
bin16_BM_Day10	8116	A4	Inosine-5'-monophosphate_dehydrogenase OS=s__Rhodobaca_barguzinensis len=420 cid=NODE_50_length_110841_cov_12.397126	15	420	0	0.000786723	0.00137778	0.00135134	0.00244734	0.00226264	0.00176066	0	0.00795567	0.00267131	0	0	0.00229639	0
bin16_BM_Day10	37383	A4	Intrinsic_membrane_protein_PufX OS=s__Roseinatronobacter_thiooxidans len=76 cid=NODE_848_length_22445_cov_13.453997	3	76	0	0	0	0	0.00676238	0.00625203	0.00486497	0	0	0	0	0	0	0
bin16_BM_Day10	21652	A4	Iron-sulfur_cluster_carrier_protein OS=s__Roseinatronobacter_thiooxidans len=359 cid=NODE_283_length_47946_cov_12.772421	3	359	0	0	0	0.00316191	0.00143159	0	0	0	0	0	0	0	0	0
bin16_BM_Day10	33437	A4	Isocitrate_dehydrogenase_[NADP] OS=s__Natronohydrobacter_thiooxidans len=735 cid=NODE_666_length_27152_cov_13.337860	3	735	0	0	0	0	0.000699239	0	0	0	0	0.00152646	0	0	0	0
bin16_BM_Day10	22371	A4	Ketol-acid_reductoisomerase_(NADP(+)) OS=s__Roseibaca_calidilacus len=340 cid=NODE_300_length_46408_cov_13.373805	11	340	0	0	0	0	0.00453477	0.00279503	0.00326239	0	0.0098276	0	0	0	0	0.00280716
bin16_BM_Day10	13085	A4	L-lactate_dehydrogenase OS=s__Natronohydrobacter_thiooxidans len=389 cid=NODE_117_length_73267_cov_12.368601	3	389	0	0	0	0	0.00132118	0.00122148	0.000950482	0	0	0	0	0	0	0
bin16_BM_Day10	64119	A4	Malate_dehydrogenase OS=s__Natronohydrobacter_thiooxidans len=320 cid=NODE_3062_length_8675_cov_13.282135	46	320	0.00474369	0	0	0.00354727	0.00642426	0.00593943	0.00346629	0	0.0208836	0.0105183	0.00249032	0.00725032	0.0150701	0.00894783
bin16_BM_Day10	40638	A4	Manganese-binding_lipoprotein_MntA OS=s__Roseinatronobacter_thiooxidans len=328 cid=NODE_1019_length_19369_cov_12.827120	1	328	0	0	0	0	0	0.00144864	0	0	0	0	0	0	0	0
bin16_BM_Day10	87155	A4	Methionine--tRNA_ligase OS=s__Natronohydrobacter_thiooxidans len=571 cid=NODE_7012_length_4264_cov_11.399857	5	571	0	0	0	0.000993981	0.000900071	0.000832145	0.000647526	0	0	0.000982444	0	0	0	0
bin16_BM_Day10	23746	A4	Methylmalonyl-CoA_mutase OS=s__Rhodobaca_barguzinensis len=714 cid=NODE_334_length_43600_cov_12.563670	2	714	0	0	0	0	0.000719805	0	0	0	0	0	0	0.000649888	0	0
bin16_BM_Day10	72880	A4	Na(+)/H(+)_antiporter_NhaA OS=s__Natronohydrobacter_thiooxidans len=268 cid=NODE_4286_length_6558_cov_23.179609	2	268	0	0	0	0	0.00191769	0.00177296	0	0	0	0	0	0	0	0
bin16_BM_Day10	21128	A4	Na(+)/H(+)_antiporter_NhaA OS=s__Roseinatronobacter_thiooxidans len=265 cid=NODE_271_length_48711_cov_12.416105	2	265	0	0	0	0	0.0019394	0.00179304	0	0	0	0	0	0	0	0
bin16_BM_Day10	13102	A4	NAD(P)_transhydrogenase_subunit_alpha OS=s__Rhodobaca_barguzinensis len=523 cid=NODE_117_length_73267_cov_12.368601	3	523	0	0	0	0	0	0.000908517	0.000706955	0	0	0.00107261	0	0	0	0
bin16_BM_Day10	13101	A4	NAD(P)_transhydrogenase_subunit_beta OS=s__Roseinatronobacter_thiooxidans len=500 cid=NODE_117_length_73267_cov_12.368601	1	500	0	0	0	0	0	0	0.000739475	0	0	0	0	0	0	0
bin16_BM_Day10	25627	A4	NAD-dependent_dihydropyrimidine_dehydrogenase_subunit_PreT OS=s__Natronohydrobacter_thiooxidans len=433 cid=NODE_386_length_40040_cov_12.853745	5	433	0	0	0.000668209	0	0.00237386	0.00219471	0	0	0	0	0	0	0	0
bin16_BM_Day10	28232	A4	NADH-quinone_oxidoreductase_chain_3 OS=s__Rhodobaca_barguzinensis len=670 cid=NODE_468_length_34647_cov_12.686459	6	670	0	0	0	0.000847109	0.000767076	0.00212756	0.000551847	0	0	0	0	0	0	0
bin16_BM_Day10	28223	A4	NADH-quinone_oxidoreductase_subunit_C OS=s__Roseinatronobacter_thiooxidans len=199 cid=NODE_468_length_34647_cov_12.686459	7	199	0	0	0.00145394	0	0.00516523	0.00716313	0.00185798	0	0	0	0	0	0	0
bin16_BM_Day10	28225	A4	NADH-quinone_oxidoreductase_subunit_D OS=s__Roseinatronobacter_thiooxidans len=407 cid=NODE_468_length_34647_cov_12.686459	5	407	0	0	0	0.0013945	0.00252551	0.00233491	0	0	0	0	0	0	0	0
bin16_BM_Day10	25623	A4	N-carbamoyl-L-amino-acid_hydrolase OS=s__Roseinatronobacter_thiooxidans len=416 cid=NODE_386_length_40040_cov_12.853745	6	416	0	0	0	0	0.0037063	0.0022844	0.000888792	0	0	0	0	0	0	0
bin16_BM_Day10	23345	A4	NFU1_iron-sulfur_cluster_scaffold_homolog%2C_mitochondrial OS=s__Rhodobaca_barguzinensis len=185 cid=NODE_323_length_44375_cov_12.809792	1	185	0	0	0	0	0.00277806	0	0	0	0	0	0	0	0	0
bin16_BM_Day10	18911	A4	NMT1/THI5_like OS=s__Rhodobaca_barguzinensis len=348 cid=NODE_223_length_55752_cov_13.255543	4	348	0	0	0	0	0.00295368	0.00273077	0	0	0	0	0	0	0	0
bin16_BM_Day10	31932	A4	Nucleoside_diphosphate_kinase OS=s__Natronohydrobacter_thiooxidans len=140 cid=NODE_602_length_29085_cov_12.513607	12	140	0	0.00236017	0.00413335	0.00405402	0.00734201	0.00339396	0.00528197	0	0	0.00400697	0.00569217	0	0.00344459	0
bin16_BM_Day10	18648	A4	OmpA_family OS=s__Rhodobaca_barguzinensis len=201 cid=NODE_218_length_56332_cov_13.159977	1	201	0	0	0	0	0	0	0.00183949	0	0	0	0	0	0	0
bin16_BM_Day10	13059	A4	OmpA_family OS=s__Rhodobaca_barguzinensis len=358 cid=NODE_117_length_73267_cov_12.368601	7	358	0	0	0	0.00317074	0.00287118	0.00265449	0.00103279	0	0	0	0	0	0	0
bin16_BM_Day10	23731	A4	outer_membrane_protein_assembly_complex%2C_YaeT_protein OS=s__Rhodobaca_barguzinensis len=781 cid=NODE_334_length_43600_cov_12.563670	2	781	0	0	0	0	0.000658055	0	0.000473416	0	0	0	0	0	0	0
bin16_BM_Day10	27076	A4	Oxidoreductase_family%2C_NAD-binding_Rossmann_fold OS=s__Natronohydrobacter_thiooxidans len=373 cid=NODE_431_length_37083_cov_12.560063	1	373	0	0	0	0.00152162	0	0	0	0	0	0	0	0	0	0
bin16_BM_Day10	22552	A4	Oxidoreductase_family%2C_NAD-binding_Rossmann_fold,Oxidoreductase_family%2C_C-terminal_alpha/beta_domain OS=s__Rhodobaca_barguzinensis len=372 cid=NODE_304_length_46068_cov_12.522896	1	372	0	0	0	0	0.00138156	0	0	0	0	0	0	0	0	0
bin16_BM_Day10	43002	A4	Periplasmic_[NiFe]_hydrogenase_small_subunit OS=s__Bosea_vaviloviae_B len=320 cid=NODE_1160_length_17820_cov_15.872164	1	320	0	0	0	0	0.00160606	0	0	0	0	0	0	0	0	0
bin16_BM_Day10	43003	A4	Periplasmic_[NiFeSe]_hydrogenase_large_subunit OS=s__Bosea_vaviloviae_B len=536 cid=NODE_1160_length_17820_cov_15.872164	4	536	0	0	0	0	0.00287653	0.000886482	0	0	0	0	0	0	0	0
bin16_BM_Day10	53798	A4	Periplasmic_binding_protein OS=s__Natronohydrobacter_thiooxidans len=393 cid=NODE_1978_length_12141_cov_21.976336	5	393	0	0	0	0	0.00261547	0.00120904	0.000940808	0	0	0	0	0	0	0.00121429
bin16_BM_Day10	17237	A4	Periplasmic_binding_protein_domain,Periplasmic_binding_protein OS=s__Natronohydrobacter_thiooxidans len=379 cid=NODE_191_length_60011_cov_13.416389	7	379	0	0	0	0	0	0.00250741	0.000975561	0.00420574	0	0.00444044	0	0	0	0
bin16_BM_Day10	14796	A4	Periplasmic_binding_proteins_and_sugar_binding_domain_of_LacI_family,Periplasmic_binding_protein_domain OS=s__Mangrovicoccus_sp003254465 len=315 cid=NODE_145_length_66029_cov_13.242247	28	315	0.00321266	0	0	0.00360358	0.014684	0.00754214	0.00586885	0	0	0	0	0.00441924	0.00153093	0.00151498
bin16_BM_Day10	12762	A4	Periplasmic_binding_proteins_and_sugar_binding_domain_of_LacI_family,Periplasmic_binding_protein-like_domain,Periplasmic_binding_protein_domain OS=s__Ruegeria_denitrificans len=314 cid=NODE_112_length_73637_cov_12.294583	41	314	0	0	0.000921447	0.00361505	0.0229146	0.0181588	0.00471003	0.0203054	0	0	0	0.00147777	0	0.0045594
bin16_BM_Day10	21672	A4	Periplasmic_murein_peptide-binding_protein OS=s__Rhodobaca_barguzinensis len=530 cid=NODE_283_length_47946_cov_12.772421	44	530	0.000954704	0	0	0	0.00775759	0.00448259	0.00139524	0.00902249	0.012609	0.00423378	0.00150359	0.00350204	0.00454946	0.00810369
bin16_BM_Day10	46619	A4	Phospho-2-dehydro-3-deoxyheptonate_aldolase_1%2C_chloroplastic OS=s__Natronohydrobacter_thiooxidans len=467 cid=NODE_1402_length_15535_cov_11.809948	5	467	0	0	0	0.00121534	0.00110052	0.00203492	0	0	0	0.00120123	0	0	0	0
bin16_BM_Day10	13064	A4	Phosphoribosylformylglycinamidine_synthase_subunit_PurS OS=s__Rhodobaca_barguzinensis len=79 cid=NODE_117_length_73267_cov_12.368601	1	79	0	0	0	0	0	0	0	0	0	0.00710095	0	0	0	0
bin16_BM_Day10	70379	A4	Polyribonucleotide_nucleotidyltransferase OS=s__Natronohydrobacter_thiooxidans len=709 cid=NODE_3899_length_7102_cov_12.489428	26	709	0	0	0	0.00240154	0.00724881	0.0026807	0	0	0	0.00158244	0.00224797	0	0.00136035	0.00201926
bin16_BM_Day10	21126	A4	Probable_ABC_transporter-binding_protein_DR_1571 OS=s__Tropicimonas_A_sediminicola len=520 cid=NODE_271_length_48711_cov_12.416105	3	520	0	0	0	0	0	0.00274128	0	0	0	0	0	0	0	0
bin16_BM_Day10	15909	A4	Probable_cold_shock_protein_y4cH OS=s__Roseibaca_calidilacus len=68 cid=NODE_166_length_63046_cov_13.181153	3	68	0	0	0.00850984	0	0	0	0	0	0.049138	0	0	0	0	0
bin16_BM_Day10	41075	A4	Probable_fructose-bisphosphate_aldolase_class_1 OS=s__Rhodobaca_barguzinensis len=309 cid=NODE_1043_length_19024_cov_11.984659	6	309	0.00163752	0	0	0	0.00166324	0	0.00239312	0	0.0108135	0	0	0	0.00156065	0
bin16_BM_Day10	36161	A4	Probable_peptidyl-prolyl_cis-trans_isomerase OS=s__Natronohydrobacter_thiooxidans len=204 cid=NODE_788_length_23754_cov_12.465294	3	204	0	0	0	0	0.00251932	0.00232919	0	0.0078136	0	0	0	0	0	0
bin16_BM_Day10	27081	A4	Probable_sugar-binding_periplasmic_protein OS=s__Natronohydrobacter_thiooxidans len=411 cid=NODE_431_length_37083_cov_12.560063	9	411	0	0	0.000703977	0.00138093	0.00125046	0.00231219	0	0	0	0	0	0.001129	0.00117334	0.00232223
bin16_BM_Day10	71152	A4	Probable_transaldolase OS=s__Natronohydrobacter_thiooxidans len=217 cid=NODE_4019_length_6921_cov_12.449170	15	217	0	0	0.00133334	0.0026155	0.00710517	0.0043793	0.00340772	0	0	0	0.00734474	0.00427669	0.00222231	0.00219916
bin16_BM_Day10	23743	A4	Propionyl-CoA_carboxylase_alpha_chain%2C_mitochondrial OS=s__Natronohydrobacter_thiooxidans len=666 cid=NODE_334_length_43600_cov_12.563670	6	666	0	0	0.000434436	0.000852197	0.000771683	0.000713445	0	0.00239335	0	0.000842305	0	0	0	0
bin16_BM_Day10	27567	A4	Protein_of_unknown_function_(DUF1013) OS=s__Rhodobaca_barguzinensis len=267 cid=NODE_446_length_35924_cov_13.022443	2	267	0	0.00123754	0	0	0.00192487	0	0	0	0	0	0	0	0	0
bin16_BM_Day10	46518	A4	Putative_3-oxopropanoate_dehydrogenase OS=s__Roseinatronobacter_thiooxidans len=499 cid=NODE_1395_length_15579_cov_13.333741	3	499	0	0	0	0	0.00102994	0.000952213	0	0	0	0.0011242	0	0	0	0
bin16_BM_Day10	22357	A4	Putative_acyltransferase_Rv0859 OS=s__Natronohydrobacter_thiooxidans len=403 cid=NODE_300_length_46408_cov_13.373805	2	403	0	0	0	0	0.00127529	0	0	0	0	0	0	0.00115142	0	0
bin16_BM_Day10	21099	A4	Putative_peptidoglycan_binding_domain,Putative_peptidoglycan_binding_domain OS=s__Natronohydrobacter_thiooxidans len=541 cid=NODE_271_length_48711_cov_12.416105	2	541	0	0	0	0.0010491	0.000949983	0	0	0	0	0	0	0	0	0
bin16_BM_Day10	27561	A4	Putrescine_transport_ATP-binding_protein_PotG OS=s__Roseinatronobacter_thiooxidans len=377 cid=NODE_446_length_35924_cov_13.022443	2	377	0	0	0	0.00150547	0.00136324	0	0	0	0	0	0	0	0	0
bin16_BM_Day10	27562	A4	Putrescine-binding_periplasmic_protein_SpuD OS=s__Rhodobaca_barguzinensis len=362 cid=NODE_446_length_35924_cov_13.022443	17	362	0	0.000912773	0.00159853	0.00156785	0.00709863	0.00262516	0.00204275	0	0	0	0	0.00256365	0	0.00263656
bin16_BM_Day10	14768	A4	Reaction_center_protein_H_chain OS=s__Roseinatronobacter_thiooxidans len=264 cid=NODE_145_length_66029_cov_13.242247	6	264	0	0	0	0.00214986	0.00389349	0.00179983	0.00280104	0	0	0	0	0	0	0
bin16_BM_Day10	37385	A4	Reaction_center_protein_L_chain OS=s__Rhodobaca_barguzinensis len=283 cid=NODE_848_length_22445_cov_13.453997	3	283	0	0	0	0	0.00363209	0.00167899	0	0	0	0	0	0	0	0
bin16_BM_Day10	50895	A4	Receptor_family_ligand_binding_region,Periplasmic_binding_protein_domain,Periplasmic_binding_protein OS=s__Rhodobaca_barguzinensis len=402 cid=NODE_1735_length_13265_cov_12.589402	9	402	0	0.000821949	0.00143947	0.00141185	0.00383538	0.00118198	0.000919745	0	0	0	0	0	0	0
bin16_BM_Day10	27090	A4	Receptor_family_ligand_binding_region,Periplasmic_binding_protein_domain,Periplasmic_binding_protein OS=s__Roseinatronobacter_thiooxidans len=392 cid=NODE_431_length_37083_cov_12.560063	25	392	0	0.000842917	0.000738098	0.00144787	0.00786644	0.00606064	0.00188642	0	0	0.00143106	0.00406584	0.00355118	0.00123021	0.00243478
bin16_BM_Day10	13053	A4	ribonuclease%2C_Rne/Rng_family OS=s__Roseinatronobacter_thiooxidans len=940 cid=NODE_117_length_73267_cov_12.368601	1	940	0	0	0	0.000603791	0	0	0	0	0	0	0	0	0	0
bin16_BM_Day10	38571	A4	Ribosome_hibernation_promotion_factor OS=s__Roseibaca_calidilacus len=96 cid=NODE_908_length_21295_cov_12.971328	4	96	0	0	0	0.00591212	0.0107071	0	0.00385143	0	0	0	0	0	0	0
bin16_BM_Day10	39074	A4	Sec_translocon_accessory_complex_subunit_YajC OS=s__Rhodobaca_barguzinensis len=107 cid=NODE_934_length_20795_cov_12.394793	2	107	0	0	0	0	0.00480318	0.0044407	0	0	0	0	0	0	0	0
bin16_BM_Day10	51793	A4	Single-stranded_DNA-binding_protein OS=s__Natronohydrobacter_thiooxidans len=159 cid=NODE_1811_length_12900_cov_11.839237	4	159	0	0	0	0.00356958	0.00323233	0.00597679	0	0	0	0	0	0	0	0
bin16_BM_Day10	18934	A4	sn-glycerol-3-phosphate-binding_periplasmic_protein_UgpB OS=s__Rhodobaca_barguzinensis len=440 cid=NODE_223_length_55752_cov_13.255543	53	440	0.00229997	0.00150193	0.00131516	0.0116092	0.0116805	0.00539948	0.00840313	0	0.0151881	0	0.00181115	0.00421837	0.00219201	0.00433834
bin16_BM_Day10	14802	A4	Solute-binding_protein_Veis_3954 OS=s__Halomonas_daqiaonensis len=332 cid=NODE_145_length_66029_cov_13.242247	4	332	0	0	0	0	0.00309603	0.00143119	0	0.00480113	0	0	0	0	0	0
bin16_BM_Day10	25604	A4	Spermidine/putrescine_import_ATP-binding_protein_PotA OS=s__Natronohydrobacter_thiooxidans len=368 cid=NODE_386_length_40040_cov_12.853745	34	368	0	0.00089789	0.000786235	0.00616917	0.0125692	0.0116206	0.00401889	0.0129944	0.0181597	0	0.0021655	0	0	0
bin16_BM_Day10	20279	A4	Succinate_dehydrogenase_flavoprotein_subunit OS=s__Rhodobaca_barguzinensis len=601 cid=NODE_252_length_50659_cov_13.117105	10	601	0	0	0	0.000944365	0.00171029	0.00237182	0.00123041	0	0.00555971	0	0	0.00077208	0	0
bin16_BM_Day10	20278	A4	Succinate_dehydrogenase_iron-sulfur_subunit OS=s__Natronohydrobacter_thiooxidans len=259 cid=NODE_252_length_50659_cov_13.117105	4	259	0	0.00127577	0	0.00219136	0.00198433	0.00183457	0	0	0	0	0	0	0	0
bin16_BM_Day10	64122	A4	Succinate--CoA_ligase_[ADP-forming]_subunit_alpha OS=s__Roseinatronobacter_thiooxidans len=294 cid=NODE_3062_length_8675_cov_13.282135	14	294	0	0	0.000984131	0.00386098	0.0017481	0.00161617	0.00125761	0	0.0113652	0.00763232	0.00271056	0.0015783	0.00164028	0
bin16_BM_Day10	64120	A4	Succinate--CoA_ligase_[ADP-forming]_subunit_beta OS=s__Rhodobaca_barguzinensis len=397 cid=NODE_3062_length_8675_cov_13.282135	7	397	0	0	0	0.00142963	0.00129456	0	0.000931329	0	0.00841658	0.00423911	0	0	0	0
bin16_BM_Day10	18640	A4	Succinyl-CoA:3-ketoacid_coenzyme_A_transferase_subunit_A OS=s__Rhodobaca_barguzinensis len=231 cid=NODE_218_length_56332_cov_13.159977	6	231	0	0	0	0	0	0	0	0	0	0.00485693	0.0068996	0.00200875	0	0.00206588
bin16_BM_Day10	18685	A4	Sulfate_adenylyltransferase_subunit_2 OS=s__Natronohydrobacter_thiooxidans len=300 cid=NODE_218_length_56332_cov_13.159977	7	300	0	0	0.000964448	0	0	0.00158385	0	0	0	0	0	0	0.00321495	0.00477218
bin16_BM_Day10	35644	A4	Sulfide_dehydrogenase_[flavocytochrome_c]_flavoprotein_chain OS=s__Roseinatronobacter_thiooxidans len=420 cid=NODE_762_length_24448_cov_14.532981	14	420	0	0	0	0	0	0.00113132	0.000880328	0	0.00795567	0.00267131	0.00379478	0.00220962	0.00344459	0.00227246
bin16_BM_Day10	57294	A4	Superoxide_dismutase_[Fe] OS=s__Rhodobaca_barguzinensis len=199 cid=NODE_2309_length_10709_cov_11.592266	36	199	0.00254268	0	0.00145394	0.00570415	0.0154957	0.0119386	0.00743191	0.0160198	0.0167909	0	0.00800908	0.00932704	0.00969331	0.00959231
bin16_BM_Day10	19087	A4	Transcription_termination/antitermination_protein_NusA OS=s__Rhodobaca_barguzinensis len=545 cid=NODE_227_length_55174_cov_13.745442	6	545	0	0	0	0.0010414	0.00188602	0.00174369	0.000678418	0	0	0	0	0	0	0
bin16_BM_Day10	42059	A4	Transcription_termination/antitermination_protein_NusG OS=s__Natronohydrobacter_thiooxidans len=177 cid=NODE_1102_length_18368_cov_13.475072	2	177	0	0	0.00163466	0	0	0	0	0	0.0188779	0	0	0	0	0
bin16_BM_Day10	19089	A4	Translation_initiation_factor_IF-2 OS=s__Natronohydrobacter_thiooxidans len=825 cid=NODE_227_length_55174_cov_13.745442	4	825	0	0	0.000350708	0	0.000622958	0.000575945	0.000448167	0	0	0	0	0	0	0
bin16_BM_Day10	20288	A4	Translation_initiation_factor_IF-3 OS=s__Rhodobaca_barguzinensis len=134 cid=NODE_252_length_50659_cov_13.117105	3	134	0.00377607	0	0	0	0	0.00354593	0.00275924	0	0	0	0	0	0	0
bin16_BM_Day10	47768	A4	TRAP_transporter_solute_receptor%2C_TAXI_family OS=s__Rhodobaca_barguzinensis len=324 cid=NODE_1490_length_14793_cov_13.771339	47	324	0.00468512	0.00305948	0.00357203	0.0105104	0.00793118	0.00586611	0.00456466	0.00983934	0	0.00346281	0.00737874	0.00716081	0.00446521	0.00441868
bin16_BM_Day10	12815	A4	Tripartite_tricarboxylate_transporter_family_receptor OS=s__Natronohydrobacter_thiooxidans len=312 cid=NODE_113_length_73623_cov_12.778545	6	312	0	0	0.000927354	0	0.00329449	0.00304586	0.00118506	0	0	0	0	0	0	0
bin16_BM_Day10	20880	A4	Uncharacterized_symporter_H16_A2524 OS=s__Roseibaca_calidilacus len=590 cid=NODE_265_length_49196_cov_13.387151	19	590	0.000857616	0	0	0.00288592	0.00261326	0.00402673	0.0025067	0	0	0.000950806	0	0.000786475	0	0.000808843
bin16_BM_Day10	46512	A4	Urease_subunit_alpha OS=s__Natronohydrobacter_thiooxidans len=573 cid=NODE_1395_length_15579_cov_13.333741	2	573	0	0	0	0	0	0	0	0	0	0	0	0.000809809	0.00084161	0
bin16_BM_Day10	9266	A4	Ureidoglycolate_lyase OS=s__Pseudorhodobacter_B_sp000176015 len=283 cid=NODE_64_length_94342_cov_13.233192	3	283	0	0	0	0	0.00363209	0.00167899	0	0	0	0	0	0	0	0
bin16_BM_Day10	49401	A4	Vitamin_B12-dependent_ribonucleotide_reductase OS=s__Roseibaca_calidilacus len=302 cid=NODE_1616_length_13893_cov_13.742304	2	302	0	0	0	0	0	0	0	0	0	0	0	0	0.00159683	0.00158019
bin16_BM_Day10	22562	A4	Xylose_isomerase OS=s__Natronohydrobacter_thiooxidans len=433 cid=NODE_304_length_46068_cov_12.522896	5	433	0	0	0	0	0	0.00438942	0.000853897	0	0	0	0	0	0	0
bin30_BM_Day12	40563	A5	2-oxoglutarate_dehydrogenase_E1_component OS=s__Pararhodobacter_sp001314715 len=990 cid=NODE_810_length_28686_cov_32.295274	1	990	0	0	0	0	0.000519132	0	0	0	0	0	0	0	0	0
bin30_BM_Day12	23877	A5	30S_ribosomal_protein_S1 OS=s__Pararhodobacter_sp001314715 len=559 cid=NODE_309_length_52015_cov_30.520323	6	559	0	0	0	0.00203064	0	0.00255002	0	0	0	0	0.00142559	0	0	0
bin30_BM_Day12	20080	A5	30S_ribosomal_protein_S11 OS=s__Pararhodobacter_sp001314715 len=129 cid=NODE_232_length_59639_cov_33.272405	14	129	0	0	0.0022429	0.00439972	0.0159361	0.0110501	0.00859855	0	0.0259022	0	0.00617755	0	0	0
bin30_BM_Day12	25504	A5	30S_ribosomal_protein_S12 OS=s__Pararhodobacter_sp003122215 len=123 cid=NODE_345_length_49363_cov_34.584631	14	123	0.00411377	0.00268637	0.00235231	0.00922867	0.0208919	0.00772609	0.00601199	0	0	0	0	0	0	0
bin30_BM_Day12	86324	A5	30S_ribosomal_protein_S3 OS=s__Pararhodobacter_sp001314715 len=233 cid=NODE_5008_length_5637_cov_33.954855	11	233	0	0.00283625	0.00124178	0	0	0.00203929	0	0.0342054	0.0143407	0	0	0	0	0.00204814
bin30_BM_Day12	25505	A5	30S_ribosomal_protein_S7 OS=s__Pararhodobacter_sp001314715 len=156 cid=NODE_345_length_49363_cov_34.584631	13	156	0	0	0.00370942	0.00727645	0.00329449	0.021321	0	0	0	0	0.00510836	0	0	0
bin30_BM_Day12	46400	A5	30S_ribosomal_protein_S9 OS=s__Pararhodobacter_sp003122215 len=166 cid=NODE_1065_length_23701_cov_29.927218	3	166	0	0	0	0	0.00309603	0.00286238	0.00222733	0	0	0	0	0	0	0
bin30_BM_Day12	2726	A5	31_kDa_immunogenic_protein OS=s__Rhodobaca_barguzinensis len=321 cid=NODE_10_length_214808_cov_32.845045	123	321	0.00472891	0.00617614	0.00540812	0.0176811	0.0176117	0.0222035	0.00691098	0.0397252	0.072865	0.020971	0.00248257	0.0202376	0.0120185	0.0237865
bin30_BM_Day12	5923	A5	3-hydroxybutyryl-CoA_dehydrogenase OS=s__Pararhodobacter_sp001314715 len=291 cid=NODE_32_length_131724_cov_31.884445	3	291	0	0	0	0.00195039	0	0.00326567	0	0	0	0	0	0	0	0
bin30_BM_Day12	5989	A5	3-isopropylmalate_dehydratase_large_subunit OS=s__Roseovarius_sp002428225 len=473 cid=NODE_32_length_131724_cov_31.884445	1	473	0	0	0	0	0	0.00100456	0	0	0	0	0	0	0	0
bin30_BM_Day12	6221	A5	3-isopropylmalate_dehydrogenase OS=s__Pararhodobacter_sp001314715 len=369 cid=NODE_34_length_126567_cov_31.899164	11	369	0	0	0.000784104	0	0.00278559	0.00257536	0	0	0	0.00152026	0.00215963	0.00125751	0.00130689	0.00258654
bin30_BM_Day12	21554	A5	3-oxoacyl-[acyl-carrier-protein]_synthase_1 OS=s__Pararhodobacter_sp001314715 len=409 cid=NODE_260_length_55953_cov_29.995599	7	409	0	0	0	0.00416306	0.00125658	0.00116175	0.000904004	0	0	0	0	0	0	0.00116679
bin30_BM_Day12	22164	A5	4-aminobutyrate_aminotransferase_GabT OS=s__Pararhodobacter_sp001314715 len=433 cid=NODE_272_length_54707_cov_28.322129	1	433	0	0	0	0	0	0.00109735	0	0	0	0	0	0	0	0
bin30_BM_Day12	25495	A5	50S_ribosomal_protein_L11 OS=s__Pararhodobacter_sp003122215 len=150 cid=NODE_345_length_49363_cov_34.584631	8	150	0	0.00220282	0.0019289	0.00378376	0.00685254	0.0031677	0.00492983	0	0	0	0	0	0	0
bin30_BM_Day12	86325	A5	50S_ribosomal_protein_L16 OS=s__Pararhodobacter_sp001314715 len=137 cid=NODE_5008_length_5637_cov_33.954855	10	137	0	0.00241185	0.00211193	0.0041428	0.0112542	0.00693656	0.00539763	0	0	0	0	0	0	0
bin30_BM_Day12	32408	A5	50S_ribosomal_protein_L19 OS=s__Pararhodobacter_sp001314715 len=127 cid=NODE_530_length_37835_cov_32.211726	8	127	0	0	0	0	0.0121403	0.00374137	0.00873396	0	0.0263101	0	0	0	0	0
bin30_BM_Day12	86321	A5	50S_ribosomal_protein_L2 OS=s__Pararhodobacter_sp001314715 len=279 cid=NODE_5008_length_5637_cov_33.954855	18	279	0	0	0.00207408	0.00203428	0.00736832	0.00681225	0.00397567	0	0.0119763	0	0.00571257	0.00166316	0	0
bin30_BM_Day12	17974	A5	50S_ribosomal_protein_L20 OS=s__Pararhodobacter_sp001314715 len=120 cid=NODE_191_length_63924_cov_30.847641	5	120	0	0	0	0.00472969	0.00428284	0.00791924	0.00308115	0	0	0	0	0	0	0
bin30_BM_Day12	58976	A5	50S_ribosomal_protein_L25 OS=s__Pararhodobacter_sp001314715 len=208 cid=NODE_1803_length_15652_cov_29.763608	7	208	0	0	0.00139103	0.00272867	0.00494174	0.00456879	0.00177758	0	0	0	0	0	0	0
bin30_BM_Day12	95673	A5	50S_ribosomal_protein_L5 OS=s__Pararhodobacter_sp001314715 len=186 cid=NODE_6999_length_3952_cov_33.523480	8	186	0	0	0	0.00305142	0.00828937	0.0102184	0	0	0	0	0	0	0	0
bin30_BM_Day12	68872	A5	60_kDa_chaperonin OS=s__Pararhodobacter_sp001314715 len=550 cid=NODE_2632_length_11079_cov_30.023041	161	550	0.00367995	0.00060077	0.00368244	0.00722353	0.0112133	0.0146866	0.0100838	0	0.0486019	0.0214191	0.0376718	0.0134988	0.0105217	0.013015
bin30_BM_Day12	31634	A5	AAA_domain,Anion-transporting_ATPase,CobQ/CobB/MinD/ParA_nucleotide_binding_domain,Iron-sulfur_cluster_assembly_protein,ATPase_MipZ,NUBPL_iron-transfer_P-loop_NTPase OS=s__Pararhodobacter_sp001314715 len=368 cid=NODE_506_length_38758_cov_30.502881	3	368	0	0	0	0.00308458	0.00139658	0	0	0	0	0	0	0	0	0
bin30_BM_Day12	10559	A5	ABC_transporter_arginine-binding_protein_1 OS=s__Pararhodobacter_sp001314715 len=255 cid=NODE_80_length_92220_cov_31.228590	1	255	0	0	0	0	0	0.00186335	0	0	0	0	0	0	0	0
bin30_BM_Day12	10552	A5	ABC_transporter_substrate-binding_protein_PnrA-like OS=s__Pararhodobacter_sp001314715 len=338 cid=NODE_80_length_92220_cov_31.228590	27	338	0	0	0.00171204	0.00167918	0.00608214	0.00421735	0.00437559	0	0	0.00165969	0.0023577	0.00686421	0.00428026	0.00423566
bin30_BM_Day12	6244	A5	Acetyl-CoA_acetyltransferase OS=s__Pararhodobacter_sp001314715 len=390 cid=NODE_34_length_126567_cov_31.899164	7	390	0	0	0	0.00145529	0.00263559	0.00365503	0	0	0	0	0	0.0011898	0	0
bin30_BM_Day12	38781	A5	Acetyl-coenzyme_A_synthetase OS=s__Pseudohongiella_spirulinae len=582 cid=NODE_743_length_30557_cov_37.511409	24	582	0	0.00283869	0.00149141	0	0.00088306	0	0	0	0	0	0.00958475	0.00239186	0.00165719	0.00245988
bin30_BM_Day12	28957	A5	Aconitate_hydratase_A OS=s__Pararhodobacter_sp001314715 len=923 cid=NODE_431_length_42373_cov_30.021197	13	923	0	0	0	0.000614912	0.00278408	0.00154438	0	0.00172695	0.00362013	0.00121555	0	0	0	0
bin30_BM_Day12	25051	A5	Aerobic_cobaltochelatase_subunit_CobS OS=s__Pararhodobacter_sp001314715 len=324 cid=NODE_335_length_50383_cov_30.026546	6	324	0	0	0.000893007	0.00175174	0.00158624	0.00293305	0.00114117	0	0	0	0	0	0	0
bin30_BM_Day12	10573	A5	Alanine_dehydrogenase OS=s__Pararhodobacter_sp001314715 len=372 cid=NODE_80_length_92220_cov_31.228590	1	372	0	0	0	0	0.00138156	0	0	0	0	0	0	0	0	0
bin30_BM_Day12	25834	A5	Alcohol_dehydrogenase_class-3 OS=s__Pararhodobacter_sp001314715 len=369 cid=NODE_353_length_48435_cov_34.456160	2	369	0	0	0	0	0.00139279	0	0	0	0	0	0	0	0	0.00129327
bin30_BM_Day12	56028	A5	Alpha-keto_acid-binding_periplasmic_protein_TakP OS=s__Halomonas_daqingensis len=366 cid=NODE_1603_length_17274_cov_34.215227	8	366	0	0	0	0	0.00421263	0.00259647	0.00202042	0	0	0	0.00217733	0	0	0
bin30_BM_Day12	15670	A5	Alpha-keto_acid-binding_periplasmic_protein_TakP OS=s__Pararhodobacter_sp001314715 len=359 cid=NODE_152_length_71094_cov_31.962556	44	359	0	0.0027612	0.00241784	0.00632383	0.00858954	0.00926485	0.00308973	0.00444004	0.0279224	0.00312521	0	0.00517014	0.00671647	0.00398789
bin30_BM_Day12	25481	A5	Alpha-keto_acid-binding_periplasmic_protein_TakP OS=s__Pararhodobacter_sp001314715 len=369 cid=NODE_345_length_49363_cov_34.584631	150	369	0.00959879	0.000895457	0.00313642	0.0430671	0.047355	0.0347674	0.012024	0.00431971	0.0181105	0.00456078	0.00647889	0.0125751	0.00522756	0.0181058
bin30_BM_Day12	28872	A5	Arogenate_dehydratase/prephenate_dehydratase_2%2C_chloroplastic OS=s__Salinihabitans_flavidus len=277 cid=NODE_428_length_42782_cov_31.600861	5	277	0	0	0	0.00204897	0.00185538	0.00171536	0.00133479	0	0.0120628	0	0	0	0	0
bin30_BM_Day12	58967	A5	Aspartate_aminotransferase_A OS=s__Pararhodobacter_sp001314715 len=400 cid=NODE_1803_length_15652_cov_29.763608	2	400	0	0	0	0	0.00128485	0	0	0	0	0.00140244	0	0	0	0
bin30_BM_Day12	7761	A5	Aspartate-semialdehyde_dehydrogenase OS=s__Pararhodobacter_sp001314715 len=340 cid=NODE_48_length_114380_cov_33.621579	12	340	0	0.000971834	0.000850984	0.0016693	0.00302318	0.00139751	0	0	0	0.00329985	0	0.00136477	0.00141836	0.00280716
bin30_BM_Day12	59078	A5	Aspartate--tRNA(Asp/Asn)_ligase OS=s__Pararhodobacter_sp001314715 len=592 cid=NODE_1811_length_15585_cov_31.293883	3	592	0	0	0	0	0.000868143	0.00160525	0	0	0	0	0	0	0	0
bin30_BM_Day12	22133	A5	ATP_synthase_subunit_alpha_1 OS=s__Pararhodobacter_sp001314715 len=512 cid=NODE_272_length_54707_cov_28.322129	560	512	0.0247067	0.0548555	0.0401225	0.0665113	0.0682577	0.077027	0.0729365	0.00933969	0.045683	0.0131479	0.0155645	0.0117818	0.0103607	0.0102527
bin30_BM_Day12	22135	A5	ATP_synthase_subunit_beta OS=s__Pararhodobacter_sp001314715 len=475 cid=NODE_272_length_54707_cov_28.322129	1284	475	0.0692412	0.086258	0.082841	0.166087	0.173117	0.146047	0.203161	0.0402688	0.0703449	0.069679	0.0268431	0.05959	0.0578691	0.0381774
bin30_BM_Day12	4741	A5	ATP-dependent_Clp_protease_ATP-binding_subunit_ClpX OS=s__Pararhodobacter_sp001314715 len=425 cid=NODE_22_length_152930_cov_29.712275	2	425	0	0	0	0	0	0	0	0	0.0157242	0	0	0	0	0
bin30_BM_Day12	34022	A5	ATP-dependent_zinc_metalloprotease_FtsH OS=s__Pararhodobacter_sp001314715 len=638 cid=NODE_580_length_36009_cov_31.066307	18	638	0.000793093	0.000517905	0.000453502	0.0017792	0.0048333	0.00372378	0.00115905	0	0	0	0	0	0	0
bin30_BM_Day12	25840	A5	Bacterial_DNA-binding_protein OS=s__Pararhodobacter_sp001314715 len=95 cid=NODE_353_length_48435_cov_34.456160	5	95	0.00532625	0	0.00609125	0.00597435	0	0	0	0.0167787	0	0	0	0	0	0
bin30_BM_Day12	56447	A5	Bacterial_extracellular_solute-binding_protein%2C_family_7 OS=s__Pararhodobacter_sp001314715 len=323 cid=NODE_1631_length_17011_cov_29.128037	3	323	0	0	0	0	0.0031823	0	0.0011447	0	0	0	0	0	0	0
bin30_BM_Day12	3317	A5	Bacterial_extracellular_solute-binding_protein%2C_family_7 OS=s__Pararhodobacter_sp001314715 len=337 cid=NODE_13_length_192765_cov_34.155617	7	337	0	0	0	0.00168416	0.00305009	0.00281991	0.00109714	0	0	0	0	0	0	0.00141608
bin30_BM_Day12	6271	A5	Bacterial_extracellular_solute-binding_protein%2C_family_7 OS=s__Pararhodobacter_sp001314715 len=346 cid=NODE_34_length_126567_cov_31.899164	40	346	0	0.000954982	0.00167245	0	0.00742689	0.00549312	0.00534303	0	0	0.00648526	0	0.0080466	0.00836258	0.00965469
bin30_BM_Day12	16483	A5	Bacterial_extracellular_solute-binding_protein%2C_family_7 OS=s__Pararhodobacter_sp001314715 len=349 cid=NODE_165_length_68625_cov_30.656555	17	349	0	0.000946773	0.000829038	0.00162626	0.00441783	0.0054459	0	0	0	0.00321476	0.00228339	0.00132957	0.00276357	0.00136739
bin30_BM_Day12	2293	A5	Bacterial_extracellular_solute-binding_protein%2C_family_7 OS=s__Pusillimonas_sp002694155 len=338 cid=NODE_8_length_255962_cov_30.404209	1	338	0	0	0	0	0.00152053	0	0	0	0	0	0	0	0	0
bin30_BM_Day12	6195	A5	Bacterial_extracellular_solute-binding_protein%2C_family_7 OS=s__Stappia_sp002722295 len=343 cid=NODE_34_length_126567_cov_31.899164	6	343	0	0	0	0.00496411	0.00449511	0	0	0	0	0	0	0	0	0
bin30_BM_Day12	4112	A5	Bacterial_extracellular_solute-binding_protein%2C_family_7 OS=s__Thalassobius_gelatinovorus len=332 cid=NODE_18_length_167649_cov_33.486795	2	332	0	0	0	0.00170953	0.00154801	0	0	0	0	0	0	0	0	0
bin30_BM_Day12	33435	A5	Bacterial_extracellular_solute-binding_protein,Bacterial_extracellular_solute-binding_protein OS=s__Rhodobaca_barguzinensis len=367 cid=NODE_563_length_36627_cov_31.928251	17	367	0	0	0	0	0.00700192	0.0025894	0.00100746	0	0	0.00152854	0	0.0063218	0.00131401	0.00260064
bin30_BM_Day12	4765	A5	Bacterial_extracellular_solute-binding_proteins%2C_family_5_Middle OS=s__Pararhodobacter_sp001314715 len=528 cid=NODE_22_length_152930_cov_29.712275	60	528	0	0.00187741	0.00164395	0.00752451	0.0146006	0.010799	0.00210078	0	0	0.00424981	0.00452786	0.00175765	0.00182668	0.00542293
bin30_BM_Day12	15717	A5	Bacterial_extracellular_solute-binding_proteins%2C_family_5_Middle OS=s__Pararhodobacter_sp003076755 len=532 cid=NODE_152_length_71094_cov_31.962556	41	532	0	0	0.000543862	0.00533424	0.0125587	0.00714518	0.00347498	0.00898857	0.00628079	0.00105446	0	0	0	0.0035881
bin30_BM_Day12	20116	A5	Bacterial_Ig-like_domain_(group_3),Bacterial_Ig_domain,Subtilase_family OS=s__Pararhodobacter_sp001314715 len=1165 cid=NODE_232_length_59639_cov_33.272405	66	1165	0.000868658	0.000567251	0.000745067	0.00243589	0.0101465	0.00448644	0.00380846	0.00273644	0.00286814	0.00144457	0.000684038	0.000398301	0	0
bin30_BM_Day12	46381	A5	Bacterioferritin OS=s__Pararhodobacter_sp001314715 len=161 cid=NODE_1065_length_23701_cov_29.927218	9	161	0	0	0.00179711	0.00352524	0.00957653	0.00590254	0.00459301	0	0	0	0	0	0	0
bin30_BM_Day12	25828	A5	Beta_sliding_clamp OS=s__Pararhodobacter_sp001314715 len=372 cid=NODE_353_length_48435_cov_34.456160	3	372	0	0	0	0	0	0.0012773	0.000993918	0	0	0.001508	0	0	0	0
bin30_BM_Day12	49037	A5	Beta-ketothiolase_BktB OS=s__Pararhodobacter_sp001314715 len=391 cid=NODE_1194_length_21878_cov_32.089539	4	391	0	0	0	0	0.00262885	0.00243046	0	0	0	0	0	0	0	0
bin30_BM_Day12	22151	A5	Bifunctional_protein_PaaZ OS=s__Pararhodobacter_sp001314715 len=686 cid=NODE_272_length_54707_cov_28.322129	1	686	0	0	0	0.000827352	0	0	0	0	0	0	0	0	0	0
bin30_BM_Day12	33436	A5	Binding-protein-dependent_transport_system_inner_membrane_component OS=s__Rhodobaca_barguzinensis len=436 cid=NODE_563_length_36627_cov_31.928251	8	436	0	0	0	0.00390525	0.00353629	0	0.000848022	0.0036559	0	0	0	0	0	0
bin30_BM_Day12	4699	A5	biotin-dependent_carboxylase_uncharacterized_domain OS=s__Pararhodobacter_sp001314715 len=324 cid=NODE_22_length_152930_cov_29.712275	2	324	0	0	0	0	0	0.00293305	0	0	0	0	0	0	0	0
bin30_BM_Day12	22145	A5	Carbamoyl-phosphate_synthase_small_chain OS=s__Pararhodobacter_sp001314715 len=387 cid=NODE_272_length_54707_cov_28.322129	1	387	0	0	0	0	0	0	0	0	0	0	0	0.00119902	0	0
bin30_BM_Day12	3361	A5	Carbon_monoxide_dehydrogenase_large_chain OS=s__Pararhodobacter_sp001314715 len=790 cid=NODE_13_length_192765_cov_34.155617	72	790	0	0.00125477	0.00109874	0.00574748	0.0104089	0.00721754	0.00514824	0	0.0042296	0.00213029	0.00302622	0.0017621	0.00244173	0.00302036
bin30_BM_Day12	3360	A5	Carbon_monoxide_dehydrogenase_medium_chain OS=s__Pararhodobacter_sp001314715 len=262 cid=NODE_13_length_192765_cov_34.155617	7	262	0	0	0	0	0.00784642	0.0054407	0	0	0	0	0	0	0	0
bin30_BM_Day12	3362	A5	Carbon_monoxide_dehydrogenase_small_chain OS=s__Pararhodobacter_sp001314715 len=164 cid=NODE_13_length_192765_cov_34.155617	11	164	0	0	0	0	0.00940135	0.00579457	0.00450899	0	0	0	0	0.00282939	0.0029405	0.00581973
bin30_BM_Day12	4698	A5	Carboxyltransferase_domain%2C_subdomain_C_and_D OS=s__Pararhodobacter_sp001314715 len=291 cid=NODE_22_length_152930_cov_29.712275	1	291	0	0	0	0	0	0.00163283	0	0	0	0	0	0	0	0
bin30_BM_Day12	6044	A5	Carboxynorspermidine_synthase OS=s__Pararhodobacter_sp001314715 len=412 cid=NODE_32_length_131724_cov_31.884445	5	412	0	0	0	0.00137758	0.00249486	0.00115329	0.000897421	0	0	0	0	0	0	0
bin30_BM_Day12	49027	A5	Cell_shape-determining_protein_MreB OS=s__Pararhodobacter_sp001314715 len=345 cid=NODE_1194_length_21878_cov_32.089539	2	345	0	0	0	0	0.00148968	0.00137726	0	0	0	0	0	0	0	0
bin30_BM_Day12	25476	A5	Chaperone_protein_DnaK OS=s__Pararhodobacter_sp001314715 len=636 cid=NODE_345_length_49363_cov_34.584631	104	636	0.00875146	0.00259767	0.00454928	0.0133859	0.00565658	0.00821808	0.00465079	0.00751874	0.0262687	0.00529222	0.00375898	0.00583673	0.00379121	0.00525239
bin30_BM_Day12	16457	A5	choline_ABC_transporter%2C_periplasmic_binding_protein OS=s__Pararhodobacter_sp001314715 len=308 cid=NODE_165_length_68625_cov_30.656555	17	308	0	0	0	0	0.00667455	0.00308542	0	0.0103505	0	0.00182135	0.00258735	0.00451968	0.00313144	0.00309882
bin30_BM_Day12	7060	A5	Cysteine_synthase_1 OS=s__Pararhodobacter_sp001314715 len=342 cid=NODE_41_length_120420_cov_30.723765	10	342	0	0	0	0.00165954	0.0030055	0.00277868	0.0010811	0	0	0.00328056	0.00233013	0.00135678	0	0
bin30_BM_Day12	66572	A5	Cysteine--tRNA_ligase OS=s__Pararhodobacter_aggregans len=463 cid=NODE_2414_length_12116_cov_27.884587	1	463	0	0	0	0	0	0.00102625	0	0	0	0	0	0	0	0
bin30_BM_Day12	49030	A5	Cytochrome_c551_peroxidase OS=s__Pararhodobacter_sp001314715 len=329 cid=NODE_1194_length_21878_cov_32.089539	12	329	0	0	0	0.00172512	0.00156213	0.00288848	0.00224764	0	0	0.00341018	0	0.00282079	0	0.00290102
bin30_BM_Day12	50174	A5	Cytochrome_c-554 OS=s__Pararhodobacter_sp001314715 len=155 cid=NODE_1254_length_21070_cov_29.480276	1	155	0	0	0	0	0.00331575	0	0	0	0	0	0	0	0	0
bin30_BM_Day12	10548	A5	Cytosine_deaminase OS=s__Pararhodobacter_sp001314715 len=425 cid=NODE_80_length_92220_cov_31.228590	1	425	0	0	0	0	0	0.00111801	0	0	0	0	0	0	0	0
bin30_BM_Day12	20413	A5	D-gluconate/D-galactonate_dehydratase OS=s__Pararhodobacter_sp001314715 len=410 cid=NODE_237_length_59054_cov_30.038763	1	410	0	0	0	0	0.00125351	0	0	0	0	0	0	0	0	0
bin30_BM_Day12	18003	A5	D-hydantoinase/dihydropyrimidinase OS=s__Pararhodobacter_sp001314715 len=484 cid=NODE_191_length_63924_cov_30.847641	11	484	0	0	0.000597798	0.00117265	0.00424744	0.00294517	0.000763921	0	0	0.00115904	0	0	0	0
bin30_BM_Day12	20415	A5	Dimethylglycine_dehydrogenase%2C_mitochondrial OS=s__Pararhodobacter_sp001314715 len=849 cid=NODE_237_length_59054_cov_30.038763	3	849	0	0	0	0.000668508	0.0012107	0	0	0	0	0	0	0	0	0
bin30_BM_Day12	33445	A5	DNA-directed_RNA_polymerase_subunit_omega OS=s__Pararhodobacter_sp001314715 len=118 cid=NODE_563_length_36627_cov_31.928251	1	118	0	0	0	0	0	0.00402673	0	0	0	0	0	0	0	0
bin30_BM_Day12	12783	A5	Domain_of_unknown_function_(DUF5074),SMP-30/Gluconolactonase/LRE-like_region OS=s__Halomonas_daqingensis len=413 cid=NODE_109_length_80102_cov_32.175847	2	413	0	0	0	0	0.00124441	0.0011505	0	0	0	0	0	0	0	0
bin30_BM_Day12	3333	A5	D-xylose_dehydrogenase OS=s__Devosia_sp003097015 len=383 cid=NODE_13_length_192765_cov_34.155617	5	383	0	0	0	0	0.00134188	0.00372184	0.000965372	0	0	0	0	0	0	0
bin30_BM_Day12	4664	A5	Ectoine/5-hydroxyectoine-binding_periplasmic_protein_UehA OS=s__Pararhodobacter_sp001314715 len=336 cid=NODE_22_length_152930_cov_29.712275	1	336	0	0	0	0	0	0	0	0	0	0.00166957	0	0	0	0
bin30_BM_Day12	5925	A5	Electron_transfer_flavoprotein_subunit_alpha OS=s__Pararhodobacter_sp001314715 len=308 cid=NODE_32_length_131724_cov_31.884445	8	308	0.00328567	0	0.000939397	0.00184274	0.00333728	0.00154271	0.00120045	0	0	0	0	0	0	0
bin30_BM_Day12	5926	A5	Electron_transfer_flavoprotein_subunit_beta OS=s__Defluviimonas_C_aquaemixtae len=253 cid=NODE_32_length_131724_cov_31.884445	15	253	0	0.00130602	0.00114361	0.00224333	0.00609416	0.00563424	0.00292283	0	0.0264141	0	0	0	0.0019061	0.00188624
bin30_BM_Day12	2429	A5	Elongation_factor_Ts OS=s__Pararhodobacter_sp001314715 len=298 cid=NODE_8_length_255962_cov_30.404209	4	298	0	0	0	0.00190457	0.00172463	0.00159448	0	0	0	0.00188247	0	0	0	0
bin30_BM_Day12	7024	A5	Enolase OS=s__Pararhodobacter_sp001314715 len=424 cid=NODE_41_length_120420_cov_30.723765	11	424	0	0	0.00136478	0.00133859	0.00242425	0.00336194	0.00174405	0	0	0	0	0	0	0.00112551
bin30_BM_Day12	67571	A5	Enoyl-[acyl-carrier-protein]_reductase_[NADH]_1 OS=s__Pararhodobacter_sp001314715 len=276 cid=NODE_2506_length_11658_cov_28.645867	4	276	0	0	0.00104831	0	0.0018621	0.00172157	0.00133963	0	0	0	0	0	0	0
bin30_BM_Day12	65740	A5	Fatty_acid_oxidation_complex_subunit_alpha OS=s__Pararhodobacter_sp001314715 len=731 cid=NODE_2341_length_12449_cov_30.056640	5	731	0	0.000452016	0	0	0.00140613	0.000650006	0	0.00218054	0	0	0	0	0	0
bin30_BM_Day12	2720	A5	Formate_dehydrogenase_iron-sulfur_subunit OS=s__Pararhodobacter_sp001314715 len=198 cid=NODE_10_length_214808_cov_32.845045	37	198	0.00511104	0.00667523	0.00584514	0.0114659	0.015574	0.0119989	0.00933681	0	0	0.00283321	0.00402477	0.00703061	0.00243557	0.00241019
bin30_BM_Day12	34024	A5	Formate--tetrahydrofolate_ligase OS=s__Pararhodobacter_sp001314715 len=559 cid=NODE_580_length_36009_cov_31.066307	6	559	0	0	0	0.00101532	0.000919393	0.00170002	0.000661427	0	0	0	0	0.00083009	0	0
bin30_BM_Day12	17999	A5	Formylaminopyrimidine-binding_protein OS=s__Pararhodobacter_sp001314715 len=329 cid=NODE_191_length_63924_cov_30.847641	67	329	0.0107658	0.00200865	0.00351774	0.0103507	0.0156213	0.0129981	0.00674293	0.00484491	0.0304685	0.00682037	0	0.00705198	0.00586313	0.00870306
bin30_BM_Day12	2311	A5	Fumarate_hydratase_class_II OS=s__Pararhodobacter_sp001314715 len=464 cid=NODE_8_length_255962_cov_30.404209	2	464	0	0	0	0	0.00110763	0	0	0	0	0	0	0.00100004	0	0
bin30_BM_Day12	20089	A5	Glutamate/glutamine/aspartate/asparagine-binding_protein_BztA OS=s__Pararhodobacter_sp001314715 len=340 cid=NODE_232_length_59639_cov_33.272405	136	340	0.00446465	0.00388734	0.00595688	0.0317168	0.0529057	0.0405279	0.0239242	0	0.0098276	0.00824964	0	0.00272953	0.00425508	0.00842149
bin30_BM_Day12	7071	A5	Glutamine_synthetase OS=s__Pararhodobacter_sp001314715 len=483 cid=NODE_41_length_120420_cov_30.723765	29	483	0	0	0	0.00352524	0.00425624	0.0068863	0.00229651	0	0	0.00116144	0.00494971	0.00288211	0.00399373	0.000988028
bin30_BM_Day12	42115	A5	Glutarate-semialdehyde_dehydrogenase OS=s__Pararhodobacter_aggregans len=492 cid=NODE_876_length_27527_cov_31.908598	2	492	0	0	0	0.00115358	0	0.000965761	0	0	0	0	0	0	0	0
bin30_BM_Day12	66106	A5	Glutathione_hydrolase-like_YwrD_proenzyme OS=s__Rubrobacter_radiotolerans len=556 cid=NODE_2373_length_12311_cov_37.339018	2	556	0	0	0	0.0010208	0.000924354	0	0	0	0	0	0	0	0	0
bin30_BM_Day12	20409	A5	Glutathione_import_ATP-binding_protein_GsiA OS=s__Pararhodobacter_sp001314715 len=694 cid=NODE_237_length_59054_cov_30.038763	1	694	0	0	0.000416908	0	0	0	0	0	0	0	0	0	0	0
bin30_BM_Day12	13743	A5	Glutathionyl-hydroquinone_reductase_YqjG OS=s__Pararhodobacter_sp001314715 len=323 cid=NODE_122_length_76980_cov_32.638752	13	323	0.00156654	0.00102298	0.00179154	0.00351432	0.0031823	0	0.0011447	0	0	0.00173677	0.00246719	0.0014366	0.00149301	0
bin30_BM_Day12	42118	A5	Glycolate_oxidase_iron-sulfur_subunit OS=s__Pararhodobacter_sp003076755 len=440 cid=NODE_876_length_27527_cov_31.908598	1	440	0	0	0	0	0	0	0.000840313	0	0	0	0	0	0	0
bin30_BM_Day12	2769	A5	Gram-negative_porin OS=s__Pararhodobacter_sp001314715 len=297 cid=NODE_10_length_214808_cov_32.845045	267	297	0.00681473	0.0089003	0.0233806	0.0592406	0.086522	0.10399	0.0361023	0.0590361	0.0337513	0.0113328	0.0187822	0.0171859	0.0162371	0.0128543
bin30_BM_Day12	31643	A5	GTPase_Der OS=s__Pararhodobacter_sp001314715 len=492 cid=NODE_506_length_38758_cov_30.502881	3	492	0	0	0	0	0.00208919	0.000965761	0	0	0	0	0	0	0	0
bin30_BM_Day12	25018	A5	High-affinity_branched-chain_amino_acid_transport_ATP-binding_protein_BraF OS=s__Pararhodobacter_sp001314715 len=263 cid=NODE_335_length_50383_cov_30.026546	2	263	0	0	0	0	0.00195415	0	0	0	0.0127049	0	0	0	0	0
bin30_BM_Day12	35778	A5	Histidine-binding_periplasmic_protein OS=s__Pararhodobacter_sp001314715 len=255 cid=NODE_637_length_33966_cov_30.062310	17	255	0	0	0.00226929	0	0.0120927	0.0074534	0.00144995	0	0	0.0021999	0	0.00181969	0.00189115	0.00187144
bin30_BM_Day12	22130	A5	Hydroxyacylglutathione_hydrolase OS=s__Pararhodobacter_sp001314715 len=253 cid=NODE_272_length_54707_cov_28.322129	1	253	0	0	0	0	0	0.00187808	0	0	0	0	0	0	0	0
bin30_BM_Day12	3336	A5	hypothetical_protein OS=s__Devosia_sp000735585 len=344 cid=NODE_13_length_192765_cov_34.155617	8	344	0	0	0	0	0.00597605	0.00414379	0.00107482	0	0	0	0	0	0	0
bin30_BM_Day12	25055	A5	hypothetical_protein OS=s__EhC02_sp001650895 len=140 cid=NODE_335_length_50383_cov_30.026546	2	140	0	0	0	0	0.003671	0.00339396	0	0	0	0	0	0	0	0
bin30_BM_Day12	37360	A5	hypothetical_protein OS=s__Pararhodobacter_aggregans len=119 cid=NODE_691_length_32211_cov_30.434227	3	119	0	0	0	0.00476944	0.00431883	0.0039929	0	0	0	0	0	0	0	0
bin30_BM_Day12	21548	A5	hypothetical_protein OS=s__Pararhodobacter_sp001314715 len=104 cid=NODE_260_length_55953_cov_29.995599	10	104	0	0	0	0.00545734	0.0197669	0.0137064	0.00711034	0	0	0	0	0	0	0
bin30_BM_Day12	20118	A5	hypothetical_protein OS=s__Pararhodobacter_sp001314715 len=275 cid=NODE_232_length_59639_cov_33.272405	12	275	0.00367995	0.00120154	0.00210425	0	0.00186888	0.00172783	0.0013445	0	0	0.00203991	0.00289783	0.00168735	0.00175361	0
bin30_BM_Day12	23865	A5	hypothetical_protein OS=s__Pararhodobacter_sp001314715 len=317 cid=NODE_309_length_52015_cov_30.520323	17	317	0	0	0.000912727	0	0.00810632	0.00899346	0.00349909	0	0.0210813	0	0	0	0	0
bin30_BM_Day12	23866	A5	hypothetical_protein OS=s__Pararhodobacter_sp001314715 len=377 cid=NODE_309_length_52015_cov_30.520323	16	377	0	0	0.000767465	0.00150547	0.00545295	0.00630178	0.00196147	0	0.00886308	0.001488	0	0	0.00127916	0
bin30_BM_Day12	7420	A5	hypothetical_protein OS=s__Pararhodobacter_sp001314715 len=385 cid=NODE_45_length_117572_cov_30.583141	4	385	0.00131427	0	0	0.00147419	0.00133491	0.00123417	0	0	0	0	0	0	0	0
bin30_BM_Day12	34036	A5	hypothetical_protein OS=s__Pararhodobacter_sp001314715 len=451 cid=NODE_580_length_36009_cov_31.066307	2	451	0	0	0	0	0.00113956	0.00105356	0	0	0	0	0	0	0	0
bin30_BM_Day12	7017	A5	hypothetical_protein OS=s__Pararhodobacter_sp001691415 len=508 cid=NODE_41_length_120420_cov_30.723765	4	508	0	0.00065044	0.000569556	0	0	0	0	0	0	0.00110428	0.00156871	0	0	0
bin30_BM_Day12	16473	A5	hypothetical_protein OS=s__Pararhodobacter_sp003122215 len=164 cid=NODE_165_length_68625_cov_30.656555	3	164	0	0	0	0	0.00313378	0.00289728	0.0022545	0	0	0	0	0	0	0
bin30_BM_Day12	9406	A5	hypothetical_protein OS=s__Pseudomonas_D_salegens len=391 cid=NODE_66_length_97889_cov_30.485465	4	391	0	0	0	0	0.00262885	0.00121523	0.00094562	0	0	0	0	0	0	0
bin30_BM_Day12	3394	A5	hypothetical_protein OS=s__Rhodobaca_barguzinensis len=308 cid=NODE_13_length_192765_cov_34.155617	20	308	0	0	0.000939397	0.00184274	0.00834319	0.00308542	0.00360134	0	0	0.0036427	0	0.00602624	0.00313144	0
bin30_BM_Day12	26068	A5	hypothetical_protein OS=s__Salinihabitans_flavidus len=258 cid=NODE_358_length_48218_cov_34.021635	4	258	0	0	0	0.00219986	0.00398404	0	0	0	0.0129511	0	0	0	0	0
bin30_BM_Day12	9482	A5	hypothetical_protein OS=UNKNOWN len=166 cid=NODE_66_length_97889_cov_30.485465	18	166	0	0.00398101	0.00522893	0.0239334	0.00619206	0	0	0	0	0.0101381	0	0	0.00290507	0
bin30_BM_Day12	23876	A5	Integration_host_factor_subunit_beta OS=s__Pararhodobacter_sp001314715 len=95 cid=NODE_309_length_52015_cov_30.520323	5	95	0.0106525	0	0	0	0	0	0.0116759	0	0	0	0	0	0	0
bin30_BM_Day12	9489	A5	Isatin_hydrolase OS=s__Pararhodobacter_sp001314715 len=263 cid=NODE_66_length_97889_cov_30.485465	5	263	0	0	0	0	0.00390829	0.00180667	0.00140585	0	0.0127049	0	0	0	0	0
bin30_BM_Day12	89794	A5	Isocitrate_dehydrogenase_[NADP] OS=s__EhC02_sp001650895 len=308 cid=NODE_5671_length_4921_cov_27.539252	35	308	0	0	0.000939397	0.00368548	0.00500592	0.00771355	0.00120045	0	0.0108486	0.00910674	0.0103494	0.0075328	0.00626289	0.00619763
bin30_BM_Day12	75570	A5	Ketol-acid_reductoisomerase_(NADP(+)) OS=s__Paracoccus_alkenifer len=340 cid=NODE_3380_length_8526_cov_29.472790	7	340	0	0	0.000850984	0.0016693	0.00302318	0.00279503	0.00108746	0	0	0	0	0	0	0
bin30_BM_Day12	15158	A5	L-threonine_3-dehydrogenase OS=s__Cereibacter_changlensis len=344 cid=NODE_144_length_73280_cov_30.404056	7	344	0	0	0	0	0	0	0	0	0	0.00163074	0.00231658	0.00269779	0.00280373	0.00138726
bin30_BM_Day12	2868	A5	L-tryptophan_decarboxylase_cnsB OS=s__Salipiger_thiooxidans len=491 cid=NODE_10_length_214808_cov_32.845045	2	491	0	0	0	0	0	0	0	0	0	0	0	0	0.000982164	0.00097193
bin30_BM_Day12	2719	A5	Molybdopterin_oxidoreductase,Molydopterin_dinucleotide_binding_domain OS=s__Pararhodobacter_sp001314715 len=793 cid=NODE_10_length_214808_cov_32.845045	20	793	0.00127615	0	0.000364861	0.00214715	0.00194429	0.00119837	0.000932503	0	0	0	0	0.00117029	0.00182437	0.00120358
bin30_BM_Day12	40576	A5	Monocarboxylate_2-oxoacid-binding_periplasmic_protein_all3028 OS=s__Pararhodobacter_sp001314715 len=353 cid=NODE_810_length_28686_cov_32.295274	7	353	0	0	0	0.00160783	0.00436777	0.00134605	0.00209483	0	0	0	0	0	0	0
bin30_BM_Day12	9459	A5	Monocarboxylate_2-oxoacid-binding_periplasmic_protein_all3028 OS=s__Pararhodobacter_sp001314715 len=362 cid=NODE_66_length_97889_cov_30.485465	9	362	0	0	0	0	0.00283945	0.00131258	0	0	0	0.00154966	0	0.00256365	0	0.00395484
bin30_BM_Day12	58971	A5	NAD(P)_transhydrogenase_subunit_alpha OS=s__Pararhodobacter_sp001314715 len=523 cid=NODE_1803_length_15652_cov_29.763608	3	523	0	0	0	0	0	0.000908517	0.000706955	0	0	0.00107261	0	0	0	0
bin30_BM_Day12	58970	A5	NAD(P)_transhydrogenase_subunit_beta OS=s__EhC01_sp000013565 len=495 cid=NODE_1803_length_15652_cov_29.763608	1	495	0	0	0	0	0	0	0.000746945	0	0	0	0	0	0	0
bin30_BM_Day12	7022	A5	NAD-dependent_dihydropyrimidine_dehydrogenase_subunit_PreA OS=s__Pararhodobacter_sp001314715 len=434 cid=NODE_41_length_120420_cov_30.723765	7	434	0	0	0	0.0026155	0.0011842	0.00218965	0.00170386	0	0	0	0	0	0	0
bin30_BM_Day12	7023	A5	NAD-dependent_dihydropyrimidine_dehydrogenase_subunit_PreT OS=s__Pararhodobacter_sp001314715 len=447 cid=NODE_41_length_120420_cov_30.723765	7	447	0	0	0.000647281	0.00126972	0.00344927	0.00212597	0	0	0	0	0	0	0	0
bin30_BM_Day12	7469	A5	NADH-quinone_oxidoreductase_chain_3 OS=s__Pararhodobacter_sp001314715 len=669 cid=NODE_45_length_117572_cov_30.583141	3	669	0	0	0	0	0.00153644	0.000710246	0	0	0	0	0	0	0	0
bin30_BM_Day12	7478	A5	NADH-quinone_oxidoreductase_subunit_C OS=s__Pararhodobacter_sp001314715 len=199 cid=NODE_45_length_117572_cov_30.583141	7	199	0	0	0.00145394	0	0.00516523	0.00716313	0.00185798	0	0	0	0	0	0	0
bin30_BM_Day12	7476	A5	NADH-quinone_oxidoreductase_subunit_D OS=s__Roseinatronobacter_thiooxidans len=407 cid=NODE_45_length_117572_cov_30.583141	2	407	0	0	0	0.0013945	0.00126275	0	0	0	0	0	0	0	0	0
bin30_BM_Day12	70157	A5	N-carbamoyl-L-amino-acid_hydrolase OS=s__Pararhodobacter_sp001314715 len=416 cid=NODE_2762_length_10536_cov_28.803740	3	416	0	0	0	0	0.00123543	0.0022844	0	0	0	0	0	0	0	0
bin30_BM_Day12	5964	A5	NFU1_iron-sulfur_cluster_scaffold_homolog%2C_mitochondrial OS=s__Pararhodobacter_sp001314715 len=185 cid=NODE_32_length_131724_cov_31.884445	1	185	0	0	0	0	0.00277806	0	0	0	0	0	0	0	0	0
bin30_BM_Day12	26071	A5	Nitrate_reductase_[NADH]_2 OS=s__Pararhodobacter_sp001314715 len=439 cid=NODE_358_length_48218_cov_34.021635	51	439	0.00345781	0.00301069	0.00395446	0.00904998	0.00819495	0.00865885	0.00505336	0	0.00761135	0.0025557	0.00181527	0.00528497	0.0010985	0
bin30_BM_Day12	3753	A5	Nitrogen_regulatory_protein_P-II OS=s__Pararhodobacter_sp001314715 len=112 cid=NODE_16_length_182910_cov_33.933182	12	112	0	0	0.00516669	0.00506753	0.0137663	0.0084849	0.0132049	0	0	0	0	0	0	0
bin30_BM_Day12	48524	A5	NMT1/THI5_like OS=s__Pararhodobacter_sp001314715 len=335 cid=NODE_1169_length_22208_cov_33.158308	23	335	0	0	0	0.00847109	0.00920491	0.00567349	0.00110369	0	0.00997428	0.00167455	0.00237882	0.00138514	0.00143953	0.00284906
bin30_BM_Day12	25488	A5	NMT1/THI5_like OS=s__UBA4479_sp002389385 len=329 cid=NODE_345_length_49363_cov_34.584631	2	329	0	0	0	0	0.00156213	0.00144424	0	0	0	0	0	0	0	0
bin30_BM_Day12	28952	A5	Nodulation_protein_G OS=s__Pararhodobacter_sp001314715 len=245 cid=NODE_431_length_42373_cov_30.021197	1	245	0	0	0	0.00231659	0	0	0	0	0	0	0	0	0	0
bin30_BM_Day12	59073	A5	Nopaline-binding_periplasmic_protein OS=s__Pararhodobacter_sp003122215 len=245 cid=NODE_1811_length_15585_cov_31.293883	8	245	0	0	0	0	0.00629315	0.00581822	0	0	0	0	0	0.00378792	0	0
bin30_BM_Day12	2806	A5	O-acetyl-L-homoserine_sulfhydrylase OS=s__Pararhodobacter_sp001314715 len=428 cid=NODE_10_length_214808_cov_32.845045	10	428	0	0.000772018	0	0.00132608	0.00240159	0.00111017	0.00172775	0	0.00780697	0.00262138	0	0	0	0
bin30_BM_Day12	9478	A5	Orotate_phosphoribosyltransferase OS=s__Roseinatronobacter_thiooxidans len=223 cid=NODE_66_length_97889_cov_30.485465	4	223	0	0	0	0	0.00230467	0.00213074	0	0	0	0	0	0.00416162	0	0
bin30_BM_Day12	84523	A5	Outer_membrane_protein_assembly_factor_BamA OS=s__Pararhodobacter_sp001314715 len=787 cid=NODE_4705_length_6027_cov_30.474715	4	787	0	0	0	0	0	0.00181126	0.000469806	0	0	0	0	0	0	0
bin30_BM_Day12	2778	A5	Outer_membrane_protein_assembly_factor_BamD OS=s__Pararhodobacter_sp001314715 len=287 cid=NODE_10_length_214808_cov_32.845045	4	287	0	0	0	0	0.00179073	0.00165559	0.00257657	0	0	0	0	0	0	0
bin30_BM_Day12	34020	A5	Peptidoglycan-associated_lipoprotein OS=s__Pararhodobacter_sp001314715 len=168 cid=NODE_580_length_36009_cov_31.066307	2	168	0	0	0	0	0.00305917	0	0.00220082	0	0	0	0	0	0	0
bin30_BM_Day12	72330	A5	Periplasmic_binding_protein OS=s__Natronohydrobacter_thiooxidans len=434 cid=NODE_2995_length_9674_cov_32.276328	56	434	0.00116588	0.000761345	0.00200001	0.00392325	0.0153945	0.00985343	0.00511158	0.00367275	0.0153981	0.00517028	0.00183618	0.00320751	0.00444463	0.0054979
bin30_BM_Day12	12181	A5	Periplasmic_binding_protein_domain,Periplasmic_binding_protein OS=s__Pararhodobacter_sp001314715 len=381 cid=NODE_101_length_82598_cov_30.649892	7	381	0	0.000867254	0	0	0.00404678	0.00124712	0	0	0	0	0	0.0012179	0	0.00125254
bin30_BM_Day12	26060	A5	Periplasmic_binding_protein_domain,Periplasmic_binding_protein OS=s__Pararhodobacter_sp001314715 len=388 cid=NODE_358_length_48218_cov_34.021635	34	388	0	0.000851607	0.00447424	0.0102395	0.00529836	0.00734775	0.00381173	0.00410818	0	0	0	0.00119593	0.00248579	0.00245988
bin30_BM_Day12	12225	A5	Periplasmic_binding_protein_domain,Periplasmic_binding_protein OS=s__Pararhodobacter_sp001314715 len=393 cid=NODE_101_length_82598_cov_30.649892	1	393	0	0	0	0	0	0	0	0	0	0	0	0	0	0.00121429
bin30_BM_Day12	11203	A5	Periplasmic_dipeptide_transport_protein OS=s__Pararhodobacter_sp001314715 len=490 cid=NODE_87_length_89106_cov_33.175136	15	490	0	0	0	0.00231659	0.00314658	0.00193941	0.00377283	0.00650602	0	0	0	0	0.000984168	0
bin30_BM_Day12	2739	A5	Periplasmic_dipeptide_transport_protein OS=s__Pararhodobacter_sp001314715 len=532 cid=NODE_10_length_214808_cov_32.845045	102	532	0.000951115	0.000621097	0.000543862	0.0117353	0.0222192	0.0125041	0.00277998	0.00898857	0.031404	0.00843572	0.00599176	0.00784997	0.00362588	0.0125584
bin30_BM_Day12	20412	A5	Periplasmic_oligopeptide-binding_protein OS=s__Pararhodobacter_sp001314715 len=545 cid=NODE_237_length_59054_cov_30.038763	107	545	0	0.00181885	0.004778	0.0114554	0.0245183	0.0139495	0.00610576	0.0204731	0.00613098	0.00308794	0.00438663	0.00170283	0.00530909	0.00963191
bin30_BM_Day12	4700	A5	Periplasmic_protein_TorT OS=s__Pararhodobacter_sp001314715 len=357 cid=NODE_22_length_152930_cov_29.712275	27	357	0	0	0	0	0.0129565	0.00532386	0.00103568	0	0	0.00471408	0	0.00259955	0.00540328	0.00534698
bin30_BM_Day12	22935	A5	Phasin_protein OS=s__Pararhodobacter_sp001314715 len=159 cid=NODE_289_length_53212_cov_30.343680	5	159	0	0	0.00727885	0.00356958	0	0	0	0	0	0	0	0	0	0
bin30_BM_Day12	56454	A5	Phosphoribosylaminoimidazole-succinocarboxamide_synthase OS=s__Pararhodobacter_sp001314715 len=253 cid=NODE_1631_length_17011_cov_29.128037	27	253	0.0119998	0.0117542	0.00343084	0.00448667	0.00406277	0	0.00292283	0	0.013207	0.00443459	0	0	0	0
bin30_BM_Day12	31644	A5	PQQ_enzyme_repeat,PQQ-like_domain,PQQ-like_domain OS=s__Pararhodobacter_sp001314715 len=434 cid=NODE_506_length_38758_cov_30.502881	1	434	0	0	0	0	0.0011842	0	0	0	0	0	0	0	0	0
bin30_BM_Day12	7014	A5	Probable_ATP-dependent_transporter_SufC OS=s__Pararhodobacter_sp001314715 len=252 cid=NODE_41_length_120420_cov_30.723765	4	252	0	0	0	0.00225224	0.00203945	0.00377107	0	0	0	0	0	0	0	0
bin30_BM_Day12	4710	A5	Probable_cytosol_aminopeptidase OS=s__Pararhodobacter_sp001314715 len=484 cid=NODE_22_length_152930_cov_29.712275	5	484	0	0	0	0	0.00212372	0.00196345	0.000763921	0	0	0	0	0	0	0
bin30_BM_Day12	4200	A5	Probable_D%2CD-dipeptide-binding_periplasmic_protein_DdpA OS=s__XJSP_sp002794355 len=528 cid=NODE_18_length_167649_cov_33.486795	3	528	0	0	0	0	0.000973372	0.000899914	0	0	0	0	0	0	0	0.000903821
bin30_BM_Day12	21562	A5	Probable_fructose-bisphosphate_aldolase_class_1 OS=s__Pararhodobacter_sp001314715 len=309 cid=NODE_260_length_55953_cov_29.995599	11	309	0.00163752	0	0	0.00367355	0.00498971	0.00615087	0.00119656	0	0	0	0	0	0	0
bin30_BM_Day12	54984	A5	Probable_metallo-hydrolase_BURPS1710b_2304 OS=s__Pararhodobacter_sp001314715 len=287 cid=NODE_1533_length_17915_cov_30.343729	9	287	0	0	0	0.00395515	0.00358147	0.00331118	0.00128828	0	0	0	0	0.0016168	0.00168029	0
bin30_BM_Day12	4722	A5	Probable_peptidyl-prolyl_cis-trans_isomerase OS=s__Pararhodobacter_sp001314715 len=194 cid=NODE_22_length_152930_cov_29.712275	1	194	0	0	0	0	0	0	0.00190586	0	0	0	0	0	0	0
bin30_BM_Day12	7517	A5	Probable_transaldolase OS=s__Pararhodobacter_sp001314715 len=217 cid=NODE_45_length_117572_cov_30.583141	4	217	0.00233177	0	0	0.0026155	0	0.00218965	0	0	0	0	0	0	0	0.00219916
bin30_BM_Day12	16444	A5	Propionyl-CoA_carboxylase_alpha_chain%2C_mitochondrial OS=s__Pararhodobacter_sp001314715 len=667 cid=NODE_165_length_68625_cov_30.656555	6	667	0	0	0.000433785	0.00085092	0.000770526	0.000712376	0	0.00238977	0	0.000841042	0	0	0	0
bin30_BM_Day12	32387	A5	Purine-binding_protein_BAB2_0673 OS=s__Pararhodobacter_sp001314715 len=360 cid=NODE_530_length_37835_cov_32.211726	23	360	0.00140554	0.000917843	0.000803707	0	0.00571045	0.00131987	0.00102705	0.00442771	0.00928162	0.00155826	0.00221362	0.00128895	0.00535825	0.00662802
bin30_BM_Day12	59171	A5	Putative_3-oxopropanoate_dehydrogenase OS=s__Pararhodobacter_aggregans len=499 cid=NODE_1818_length_15545_cov_29.670949	11	499	0	0.000662172	0.000579828	0.0022748	0.00411976	0.00190443	0	0	0	0	0	0	0	0.000956348
bin30_BM_Day12	54990	A5	Putative_ABC_transporter_peptide-binding_protein_BOV_A0352 OS=s__Pararhodobacter_sp001314715 len=567 cid=NODE_1533_length_17915_cov_30.343729	64	567	0.00178481	0.000582758	0.00204116	0.00400397	0.017222	0.0100562	0.00391257	0	0	0.00494687	0	0.00163676	0.000850516	0.00673323
bin30_BM_Day12	45900	A5	Putative_acyl-CoA_dehydrogenase_FadE17 OS=s__Pararhodobacter_sp001314715 len=397 cid=NODE_1042_length_24029_cov_30.131434	1	397	0	0	0	0	0	0.00119686	0	0	0	0	0	0	0	0
bin30_BM_Day12	65738	A5	Putative_acyltransferase_Rv0859 OS=s__Pararhodobacter_sp003076755 len=403 cid=NODE_2341_length_12449_cov_30.056640	2	403	0	0	0	0	0.00127529	0	0	0	0	0	0	0.00115142	0	0
bin30_BM_Day12	7402	A5	Putrescine_transport_ATP-binding_protein_PotG OS=s__Pararhodobacter_sp001314715 len=378 cid=NODE_45_length_117572_cov_30.583141	2	378	0	0	0	0.00150149	0.00135963	0	0	0	0	0	0	0	0	0
bin30_BM_Day12	28928	A5	Pyruvate_dehydrogenase_E1_component_subunit_alpha OS=s__Pararhodobacter_sp001314715 len=329 cid=NODE_431_length_42373_cov_30.021197	3	329	0	0	0	0	0	0	0.00112382	0	0	0	0.0024222	0	0.00146578	0
bin30_BM_Day12	2419	A5	Pyruvate_ferredoxin/flavodoxin_oxidoreductase,Thiamine_pyrophosphate_enzyme%2C_C-terminal_TPP_binding_domain OS=s__Pararhodobacter_sp001314715 len=1138 cid=NODE_8_length_255962_cov_30.404209	1	1138	0	0	0	0	0.000451617	0	0	0	0	0	0	0	0	0
bin30_BM_Day12	25017	A5	Receptor_family_ligand_binding_region,Periplasmic_binding_protein_domain,Periplasmic_binding_protein OS=s__Pararhodobacter_sp001314715 len=393 cid=NODE_335_length_50383_cov_30.026546	92	393	0.00257503	0	0.00220866	0.00866509	0.030078	0.0290171	0.00846727	0	0.0170045	0.00142742	0.00202775	0.00944571	0.00736248	0.00850006
bin30_BM_Day12	35757	A5	Receptor_family_ligand_binding_region,Periplasmic_binding_protein_domain,Periplasmic_binding_protein OS=s__Pararhodobacter_sp001314715 len=406 cid=NODE_637_length_33966_cov_30.062310	4	406	0	0.000813851	0.00142529	0	0	0.00117033	0	0	0	0	0	0	0	0
bin30_BM_Day12	10605	A5	Receptor_family_ligand_binding_region,Periplasmic_binding_protein_domain,Periplasmic_binding_protein OS=s__Pararhodobacter_sp001314715 len=420 cid=NODE_80_length_92220_cov_31.228590	3	420	0	0	0	0.00135134	0.00122367	0	0.000880328	0	0	0	0	0	0	0
bin30_BM_Day12	24284	A5	Receptor_family_ligand_binding_region,Periplasmic_binding_protein_domain,Periplasmic_binding_protein OS=s__Pararhodobacter_sp003122215 len=392 cid=NODE_318_length_51382_cov_32.576149	3	392	0	0	0	0	0.00131107	0	0	0.00813252	0	0	0	0	0	0
bin30_BM_Day12	2747	A5	Respiratory_nitrate_reductase_1_alpha_chain OS=s__Natronohydrobacter_thiooxidans len=1274 cid=NODE_10_length_214808_cov_32.845045	23	1274	0	0	0	0.00133649	0.00363066	0.0029837	0.000870654	0	0	0	0	0	0	0
bin30_BM_Day12	2746	A5	Respiratory_nitrate_reductase_2_beta_chain OS=s__Pararhodobacter_sp001314715 len=506 cid=NODE_10_length_214808_cov_32.845045	15	506	0.000999987	0	0.000571807	0.00112167	0.00304708	0.00281712	0.00219212	0	0	0.00110865	0	0.000917036	0	0.000943118
bin30_BM_Day12	6972	A5	ribonuclease%2C_Rne/Rng_family OS=s__Pararhodobacter_sp001314715 len=1039 cid=NODE_41_length_120420_cov_30.723765	1	1039	0	0	0	0.000546259	0	0	0	0	0	0	0	0	0	0
bin30_BM_Day12	45895	A5	Ribonuclease_D OS=s__Pararhodobacter_sp001314715 len=388 cid=NODE_1042_length_24029_cov_30.131434	1	388	0	0	0	0	0.00132459	0	0	0	0	0	0	0	0	0
bin30_BM_Day12	4752	A5	ribosomal_protein_bL21 OS=s__Roseibaca_calidilacus len=198 cid=NODE_22_length_152930_cov_29.712275	2	198	0.00255552	0	0	0	0	0	0	0.00805037	0	0	0	0	0	0
bin30_BM_Day12	2755	A5	sn-glycerol-3-phosphate-binding_periplasmic_protein_UgpB OS=s__Pararhodobacter_sp001314715 len=440 cid=NODE_10_length_214808_cov_32.845045	76	440	0.00459994	0.000750963	0.00197273	0.0141891	0.0186888	0.0118789	0.00840313	0	0.00759405	0	0.00362229	0.00632755	0.00328802	0.00867668
bin30_BM_Day12	4090	A5	Solute-binding_protein_RD1_1052 OS=s__Pararhodobacter_sp003076755 len=332 cid=NODE_18_length_167649_cov_33.486795	20	332	0.00457223	0.00298576	0	0.00170953	0.00464404	0.00429356	0.00111367	0	0	0.00168968	0	0.00139765	0.00145254	0.00431221
bin30_BM_Day12	15699	A5	Solute-binding_protein_SPO1773 OS=s__Pararhodobacter_sp001314715 len=325 cid=NODE_152_length_71094_cov_31.962556	6	325	0	0	0	0	0.00316271	0.00292403	0.00227531	0	0	0	0	0	0	0
bin30_BM_Day12	24295	A5	Solute-binding_protein_SPO1773 OS=s__Stappia_sp900185725 len=328 cid=NODE_318_length_51382_cov_32.576149	1	328	0	0	0	0	0	0.00144864	0	0	0	0	0	0	0	0
bin30_BM_Day12	9426	A5	Solute-binding_protein_Veis_3954 OS=s__Pararhodobacter_sp001314715 len=326 cid=NODE_66_length_97889_cov_30.485465	14	326	0	0	0.000887529	0.00348198	0.00472952	0.00437259	0.00226833	0	0	0	0	0.00142338	0	0.00292771
bin30_BM_Day12	33434	A5	Spermidine/putrescine_import_ATP-binding_protein_PotA OS=s__Pararhodobacter_sp001314715 len=380 cid=NODE_563_length_36627_cov_31.928251	19	380	0	0.000869536	0.000761406	0.00298718	0.00676238	0.00625203	0.00291898	0.00419467	0.00879311	0	0	0	0	0
bin30_BM_Day12	3829	A5	Spermidine/putrescine-binding_periplasmic_protein_2 OS=s__Aquamicrobium_A_sp001014615 len=342 cid=NODE_16_length_182910_cov_33.933182	11	342	0	0	0	0.00331908	0.0030055	0.00277868	0.0010811	0	0	0	0	0.00135678	0.00141007	0.00279075
bin30_BM_Day12	25812	A5	Succinate_dehydrogenase_flavoprotein_subunit OS=s__Pararhodobacter_sp001314715 len=601 cid=NODE_353_length_48435_cov_34.456160	7	601	0	0	0	0.000944365	0.000855143	0.00158121	0.000615204	0	0.00555971	0	0	0.00077208	0	0
bin30_BM_Day12	25813	A5	Succinate_dehydrogenase_iron-sulfur_subunit OS=s__Pararhodobacter_sp001314715 len=259 cid=NODE_353_length_48435_cov_34.456160	8	259	0	0.00127577	0	0.00219136	0.00595298	0.00366915	0.00142756	0	0	0	0	0	0	0
bin30_BM_Day12	40566	A5	Succinate--CoA_ligase_[ADP-forming]_subunit_beta OS=s__Pararhodobacter_sp001314715 len=411 cid=NODE_810_length_28686_cov_32.295274	9	411	0	0	0	0.00138093	0.00125046	0	0.000899605	0	0.0162598	0.00409471	0.00193894	0	0	0
bin30_BM_Day12	66083	A5	Succinyl-CoA:3-ketoacid_coenzyme_A_transferase_subunit_A OS=s__Pararhodobacter_aggregans len=135 cid=NODE_2371_length_12317_cov_28.776627	7	135	0	0	0	0	0.00380697	0.00351966	0	0	0	0.00415537	0.011806	0.00343719	0	0.00353494
bin30_BM_Day12	33418	A5	Sulfide_dehydrogenase_[flavocytochrome_c]_flavoprotein_chain OS=s__Natronohydrobacter_thiooxidans len=421 cid=NODE_563_length_36627_cov_31.928251	11	421	0	0	0	0.00134813	0.00366228	0.00225727	0.00175647	0	0	0	0.00189288	0.00110219	0	0.00113353
bin30_BM_Day12	6292	A5	Superoxide_dismutase_[Fe] OS=s__Pararhodobacter_sp001314715 len=201 cid=NODE_34_length_126567_cov_31.899164	7	201	0	0	0	0.0028237	0	0	0.00183949	0	0.0166238	0	0.0039647	0	0.00239922	0.00474843
bin30_BM_Day12	34019	A5	Tol-Pal_system_protein_TolB OS=s__Pararhodobacter_sp001314715 len=445 cid=NODE_580_length_36009_cov_31.066307	2	445	0	0	0	0.00127542	0.00115492	0	0	0	0	0	0	0	0	0
bin30_BM_Day12	7816	A5	Trans-acting_regulatory_protein_HvrA OS=s__Pararhodobacter_sp001314715 len=103 cid=NODE_48_length_114380_cov_33.621579	7	103	0.00491256	0.00641599	0.00561814	0.00551032	0.00498971	0	0	0	0	0	0	0	0	0
bin30_BM_Day12	11149	A5	Transcription_termination/antitermination_protein_NusA OS=s__Pararhodobacter_sp001314715 len=538 cid=NODE_87_length_89106_cov_33.175136	6	538	0	0	0	0.00105495	0.00191056	0.00176637	0.000687245	0	0	0	0	0	0	0
bin30_BM_Day12	11147	A5	Translation_initiation_factor_IF-2 OS=s__Pararhodobacter_sp001314715 len=845 cid=NODE_87_length_89106_cov_33.175136	6	845	0	0	0.000684815	0	0.00121643	0.000562313	0.000437559	0	0	0	0	0	0	0
bin30_BM_Day12	54872	A5	TRAP_transporter_solute_receptor%2C_TAXI_family OS=s__GCA-2696645_sp002709955 len=317 cid=NODE_1526_length_18036_cov_32.540404	4	317	0	0	0	0.00179042	0.00162126	0.00149891	0	0	0	0	0	0	0.00152127	0
bin30_BM_Day12	22965	A5	TRAP_transporter_solute_receptor%2C_TAXI_family OS=s__Natronohydrobacter_thiooxidans len=324 cid=NODE_289_length_53212_cov_30.343680	29	324	0.00156171	0.00203965	0.00267902	0	0.00475871	0.00586611	0.00570583	0	0.0103129	0.00519422	0.00245958	0.00286432	0.0029768	0.00294579
bin30_BM_Day12	4677	A5	TRAP_transporter_solute_receptor%2C_TAXI_family OS=s__Pararhodobacter_sp001314715 len=344 cid=NODE_22_length_152930_cov_29.712275	4	344	0	0	0.000841088	0	0.00149401	0.00138126	0	0	0	0	0	0	0	0.00138726
bin30_BM_Day12	3393	A5	Tripartite_tricarboxylate_transporter_family_receptor OS=s__Rhodobaca_barguzinensis len=312 cid=NODE_13_length_192765_cov_34.155617	22	312	0	0	0.00185471	0.00363823	0.00164725	0.00152293	0.00237011	0	0.0107096	0.003596	0	0.00594898	0.00463695	0.00611817
bin30_BM_Day12	5961	A5	Uncharacterized_lipoprotein_YufN OS=s__Pararhodobacter_sp001314715 len=331 cid=NODE_32_length_131724_cov_31.884445	3	331	0	0	0	0	0	0	0	0	0	0.00169479	0	0.00280375	0	0
bin30_BM_Day12	15190	A5	Uncharacterized_protein_conserved_in_bacteria_(DUF2147) OS=s__Pararhodobacter_sp001314715 len=129 cid=NODE_144_length_73280_cov_30.404056	2	129	0	0	0	0	0	0.00368337	0.00286618	0	0	0	0	0	0	0
bin30_BM_Day12	7003	A5	Urease_subunit_alpha OS=s__Natronohydrobacter_thiooxidans len=580 cid=NODE_41_length_120420_cov_30.723765	2	580	0	0	0	0	0	0	0	0	0	0	0	0.000800035	0.000831452	0
bin30_BM_Day12	9460	A5	Urocanate_hydratase OS=s__Pararhodobacter_sp001314715 len=561 cid=NODE_66_length_97889_cov_30.485465	4	561	0	0	0	0	0	0	0	0	0	0	0.00142051	0	0.000859612	0.00170131
bin30_BM_Day12	17998	A5	Vitamin_B12-dependent_ribonucleotide_reductase OS=s__Pararhodobacter_sp001314715 len=1221 cid=NODE_191_length_63924_cov_30.847641	3	1221	0	0	0	0	0	0	0	0	0	0	0.000652665	0	0.000394957	0.000390842
bin30_BM_Day12	7045	A5	Xylose_isomerase OS=s__Roseicitreum_antarcticum len=434 cid=NODE_41_length_120420_cov_30.723765	12	434	0	0	0	0	0.00236839	0.00547413	0.00255579	0	0	0.00129257	0	0	0	0.00109958
bin9_BM_Day12	72544	A6	10_kDa_chaperonin OS=s__Natronohydrobacter_thiooxidans len=95 cid=NODE_3020_length_9593_cov_12.668798	10	95	0	0	0	0	0.0108198	0.00500163	0.0116759	0.0167787	0.105517	0	0	0	0	0
bin9_BM_Day12	12366	A6	2%2C3-diketo-L-gulonate-binding_periplasmic_protein_YiaO OS=s__Rubellimicrobium_thermophilum len=335 cid=NODE_103_length_81458_cov_11.404101	13	335	0	0	0	0	0	0.00141837	0.00110369	0	0	0	0	0.00554054	0.00575812	0.00427359
bin9_BM_Day12	95628	A6	2-oxoglutarate_dehydrogenase_E1_component OS=s__Natronohydrobacter_thiooxidans len=986 cid=NODE_6990_length_3957_cov_10.258585	2	986	0	0	0	0	0	0	0.000749975	0	0	0	0	0	0	0
bin9_BM_Day12	103545	A6	30S_ribosomal_protein_S10 OS=s__Natronohydrobacter_thiooxidans len=115 cid=NODE_9190_length_2959_cov_23.695937	23	115	0.00879988	0.0057465	0.00754785	0.00987067	0.0178762	0.00826356	0.00964533	0	0.0290555	0	0.0207888	0.00403496	0	0
bin9_BM_Day12	62754	A6	30S_ribosomal_protein_S11 OS=s__Natronohydrobacter_thiooxidans len=129 cid=NODE_2090_length_13782_cov_13.003642	20	129	0	0	0.0044858	0.00439972	0.0199202	0.0110501	0.0200633	0	0.0259022	0	0.00617755	0	0	0
bin9_BM_Day12	9058	A6	30S_ribosomal_protein_S15 OS=s__Natronohydrobacter_thiooxidans len=89 cid=NODE_62_length_98710_cov_12.228372	3	89	0	0	0	0	0.0115492	0.00533881	0	0	0	0	0	0	0	0
bin9_BM_Day12	39319	A6	30S_ribosomal_protein_S16 OS=s__Natronohydrobacter_thiooxidans len=116 cid=NODE_763_length_30020_cov_12.791891	7	116	0.00436201	0.00284848	0.00748279	0	0	0.00409616	0.00318739	0	0	0	0	0	0	0
bin9_BM_Day12	106337	A6	30S_ribosomal_protein_S2 OS=s__Natronohydrobacter_thiooxidans len=259 cid=NODE_10118_length_2672_cov_11.675583	10	259	0	0	0.00111712	0	0.00396865	0.00550372	0.00428267	0	0	0	0	0.00179158	0	0
bin9_BM_Day12	39399	A6	30S_ribosomal_protein_S20 OS=s__Natronohydrobacter_thiooxidans len=89 cid=NODE_766_length_29942_cov_12.071268	2	89	0	0	0	0	0	0	0	0	0	0.0126062	0	0	0	0
bin9_BM_Day12	65672	A6	30S_ribosomal_protein_S6 OS=s__Natronohydrobacter_thiooxidans len=131 cid=NODE_2335_length_12485_cov_14.705471	2	131	0	0	0	0	0	0	0.00564485	0	0	0	0	0	0	0
bin9_BM_Day12	36742	A6	30S_ribosomal_protein_S9 OS=s__Natronohydrobacter_thiooxidans len=159 cid=NODE_670_length_32850_cov_11.961458	5	159	0.00318235	0	0.00181971	0.00356958	0.00323233	0	0.00232539	0	0	0	0	0	0	0
bin9_BM_Day12	83182	A6	31_kDa_immunogenic_protein OS=s__Natronohydrobacter_thiooxidans len=144 cid=NODE_4479_length_6330_cov_13.587092	11	144	0	0	0	0	0.00713806	0.00329968	0	0	0	0.00389566	0.00553405	0.00644473	0.0100467	0.00331401
bin9_BM_Day12	39312	A6	31_kDa_immunogenic_protein OS=s__Natronohydrobacter_thiooxidans len=319 cid=NODE_763_length_30020_cov_12.791891	114	319	0.00317237	0.00517905	0.0108841	0.00533759	0.0209443	0.00744756	0.00811336	0.0149903	0.0314237	0.0175854	0.0124907	0.0203645	0.0196525	0.0284236
bin9_BM_Day12	80146	A6	3-hydroxybutyryl-CoA_dehydrogenase OS=s__Natronohydrobacter_thiooxidans len=291 cid=NODE_4012_length_7112_cov_12.245855	3	291	0	0	0	0.00195039	0	0.00326567	0	0	0	0	0	0	0	0
bin9_BM_Day12	72075	A6	3-hydroxydecanoyl-[acyl-carrier-protein]_dehydratase OS=s__Natronohydrobacter_thiooxidans len=169 cid=NODE_2969_length_9759_cov_18.462181	1	169	0	0	0	0	0	0	0	0	0	0	0	0.00274568	0	0
bin9_BM_Day12	72077	A6	3-isopropylmalate_dehydrogenase OS=s__Natronohydrobacter_thiooxidans len=367 cid=NODE_2969_length_9759_cov_18.462181	20	367	0.00137873	0.00180067	0.000788377	0.00154649	0.00280077	0.0025894	0.00201492	0	0	0.00152854	0.0021714	0.00252872	0.00262802	0.00390096
bin9_BM_Day12	70858	A6	3-oxoacyl-[acyl-carrier-protein]_synthase_2 OS=s__Natronohydrobacter_thiooxidans len=421 cid=NODE_2837_length_10290_cov_11.816805	9	421	0	0	0	0.00134813	0.00122076	0.00225727	0	0	0	0.00133248	0	0.00220437	0.00114547	0.00113353
bin9_BM_Day12	46136	A6	3-succinoylsemialdehyde-pyridine_dehydrogenase OS=s__Natronohydrobacter_thiooxidans len=377 cid=NODE_1053_length_23876_cov_10.990764	4	377	0	0	0	0	0.00272648	0	0.000980736	0	0	0	0	0	0	0.00126583
bin9_BM_Day12	18065	A6	50S_ribosomal_protein_L20 OS=s__Natronohydrobacter_thiooxidans len=120 cid=NODE_193_length_63672_cov_11.699294	3	120	0	0	0	0	0.00428284	0.00395962	0.00308115	0	0	0	0	0	0	0
bin9_BM_Day12	9056	A6	50S_ribosomal_protein_L28 OS=s__Natronohydrobacter_thiooxidans len=95 cid=NODE_62_length_98710_cov_12.228372	4	95	0	0	0.00304563	0.00597435	0.0054099	0	0.00389197	0	0	0	0	0	0	0
bin9_BM_Day12	103544	A6	50S_ribosomal_protein_L3 OS=s__Natronohydrobacter_thiooxidans len=278 cid=NODE_9190_length_2959_cov_23.695937	19	278	0	0	0	0.00408319	0.00739483	0.0102551	0.00398997	0	0.0120194	0.00605369	0	0	0	0
bin9_BM_Day12	42101	A6	50S_ribosomal_protein_L32 OS=s__Natronohydrobacter_thiooxidans len=68 cid=NODE_875_length_27544_cov_10.047001	6	68	0	0	0.0127648	0	0.00755795	0.00698757	0.00543732	0	0	0	0	0	0	0
bin9_BM_Day12	103543	A6	50S_ribosomal_protein_L4 OS=s__Natronohydrobacter_thiooxidans len=206 cid=NODE_9190_length_2959_cov_23.695937	15	206	0	0	0.00140454	0	0.00748457	0.00691973	0.00358969	0	0.0162203	0.00816954	0.00386847	0.00225253	0	0
bin9_BM_Day12	65674	A6	50S_ribosomal_protein_L9 OS=s__Natronohydrobacter_thiooxidans len=204 cid=NODE_2335_length_12485_cov_14.705471	29	204	0	0.00323945	0.00709153	0.0194752	0.0151159	0.00931676	0.0090622	0	0	0	0	0	0	0
bin9_BM_Day12	46155	A6	6%2C7-dimethyl-8-ribityllumazine_synthase OS=s__Natronohydrobacter_thiooxidans len=181 cid=NODE_1053_length_23876_cov_10.990764	2	181	0	0	0	0	0	0	0	0	0	0.00309931	0	0	0.00266432	0
bin9_BM_Day12	72545	A6	60_kDa_chaperonin OS=s__Rhodobaca_barguzinensis len=548 cid=NODE_3020_length_9593_cov_12.668798	252	548	0.00369338	0	0.00263991	0.0113927	0.018757	0.0190755	0.0101206	0.00872613	0.0975586	0.0358287	0.0421719	0.0262493	0.0299201	0.0235125
bin9_BM_Day12	45114	A6	AAA_domain,CobQ/CobB/MinD/ParA_nucleotide_binding_domain,Iron-sulfur_cluster_assembly_protein,ATPase_MipZ,NUBPL_iron-transfer_P-loop_NTPase OS=s__Natronohydrobacter_thiooxidans len=356 cid=NODE_1004_length_24760_cov_10.883384	4	356	0	0	0	0.00318856	0.00144365	0.0013347	0	0	0	0	0	0	0	0
bin9_BM_Day12	37731	A6	ABC_transporter_substrate-binding_protein_PnrA-like OS=s__Natronohydrobacter_thiooxidans len=339 cid=NODE_703_length_31624_cov_14.118914	32	339	0	0	0.00170699	0.00167423	0.00454815	0.00560654	0.00327201	0	0	0.00330959	0.00235075	0.00958154	0.00426763	0.00844633
bin9_BM_Day12	83489	A6	Acetoacetyl-CoA_reductase OS=s__Roseinatronobacter_thiooxidans len=240 cid=NODE_4530_length_6260_cov_9.822240	18	240	0	0.00137677	0.00361668	0.00945939	0.00214142	0.00395962	0.00616229	0	0.0139224	0	0	0	0.00200934	0.00198841
bin9_BM_Day12	97200	A6	Acetolactate_synthase_isozyme_3_large_subunit OS=s__Natronohydrobacter_thiooxidans len=584 cid=NODE_7394_length_3715_cov_11.890164	2	584	0	0	0	0	0.000880035	0	0.000633112	0	0	0	0	0	0	0
bin9_BM_Day12	83490	A6	Acetyl-CoA_acetyltransferase OS=s__Natronohydrobacter_thiooxidans len=390 cid=NODE_4530_length_6260_cov_9.822240	10	390	0	0	0.00148377	0	0.0013178	0.00365503	0	0	0	0	0	0.0011898	0.00247304	0.00122363
bin9_BM_Day12	40399	A6	Acetyl-coenzyme_A_synthetase OS=s__Natronohydrobacter_thiooxidans len=648 cid=NODE_804_length_28895_cov_12.390118	25	648	0	0	0.000446504	0	0.00555183	0.00439958	0.00171175	0.00245984	0.00515646	0.000865703	0	0.000716081	0.0014884	0.00147289
bin9_BM_Day12	102638	A6	Aldehyde_dehydrogenase OS=s__Natronohydrobacter_thiooxidans len=506 cid=NODE_8920_length_3051_cov_9.527704	83	506	0.000999987	0.00130602	0.00228723	0.00673	0.00710985	0.00657328	0.00657636	0.00315015	0.0396211	0.00997782	0.00472473	0.00733629	0.00762438	0.0113174
bin9_BM_Day12	31569	A6	Aldehyde_dehydrogenase_family,Protein_of_unknown_function_(DUF1487),Acyl-CoA_reductase_(LuxC) OS=s__Natronohydrobacter_thiooxidans len=764 cid=NODE_504_length_38872_cov_12.604039	1	764	0	0	0	0	0	0.00062193	0	0	0	0	0	0	0	0
bin9_BM_Day12	105220	A6	Alkanesulfonate_monooxygenase OS=s__XJSP_sp002794355 len=385 cid=NODE_9739_length_2780_cov_11.322936	2	385	0	0	0	0	0.00133491	0.00123417	0	0	0	0	0	0	0	0
bin9_BM_Day12	45164	A6	Alpha-glucosides-binding_periplasmic_protein_AglE OS=s__Natronohydrobacter_thiooxidans len=450 cid=NODE_1007_length_24677_cov_14.579725	7	450	0	0	0	0.00126125	0	0.0010559	0.00164328	0	0	0	0	0.00103116	0.00107165	0.00106048
bin9_BM_Day12	66719	A6	Amidohydrolase OS=s__Natronohydrobacter_thiooxidans len=341 cid=NODE_2427_length_12026_cov_19.026898	3	341	0	0	0	0	0.00150716	0	0	0	0	0.00164509	0	0	0	0.00139946
bin9_BM_Day12	9079	A6	Aminomethyltransferase OS=s__Natronohydrobacter_thiooxidans len=378 cid=NODE_62_length_98710_cov_12.228372	2	378	0	0	0	0	0.00135963	0.00125702	0	0	0	0	0	0	0	0
bin9_BM_Day12	39748	A6	Antibiotic_biosynthesis_monooxygenase OS=s__Natronohydrobacter_thiooxidans len=107 cid=NODE_779_length_29534_cov_12.549510	2	107	0	0	0	0	0	0	0	0	0	0	0	0.00433664	0.00450694	0
bin9_BM_Day12	45103	A6	Aspartate_aminotransferase_A OS=s__Natronohydrobacter_thiooxidans len=400 cid=NODE_1004_length_24760_cov_10.883384	2	400	0	0	0	0	0.00128485	0.00118789	0	0	0	0	0	0	0	0
bin9_BM_Day12	31580	A6	ATP_synthase_subunit_delta OS=s__Natronohydrobacter_thiooxidans len=186 cid=NODE_504_length_38872_cov_12.604039	4	186	0	0	0	0	0.00276312	0.00255459	0	0	0	0	0.00428443	0	0.0025927	0
bin9_BM_Day12	35713	A6	ATP-dependent_Clp_protease_ATP-binding_subunit_ClpX OS=s__Natronohydrobacter_thiooxidans len=420 cid=NODE_636_length_33993_cov_11.893394	6	420	0	0	0	0.00135134	0.00122367	0.00113132	0.000880328	0	0.0159113	0	0	0	0	0
bin9_BM_Day12	20705	A6	ATP-dependent_protease_ATPase_subunit_HslU OS=s__Natronohydrobacter_thiooxidans len=434 cid=NODE_244_length_58306_cov_10.685533	2	434	0	0	0	0	0.0011842	0.00109483	0	0	0	0	0	0	0	0
bin9_BM_Day12	9128	A6	Bacterial_archaeo-eukaryotic_release_factor_family_11,Bacterial_archaeo-eukaryotic_release_factor_family_3,Bacterial_archaeo-eukaryotic_release_factor_family_6,Bacterial_archaeo-eukaryotic_release_factor_family_7,Bacterial_archaeo-eukaryotic_release_factor_family_8 OS=s__Natronohydrobacter_thiooxidans len=373 cid=NODE_62_length_98710_cov_12.228372	17	373	0	0	0.00155139	0.00456485	0.00275571	0.00382162	0.00297376	0	0.00895813	0.00300791	0	0	0.00129287	0
bin9_BM_Day12	37715	A6	Bacterial_extracellular_solute-binding_protein%2C_family_7 OS=s__Rhodobaca_barguzinensis len=409 cid=NODE_703_length_31624_cov_14.118914	23	409	0	0	0	0	0.00251316	0.00232349	0.00180801	0.00389725	0	0.00411473	0	0.00340357	0.00707446	0.00466716
bin9_BM_Day12	98388	A6	Bacterial_extracellular_solute-binding_protein%2C_family_7 OS=s__Yoonia_vestfoldensis len=304 cid=NODE_7700_length_3556_cov_11.030848	4	304	0	0	0	0	0	0	0	0	0	0	0	0	0.00317265	0.00313959
bin9_BM_Day12	35687	A6	Bacterial_extracellular_solute-binding_protein,Bacterial_extracellular_solute-binding_protein OS=s__Mangrovicoccus_sp003254465 len=426 cid=NODE_635_length_34001_cov_10.416514	15	426	0	0	0	0.00399692	0.00241287	0.00223077	0	0	0	0.00131684	0	0.00108925	0.0045281	0.00224046
bin9_BM_Day12	72380	A6	Bacterial_extracellular_solute-binding_protein,Bacterial_extracellular_solute-binding_protein OS=s__Natronohydrobacter_thiooxidans len=367 cid=NODE_3001_length_9644_cov_11.795912	46	367	0.00137873	0.000900337	0.000788377	0	0.00560153	0.00776819	0.00302238	0.0130298	0.00910459	0.00458563	0.0021714	0.0126436	0.00788407	0.00780192
bin9_BM_Day12	54110	A6	Bacterial_extracellular_solute-binding_protein,Bacterial_extracellular_solute-binding_protein OS=s__Natronohydrobacter_thiooxidans len=415 cid=NODE_1478_length_18504_cov_11.555694	40	415	0.00243852	0	0.00278877	0.00410287	0.00495364	0.00343485	0.0026728	0.0038409	0	0.00405524	0.0038405	0.00447249	0.00232406	0.0103493
bin9_BM_Day12	9101	A6	Bacterial_extracellular_solute-binding_protein,Bacterial_extracellular_solute-binding_protein OS=s__Natronohydrobacter_thiooxidans len=417 cid=NODE_62_length_98710_cov_12.228372	40	417	0	0.00158477	0.00138769	0.00408319	0.00492989	0.0056973	0.00177332	0	0	0.00538106	0.00191104	0.00556379	0.00578228	0.00801085
bin9_BM_Day12	68581	A6	Bacterial_extracellular_solute-binding_protein,Bacterial_extracellular_solute-binding_protein OS=s__Natronohydrobacter_thiooxidans len=570 cid=NODE_2603_length_11210_cov_15.633797	65	570	0	0.00115938	0.00101521	0.00199145	0.00270495	0.00583523	0.00194599	0.00279645	0	0.00492084	0	0.0122111	0.00761435	0.0133956
bin9_BM_Day12	24528	A6	Bacterial_extracellular_solute-binding_proteins%2C_family_5_Middle OS=s__Natronohydrobacter_thiooxidans len=542 cid=NODE_323_length_50979_cov_12.274821	16	542	0	0	0.000533827	0	0.00189646	0.00263001	0.000682173	0	0	0.00310503	0	0.000856126	0.00177949	0.00264143
bin9_BM_Day12	39401	A6	Beta_sliding_clamp OS=s__Natronohydrobacter_thiooxidans len=372 cid=NODE_766_length_29942_cov_12.071268	3	372	0	0	0	0	0	0.0012773	0.000993918	0	0	0.001508	0	0	0	0
bin9_BM_Day12	36100	A6	Carbamoyl-phosphate_synthase_small_chain OS=s__Natronohydrobacter_thiooxidans len=385 cid=NODE_648_length_33662_cov_9.950040	1	385	0	0	0	0	0	0	0	0	0	0	0	0.00120525	0	0
bin9_BM_Day12	34304	A6	Carbon_monoxide_dehydrogenase_large_chain OS=s__Rhodobaca_barguzinensis len=790 cid=NODE_589_length_35649_cov_11.229112	59	790	0	0.000836516	0.000366246	0.00287374	0.00520446	0.00180438	0.00514824	0	0.0084592	0.00284038	0.0050437	0.00587368	0.0036626	0.00181222
bin9_BM_Day12	34305	A6	Carbon_monoxide_dehydrogenase_medium_chain OS=s__Natronohydrobacter_thiooxidans len=262 cid=NODE_589_length_35649_cov_11.229112	7	262	0	0	0.00110433	0.00216627	0.00392321	0.00181357	0.00141121	0	0	0	0	0	0	0.00182144
bin9_BM_Day12	34303	A6	Carbon_monoxide_dehydrogenase_small_chain OS=s__Natronohydrobacter_thiooxidans len=161 cid=NODE_589_length_35649_cov_11.229112	11	161	0	0	0	0	0.00638436	0.00885381	0.00459301	0	0	0	0	0.00288211	0.00299529	0.00592817
bin9_BM_Day12	18959	A6	Carboxynorspermidine_synthase OS=s__Rhodobaca_barguzinensis len=406 cid=NODE_209_length_62224_cov_11.411250	6	406	0	0	0	0.00139794	0.00253173	0.00117033	0	0	0	0	0	0	0.00118779	0.00117541
bin9_BM_Day12	80459	A6	Carboxy-terminal-processing_protease OS=s__Natronohydrobacter_thiooxidans len=442 cid=NODE_4061_length_7029_cov_14.236736	2	442	0	0	0	0	0	0.00215002	0	0	0	0	0	0	0	0
bin9_BM_Day12	61525	A6	Catalase-peroxidase OS=s__Natronohydrobacter_thiooxidans len=721 cid=NODE_1991_length_14382_cov_10.799539	26	721	0.000701794	0	0	0.00236157	0.00356408	0.00197706	0.00102562	0	0	0.0015561	0	0.00257432	0.0013377	0.00264753
bin9_BM_Day12	60585	A6	Cbb3-type_cytochrome_c_oxidase_subunit_CcoP OS=s__Natronohydrobacter_thiooxidans len=306 cid=NODE_1922_length_14863_cov_10.362034	9	306	0	0	0.000945537	0.00370956	0.00167954	0.00621117	0.00120829	0	0	0	0	0	0	0
bin9_BM_Day12	28251	A6	CBS_domain-containing_protein_CBSCBSPB2 OS=s__Natronohydrobacter_thiooxidans len=144 cid=NODE_413_length_44054_cov_11.819473	1	144	0	0	0	0	0.00356903	0	0	0	0	0	0	0	0	0
bin9_BM_Day12	64535	A6	Cell_shape-determining_protein_MreB OS=s__Natronohydrobacter_thiooxidans len=345 cid=NODE_2238_length_12916_cov_9.486976	2	345	0	0	0	0	0.00148968	0.00137726	0	0	0	0	0	0	0	0
bin9_BM_Day12	9129	A6	Chaperone_protein_DnaK OS=s__Natronohydrobacter_thiooxidans len=636 cid=NODE_62_length_98710_cov_12.228372	121	636	0.00875146	0.00259767	0.00409435	0.0133859	0.00888891	0.00821808	0.00639483	0.00751874	0.0315225	0.0105844	0.00375898	0.0087551	0.00379121	0.00525239
bin9_BM_Day12	40322	A6	choline_ABC_transporter%2C_periplasmic_binding_protein OS=s__Natronohydrobacter_thiooxidans len=269 cid=NODE_801_length_28956_cov_11.310958	17	269	0	0	0	0	0.00764224	0.00353275	0	0.0118511	0	0.00208541	0.00296247	0.00517495	0.00358544	0.00354809
bin9_BM_Day12	18102	A6	Copper_chaperone_PCu(A)C OS=s__Natronohydrobacter_thiooxidans len=175 cid=NODE_193_length_63672_cov_11.699294	1	175	0	0	0	0	0	0	0	0.00910842	0	0	0	0	0	0
bin9_BM_Day12	43778	A6	Cys-Gly_metallodipeptidase_DUG1 OS=s__Natronohydrobacter_thiooxidans len=461 cid=NODE_946_length_25861_cov_9.471480	1	461	0	0	0	0	0	0	0	0	0	0	0	0	0	0.00103518
bin9_BM_Day12	62559	A6	Cysteine_synthase_1 OS=s__Natronohydrobacter_thiooxidans len=344 cid=NODE_2074_length_13872_cov_10.409496	10	344	0	0	0	0.00164989	0.00298803	0.00276253	0.00107482	0	0	0.00326148	0.00231658	0.0013489	0	0
bin9_BM_Day12	12371	A6	Cytochrome_c2 OS=s__Rhodobaca_barguzinensis len=156 cid=NODE_103_length_81458_cov_11.404101	2	156	0	0	0	0	0	0	0	0	0	0	0	0.00297449	0	0.00305909
bin9_BM_Day12	81007	A6	cytochrome_c-550_PedF OS=s__Natronohydrobacter_thiooxidans len=236 cid=NODE_4141_length_6907_cov_9.426883	2	236	0	0	0	0	0	0	0	0	0	0	0.00337671	0	0.0020434	0
bin9_BM_Day12	18916	A6	Cytochrome_c-551 OS=s__Natronohydrobacter_thiooxidans len=134 cid=NODE_209_length_62224_cov_11.411250	1	134	0	0	0	0	0	0	0	0.0118953	0	0	0	0	0	0
bin9_BM_Day12	54139	A6	Cytochrome_c551_peroxidase OS=s__Natronohydrobacter_thiooxidans len=328 cid=NODE_1481_length_18462_cov_16.112783	25	328	0	0	0	0.00519113	0.0109682	0.00144864	0.0022545	0	0.0101871	0.00171029	0.00242959	0.00424409	0.005881	0.00290986
bin9_BM_Day12	90772	A6	D-3-phosphoglycerate_dehydrogenase OS=s__Natronohydrobacter_thiooxidans len=425 cid=NODE_5870_length_4753_cov_11.989357	7	425	0	0	0	0.00133544	0.00241854	0.00335403	0.000869971	0	0	0	0	0	0	0
bin9_BM_Day12	68404	A6	D-hydantoinase/dihydropyrimidinase OS=s__Natronohydrobacter_thiooxidans len=483 cid=NODE_2584_length_11303_cov_10.501600	3	483	0	0	0.000599036	0	0	0.000983757	0	0	0	0.00116144	0	0	0	0
bin9_BM_Day12	45412	A6	Diaminobutyrate--2-oxoglutarate_transaminase OS=s__Natronohydrobacter_thiooxidans len=458 cid=NODE_1018_length_24506_cov_10.735880	2	458	0	0	0	0	0	0	0	0	0	0	0.00173996	0	0.00105293	0
bin9_BM_Day12	81956	A6	Dihydrolipoyllysine-residue_acetyltransferase_component_of_pyruvate_dehydrogenase_complex OS=s__Natronohydrobacter_thiooxidans len=282 cid=NODE_4282_length_6647_cov_9.734830	15	282	0.0017943	0	0.00410403	0.00805054	0.00364497	0.00336989	0.00131113	0	0	0.00198927	0	0	0	0
bin9_BM_Day12	70855	A6	Dihydroorotase OS=s__Natronohydrobacter_thiooxidans len=349 cid=NODE_2837_length_10290_cov_11.816805	2	349	0	0	0	0	0.00147261	0	0	0	0	0	0	0	0.00138178	0
bin9_BM_Day12	18072	A6	Dihydroxy-acid_dehydratase OS=s__Roseinatronobacter_thiooxidans len=613 cid=NODE_193_length_63672_cov_11.699294	4	613	0	0	0	0	0.000838402	0	0	0	0	0	0	0.000756966	0	0.00155699
bin9_BM_Day12	62755	A6	DNA-directed_RNA_polymerase_subunit_alpha OS=s__Natronohydrobacter_thiooxidans len=338 cid=NODE_2090_length_13782_cov_13.003642	25	338	0	0	0.000856019	0.00503754	0.00608214	0.00984048	0.0021878	0	0.0296572	0.00663876	0.0023577	0	0	0
bin9_BM_Day12	45174	A6	DNA-directed_RNA_polymerase_subunit_omega OS=s__Natronohydrobacter_thiooxidans len=120 cid=NODE_1007_length_24677_cov_14.579725	1	120	0	0	0	0	0	0.00395962	0	0	0	0	0	0	0	0
bin9_BM_Day12	9123	A6	Domain_of_unknown_function_(DUF305) OS=s__Natronohydrobacter_thiooxidans len=137 cid=NODE_62_length_98710_cov_12.228372	2	137	0	0	0	0	0	0.00346828	0.00269881	0	0	0	0	0	0	0
bin9_BM_Day12	10849	A6	D-threitol-binding_protein OS=s__Donghicola_tyrosinivorans len=328 cid=NODE_83_length_90567_cov_9.442008	81	328	0.00154266	0.00705172	0.00352847	0.00519113	0.00783446	0.00434593	0.00450899	0.0242984	0.0203743	0.0136823	0.00485917	0.0155617	0.017643	0.020369
bin9_BM_Day12	63649	A6	D-xylose-binding_periplasmic_protein OS=s__Natronohydrobacter_thiooxidans len=341 cid=NODE_2164_length_13317_cov_16.071633	127	341	0.00593541	0.00193797	0.00169698	0.0116509	0.0301431	0.0264749	0.0086742	0.0560929	0.0391951	0.0164509	0.0140218	0.0122469	0.0113136	0.0223914
bin9_BM_Day12	43364	A6	Electron_transfer_flavoprotein_subunit_beta OS=s__Rhodobaca_barguzinensis len=253 cid=NODE_928_length_26305_cov_12.520610	23	253	0	0.00130602	0.00114361	0.00673	0.0101569	0.00751232	0.00292283	0	0.0264141	0	0.00314982	0.00366815	0.0019061	0.00188624
bin9_BM_Day12	58905	A6	Endoribonuclease_L-PSP,YjgF/chorismate_mutase-like%2C_putative_endoribonuclease OS=s__Natronohydrobacter_thiooxidans len=154 cid=NODE_1799_length_15690_cov_11.583882	7	154	0	0	0	0	0	0	0	0	0	0.00728539	0	0.00301312	0.00626289	0.00619763
bin9_BM_Day12	68585	A6	Enolase OS=s__Natronohydrobacter_thiooxidans len=424 cid=NODE_2603_length_11210_cov_15.633797	21	424	0	0	0.000682392	0.00133859	0.00121212	0.00560324	0.00261607	0	0	0.00661528	0	0.00218878	0.00113736	0.00225103
bin9_BM_Day12	35740	A6	Enoyl-[acyl-carrier-protein]_reductase_[NADH]_1 OS=s__Natronohydrobacter_thiooxidans len=274 cid=NODE_636_length_33993_cov_11.893394	4	274	0	0	0.00105596	0	0.0018757	0.00173414	0.00134941	0	0	0	0	0	0	0
bin9_BM_Day12	10863	A6	Erythritol/L-threitol-binding_protein OS=s__Oceaniglobus_indicus len=482 cid=NODE_83_length_90567_cov_9.442008	22	482	0	0	0	0.00117752	0.00106627	0	0.00153418	0.003307	0.00693233	0.00349155	0	0.00481349	0.00400201	0.00396031
bin9_BM_Day12	9110	A6	Ferritin-like_domain OS=s__Natronohydrobacter_thiooxidans len=156 cid=NODE_62_length_98710_cov_12.228372	3	156	0	0	0	0	0	0	0	0	0	0.003596	0	0.00297449	0	0.00305909
bin9_BM_Day12	63040	A6	Flagellin_D OS=s__Natronohydrobacter_thiooxidans len=399 cid=NODE_2112_length_13674_cov_11.548425	3	399	0	0	0	0	0	0	0	0.00798984	0	0.00140595	0	0	0	0
bin9_BM_Day12	56898	A6	formate_dehydrogenase%2C_gamma_subunit OS=s__Natronohydrobacter_thiooxidans len=330 cid=NODE_1659_length_16799_cov_12.321429	8	330	0.00153331	0.00100128	0.000876771	0.00343978	0.0015574	0	0.00112042	0	0	0	0	0	0.00146134	0
bin9_BM_Day12	56899	A6	Formate_dehydrogenase_iron-sulfur_subunit OS=s__Natronohydrobacter_thiooxidans len=198 cid=NODE_1659_length_16799_cov_12.321429	37	198	0.00511104	0.00667523	0.00584514	0.0114659	0.015574	0.0119989	0.00933681	0	0	0.00283321	0.00402477	0.00703061	0.00243557	0.00241019
bin9_BM_Day12	68400	A6	Formylaminopyrimidine-binding_protein OS=s__Natronohydrobacter_thiooxidans len=329 cid=NODE_2584_length_11303_cov_10.501600	28	329	0.00153797	0.00100433	0	0.00172512	0.00156213	0.00144424	0.00112382	0.0145347	0.0101562	0.00852546	0	0.00423119	0.00732891	0.00725255
bin9_BM_Day12	18954	A6	Fructose-1%2C6-bisphosphatase_class_2 OS=s__Natronohydrobacter_thiooxidans len=321 cid=NODE_209_length_62224_cov_11.411250	7	321	0	0	0	0	0.00160106	0	0.00115183	0	0	0.00174759	0	0.00289109	0.00300463	0
bin9_BM_Day12	35712	A6	Fumarate_hydratase_class_II OS=s__Natronohydrobacter_thiooxidans len=464 cid=NODE_636_length_33993_cov_11.893394	5	464	0	0	0	0	0.00221526	0	0	0	0	0	0	0.00100004	0.00103932	0.00102849
bin9_BM_Day12	20729	A6	Galactosyltransferase,Glycosyl_transferase_family_2 OS=s__Natronohydrobacter_thiooxidans len=1428 cid=NODE_244_length_58306_cov_10.685533	21	1428	0.00212602	0.000231389	0	0.000794907	0.000359902	0.000665483	0.00025892	0	0.0023399	0.00078568	0	0.000649888	0.000675409	0.000334186
bin9_BM_Day12	28254	A6	Glucose_/_Sorbosone_dehydrogenase OS=s__Natronohydrobacter_thiooxidans len=427 cid=NODE_413_length_44054_cov_11.819473	11	427	0	0.00154765	0	0.00132919	0.00361082	0.00222555	0	0	0	0.00131376	0	0	0.00112937	0.00111761
bin9_BM_Day12	9073	A6	Glutamine_synthetase OS=s__Natronohydrobacter_thiooxidans len=439 cid=NODE_62_length_98710_cov_12.228372	2	439	0	0	0	0.00129285	0.00117071	0	0	0	0	0	0	0	0	0
bin9_BM_Day12	68511	A6	Glutarate-semialdehyde_dehydrogenase OS=s__Natronohydrobacter_thiooxidans len=492 cid=NODE_2594_length_11255_cov_11.733304	6	492	0	0	0	0.00115358	0.00104459	0.00193152	0.000751499	0	0	0	0.00161972	0	0	0
bin9_BM_Day12	18915	A6	Glutathione_hydrolase_proenzyme OS=s__Natronohydrobacter_thiooxidans len=599 cid=NODE_209_length_62224_cov_11.411250	33	599	0.00084473	0	0	0.00663263	0.00257399	0.00237974	0.00246903	0	0	0.00374608	0.00133039	0.00154932	0.00322032	0.00318676
bin9_BM_Day12	83178	A6	Glutathione_import_ATP-binding_protein_GsiA OS=s__Natronohydrobacter_thiooxidans len=635 cid=NODE_4477_length_6333_cov_10.153871	1	635	0	0	0.000455645	0	0	0	0	0	0	0	0	0	0	0
bin9_BM_Day12	28256	A6	Glyceraldehyde-3-phosphate_dehydrogenase OS=s__Natronohydrobacter_thiooxidans len=333 cid=NODE_413_length_44054_cov_11.819473	6	333	0	0	0	0.00170439	0.00154337	0.00142689	0.00222065	0	0	0	0	0	0.00144818	0
bin9_BM_Day12	68582	A6	Glycerol_kinase OS=s__Natronohydrobacter_thiooxidans len=495 cid=NODE_2603_length_11210_cov_15.633797	3	495	0	0	0	0	0.00103826	0.000959908	0.000746945	0	0	0	0	0	0	0
bin9_BM_Day12	39298	A6	Glycine_zipper,YMGG-like_Gly-zipper,OmpA_family,Glycine_zipper_2TM_domain OS=s__Natronohydrobacter_thiooxidans len=215 cid=NODE_763_length_30020_cov_12.791891	16	215	0	0	0	0.0131991	0.00239042	0.00884008	0.00343942	0	0	0.00521838	0	0	0.00224299	0.00221962
bin9_BM_Day12	76220	A6	GTPase_Der OS=s__Natronohydrobacter_thiooxidans len=356 cid=NODE_3462_length_8307_cov_11.010301	3	356	0	0	0	0	0.00288731	0.0013347	0	0	0	0	0	0	0	0
bin9_BM_Day12	55464	A6	GTP-binding_protein_TypA/BipA_homolog OS=s__Natronohydrobacter_thiooxidans len=553 cid=NODE_1563_length_17573_cov_10.681756	6	553	0	0	0.000523209	0.00102634	0.00185874	0.00171846	0	0	0	0	0	0	0	0
bin9_BM_Day12	84458	A6	High-affinity_branched-chain_amino_acid_transport_ATP-binding_protein_BraF OS=s__Natronohydrobacter_thiooxidans len=265 cid=NODE_4694_length_6044_cov_12.057105	2	265	0	0	0	0	0.0019394	0	0	0	0.012609	0	0	0	0	0
bin9_BM_Day12	20715	A6	hypothetical_protein OS=s__Natronohydrobacter_thiooxidans len=105 cid=NODE_244_length_58306_cov_10.685533	5	105	0	0	0	0	0	0	0	0	0	0.0106852	0.0151791	0.00441924	0	0
bin9_BM_Day12	81008	A6	hypothetical_protein OS=s__Natronohydrobacter_thiooxidans len=141 cid=NODE_4141_length_6907_cov_9.426883	3	141	0	0	0	0	0	0	0	0	0	0.00397855	0	0	0	0.00676904
bin9_BM_Day12	34312	A6	hypothetical_protein OS=s__Natronohydrobacter_thiooxidans len=180 cid=NODE_589_length_35649_cov_11.229112	1	180	0	0	0	0	0	0	0	0	0	0.00311653	0	0	0	0
bin9_BM_Day12	79591	A6	hypothetical_protein OS=s__Natronohydrobacter_thiooxidans len=326 cid=NODE_3930_length_7259_cov_14.266241	59	326	0	0	0.000887529	0.00870496	0.00315301	0.00145753	0.00340249	0.019558	0	0.024091	0.00244449	0.011387	0.0133134	0.0161024
bin9_BM_Day12	102947	A6	hypothetical_protein OS=s__Natronohydrobacter_thiooxidans len=392 cid=NODE_9013_length_3016_cov_11.044242	5	392	0.0012908	0	0	0.00289573	0.00262215	0	0	0	0	0	0	0	0	0
bin9_BM_Day12	60586	A6	hypothetical_protein OS=s__Natronohydrobacter_thiooxidans len=476 cid=NODE_1922_length_14863_cov_10.362034	2	476	0	0	0	0	0	0	0.00077676	0.00334868	0	0	0	0	0	0
bin9_BM_Day12	52391	A6	hypothetical_protein OS=s__Natronohydrobacter_thiooxidans len=633 cid=NODE_1377_length_19666_cov_11.656672	6	633	0	0	0	0.000896625	0.000811913	0	0	0	0	0.000886217	0	0.0014661	0.000761836	0
bin9_BM_Day12	9132	A6	hypothetical_protein OS=s__Natronohydrobacter_thiooxidans len=98 cid=NODE_62_length_98710_cov_12.228372	52	98	0.025816	0.010115	0.0118096	0.0521232	0.03671	0.0387881	0.0264098	0.016265	0	0.0171727	0.00813167	0.0047349	0.00984168	0.00486957
bin9_BM_Day12	67879	A6	hypothetical_protein OS=s__Rhodobaca_barguzinensis len=196 cid=NODE_2536_length_11515_cov_11.878098	3	196	0	0	0	0	0.00262215	0.00484852	0	0	0	0	0	0	0	0
bin9_BM_Day12	48371	A6	hypothetical_protein OS=s__Roseicyclus_mahoneyensis len=336 cid=NODE_1161_length_22314_cov_10.014107	9	336	0	0	0.000861114	0	0	0	0	0	0	0	0.00474348	0.00138101	0.00143525	0.00568116
bin9_BM_Day12	67070	A6	hypothetical_protein OS=s__Roseinatronobacter_thiooxidans len=66 cid=NODE_2458_length_11892_cov_15.415561	24	66	0	0	0.00438385	0.00859944	0.0467219	0.0287972	0.0112042	0	0.050627	0.0339985	0.0241486	0.00703061	0.0073067	0.00723057
bin9_BM_Day12	28267	A6	Inosine-5'-monophosphate_dehydrogenase OS=s__Natronohydrobacter_thiooxidans len=482 cid=NODE_413_length_44054_cov_11.819473	15	482	0	0.000685526	0.00120056	0.00117752	0.00213253	0.0019716	0.00153418	0	0.00693233	0.0023277	0	0	0.00200101	0
bin9_BM_Day12	53300	A6	Invasion_associated_locus_B_(IalB)_protein OS=s__Natronohydrobacter_thiooxidans len=215 cid=NODE_1431_length_18895_cov_10.891667	2	215	0.00235346	0	0	0	0.00239042	0	0	0	0	0	0	0	0	0
bin9_BM_Day12	72076	A6	Isocitrate_dehydrogenase_[NADP] OS=s__Natronohydrobacter_thiooxidans len=735 cid=NODE_2969_length_9759_cov_18.462181	6	735	0	0	0	0	0	0	0	0	0	0.0022897	0	0.00063132	0	0.00129855
bin9_BM_Day12	56876	A6	Ketol-acid_reductoisomerase_(NADP(+)) OS=s__Natronohydrobacter_thiooxidans len=340 cid=NODE_1657_length_16820_cov_11.726573	30	340	0	0	0.000850984	0.00333861	0.00453477	0.00279503	0.00217493	0	0	0.00494978	0.00234383	0.00955336	0.00851016	0.00421074
bin9_BM_Day12	30401	A6	L-ectoine_synthase OS=s__Natronohydrobacter_thiooxidans len=128 cid=NODE_471_length_40435_cov_11.160996	1	128	0	0	0	0	0	0	0	0	0	0.00438262	0	0	0	0
bin9_BM_Day12	96465	A6	L-lactate_dehydrogenase OS=s__Natronohydrobacter_thiooxidans len=389 cid=NODE_7202_length_3828_cov_15.479989	3	389	0	0	0	0	0.00132118	0.00122148	0.000950482	0	0	0	0	0	0	0
bin9_BM_Day12	88308	A6	Malate_synthase_G OS=s__Natronohydrobacter_thiooxidans len=364 cid=NODE_5375_length_5217_cov_11.346765	1	364	0	0	0	0	0	0.00130537	0	0	0	0	0	0	0	0
bin9_BM_Day12	20739	A6	Mannosylglucosyl-3-phosphoglycerate_phosphatase OS=s__Natronohydrobacter_thiooxidans len=565 cid=NODE_244_length_58306_cov_10.685533	6	565	0	0	0	0	0.00181926	0	0.000654403	0	0	0.000992877	0	0	0	0.00168927
bin9_BM_Day12	65528	A6	Methanethiol_oxidase OS=s__Salinihabitans_flavidus len=466 cid=NODE_2322_length_12535_cov_10.556410	5	466	0	0	0	0	0	0	0	0	0	0.00120381	0	0	0.00310456	0.00102407
bin9_BM_Day12	45409	A6	Methionine--tRNA_ligase OS=s__Natronohydrobacter_thiooxidans len=571 cid=NODE_1018_length_24506_cov_10.735880	5	571	0	0	0	0	0.000900071	0.000832145	0.000647526	0	0.00585181	0.000982444	0	0	0	0
bin9_BM_Day12	35732	A6	Methylmalonyl-CoA_mutase OS=s__Natronohydrobacter_thiooxidans len=712 cid=NODE_636_length_33993_cov_11.893394	3	712	0	0	0	0	0.000721827	0	0	0	0.00469295	0	0	0.000651714	0	0
bin9_BM_Day12	35736	A6	MltA-interacting_protein_MipA OS=s__Natronohydrobacter_thiooxidans len=258 cid=NODE_636_length_33993_cov_11.893394	1	258	0	0	0	0	0.00199202	0	0	0	0	0	0	0	0	0
bin9_BM_Day12	98114	A6	Modulator_of_FtsH_protease_HflC OS=s__Natronohydrobacter_thiooxidans len=334 cid=NODE_7633_length_3595_cov_9.788418	19	334	0	0	0.000866271	0.00169929	0.0107712	0.00711309	0.00442799	0	0	0.00167957	0	0	0	0
bin9_BM_Day12	56900	A6	Molybdopterin_oxidoreductase,Molybdopterin_oxidoreductase_Fe4S4_domain,Molydopterin_dinucleotide_binding_domain OS=s__Natronohydrobacter_thiooxidans len=986 cid=NODE_1659_length_16799_cov_12.321429	52	986	0.000513178	0	0.000293443	0.00287811	0.00990352	0.00530091	0.00262491	0	0	0	0.000808219	0.000941218	0.00146727	0.000967987
bin9_BM_Day12	55467	A6	NAD(P)_transhydrogenase_subunit_alpha OS=s__Natronohydrobacter_thiooxidans len=523 cid=NODE_1563_length_17573_cov_10.681756	8	523	0	0	0	0.00108521	0.00196536	0.00181703	0.00141391	0	0	0.00107261	0	0	0	0
bin9_BM_Day12	55466	A6	NAD(P)_transhydrogenase_subunit_beta OS=s__Natronohydrobacter_thiooxidans len=500 cid=NODE_1563_length_17573_cov_10.681756	1	500	0	0	0	0	0	0	0.000739475	0	0	0	0	0	0	0
bin9_BM_Day12	68407	A6	NAD-dependent_dihydropyrimidine_dehydrogenase_subunit_PreA OS=s__Natronohydrobacter_thiooxidans len=433 cid=NODE_2584_length_11303_cov_10.501600	8	433	0	0	0	0.00262154	0.00356079	0.00219471	0.000853897	0	0	0	0	0	0	0
bin9_BM_Day12	27536	A6	NADH-quinone_oxidoreductase_subunit_C OS=s__Natronohydrobacter_thiooxidans len=202 cid=NODE_394_length_44824_cov_10.791373	7	202	0	0	0.00143235	0	0.00508852	0.00705675	0.00183038	0	0	0	0	0	0	0
bin9_BM_Day12	27537	A6	NADH-quinone_oxidoreductase_subunit_D OS=s__Natronohydrobacter_thiooxidans len=406 cid=NODE_394_length_44824_cov_10.791373	2	406	0	0	0	0.00139794	0.00126586	0	0	0	0	0	0	0	0	0
bin9_BM_Day12	58310	A6	Nitrogen_regulatory_protein_P-II OS=s__Natronohydrobacter_thiooxidans len=112 cid=NODE_1755_length_16049_cov_13.487808	12	112	0	0	0.00516669	0.00506753	0.0137663	0.0084849	0.0132049	0	0	0	0	0	0	0
bin9_BM_Day12	45421	A6	NMT1/THI5_like OS=s__Natronohydrobacter_thiooxidans len=334 cid=NODE_1018_length_24506_cov_10.735880	21	334	0	0	0	0.00169929	0.00307749	0.00142262	0	0.00954475	0	0.0100774	0	0.00277856	0.00577536	0.00428639
bin9_BM_Day12	70860	A6	Nodulation_protein_G OS=s__Natronohydrobacter_thiooxidans len=245 cid=NODE_2837_length_10290_cov_11.816805	1	245	0	0	0	0.00231659	0	0	0	0	0	0	0	0	0	0
bin9_BM_Day12	73639	A6	Nopaline-binding_periplasmic_protein OS=s__Natronohydrobacter_thiooxidans len=244 cid=NODE_3147_length_9219_cov_10.524880	9	244	0.00207374	0	0	0	0	0	0	0.0326634	0	0	0	0	0.00395281	0.00195581
bin9_BM_Day12	34309	A6	O-acetyl-L-homoserine_sulfhydrylase_1 OS=s__Natronohydrobacter_thiooxidans len=428 cid=NODE_589_length_35649_cov_11.229112	18	428	0	0.000772018	0	0.00397825	0.00480318	0.00111017	0.00259162	0	0.0156139	0.00393207	0.00186192	0	0	0
bin9_BM_Day12	83012	A6	Omega-amino_acid--pyruvate_aminotransferase OS=s__Natronohydrobacter_thiooxidans len=440 cid=NODE_4450_length_6384_cov_11.639596	6	440	0.00114998	0	0	0	0.00116805	0.00215979	0	0	0	0	0	0.00105459	0	0.00108459
bin9_BM_Day12	70856	A6	Orotate_phosphoribosyltransferase OS=s__Natronohydrobacter_thiooxidans len=225 cid=NODE_2837_length_10290_cov_11.816805	4	225	0	0	0	0	0.00228418	0.0021118	0	0	0	0	0	0.00412463	0	0
bin9_BM_Day12	51383	A6	outer_membrane_assembly_lipoprotein_YfiO OS=s__Natronohydrobacter_thiooxidans len=286 cid=NODE_1322_length_20296_cov_10.967640	6	286	0	0	0.00101166	0	0.00359399	0.00332276	0.00129279	0	0	0	0	0	0	0
bin9_BM_Day12	31550	A6	Outer_membrane_protein_assembly_factor_BamA OS=s__Natronohydrobacter_thiooxidans len=801 cid=NODE_504_length_38872_cov_12.604039	6	801	0	0	0	0	0.00128325	0.0011864	0.00092319	0	0	0	0	0	0	0
bin9_BM_Day12	42083	A6	Outer_membrane_protein_beta-barrel_domain OS=s__Natronohydrobacter_thiooxidans len=206 cid=NODE_875_length_27544_cov_10.047001	4	206	0	0	0	0	0	0	0	0	0.0324406	0.00544636	0	0	0	0
bin9_BM_Day12	71121	A6	Outer_membrane_protein_transport_protein_(OMPP1/FadL/TodX) OS=s__Roseibaca_calidilacus len=362 cid=NODE_2864_length_10171_cov_12.075820	10	362	0	0	0.000799266	0.00313571	0.00283945	0.00393774	0.00204275	0	0	0	0	0	0	0
bin9_BM_Day12	9118	A6	Oxidoreductase_family%2C_NAD-binding_Rossmann_fold OS=s__Natronohydrobacter_thiooxidans len=373 cid=NODE_62_length_98710_cov_12.228372	1	373	0	0	0	0.00152162	0	0	0	0	0	0	0	0	0	0
bin9_BM_Day12	34281	A6	Periplasmic_binding_protein OS=s__Roseinatronobacter_thiooxidans len=302 cid=NODE_589_length_35649_cov_11.229112	25	302	0	0.00109412	0	0.00187935	0.00510537	0.0078668	0.00367289	0	0.0110642	0.00371507	0.00527751	0.00307298	0.00319366	0.00474057
bin9_BM_Day12	12340	A6	Periplasmic_binding_protein_domain,Periplasmic_binding_protein OS=s__Ponticoccus_marisrubri len=419 cid=NODE_103_length_81458_cov_11.404101	71	419	0	0.000788601	0.000690536	0.00135457	0.00122659	0.00113402	0.000882429	0.00380423	0.00797466	0.0160661	0.00950959	0.0210415	0.0149622	0.0159452
bin9_BM_Day12	30394	A6	Periplasmic_binding_proteins_and_sugar_binding_domain_of_LacI_family,Periplasmic_binding_protein_domain OS=s__Natronohydrobacter_thiooxidans len=315 cid=NODE_471_length_40435_cov_11.160996	22	315	0.00321266	0.00209793	0.000918522	0.00360358	0.00815779	0.00150843	0.00352131	0	0	0	0	0.00441924	0.00153093	0.00302995
bin9_BM_Day12	74146	A6	Periplasmic_binding_proteins_and_sugar_binding_domain_of_LacI_family,Periplasmic_binding_protein_domain OS=s__Natronohydrobacter_thiooxidans len=345 cid=NODE_3208_length_9043_cov_10.967401	2	345	0	0	0	0	0	0	0	0.00924043	0	0	0	0	0	0
bin9_BM_Day12	12344	A6	Periplasmic_binding_proteins_and_sugar_binding_domain_of_LacI_family,Periplasmic_binding_protein-like_domain,Periplasmic_binding_protein_domain,Periplasmic_binding_protein OS=s__Antarctobacter_heliothermus_B len=313 cid=NODE_103_length_81458_cov_11.404101	23	313	0.00161659	0	0	0	0.00164198	0.00151807	0.00118127	0.00509257	0	0.00358451	0	0.00889496	0.00770355	0.00762328
bin9_BM_Day12	88551	A6	Peroxiredoxin-2E%2C_chloroplastic OS=s__Roseinatronobacter_thiooxidans len=162 cid=NODE_5422_length_5176_cov_15.853740	1	162	0	0	0	0	0.00317247	0	0	0	0	0	0	0	0	0
bin9_BM_Day12	9093	A6	phosphate/phosphite/phosphonate_ABC_transporter%2C_periplasmic_binding_protein OS=s__Bordetella_A_sp002261265 len=328 cid=NODE_62_length_98710_cov_12.228372	9	328	0	0	0	0	0.00156689	0.00144864	0	0	0	0.00342058	0	0	0.00441075	0.00290986
bin9_BM_Day12	67945	A6	phosphate/phosphite/phosphonate_ABC_transporter%2C_periplasmic_binding_protein OS=s__Shinella_sp001652565 len=297 cid=NODE_2541_length_11500_cov_10.005242	27	297	0	0.00222508	0.00194838	0	0.00173044	0	0.00124491	0.00536692	0	0.00188881	0	0.00937415	0.00811856	0.0128543
bin9_BM_Day12	53567	A6	Phosphate-binding_protein_PstS OS=s__Natronohydrobacter_thiooxidans len=321 cid=NODE_1446_length_18775_cov_13.543536	3	321	0	0	0	0	0	0	0	0	0	0	0	0.00289109	0.00150231	0
bin9_BM_Day12	69211	A6	Phospho-2-dehydro-3-deoxyheptonate_aldolase_2%2C_chloroplastic OS=s__Natronohydrobacter_thiooxidans len=456 cid=NODE_2663_length_10903_cov_11.140210	8	456	0	0	0	0.00124466	0.00225413	0.00312602	0	0	0	0.00246042	0	0	0	0
bin9_BM_Day12	42090	A6	Phosphoenolpyruvate_carboxykinase_(ATP) OS=s__Natronohydrobacter_thiooxidans len=532 cid=NODE_875_length_27544_cov_10.047001	3	532	0	0	0	0	0	0	0	0	0	0.00105446	0	0	0.000906471	0.000897025
bin9_BM_Day12	58360	A6	Phosphoglucomutase OS=s__Natronohydrobacter_thiooxidans len=542 cid=NODE_1760_length_16028_cov_10.419395	4	542	0	0	0	0	0	0	0	0	0	0.00207002	0.0014703	0.000856126	0	0
bin9_BM_Day12	73545	A6	Phosphoribosylaminoimidazole-succinocarboxamide_synthase OS=s__Natronohydrobacter_thiooxidans len=253 cid=NODE_3136_length_9236_cov_13.012744	27	253	0.0119998	0.0117542	0.00343084	0.00673	0.00203139	0	0.00292283	0	0.013207	0.00443459	0	0	0	0
bin9_BM_Day12	73544	A6	Phosphoribosylformylglycinamidine_synthase_subunit_PurS OS=s__Natronohydrobacter_thiooxidans len=79 cid=NODE_3136_length_9236_cov_13.012744	1	79	0	0	0	0	0	0	0	0	0	0.00710095	0	0	0	0
bin9_BM_Day12	35607	A6	Phosphoserine_aminotransferase OS=s__Natronohydrobacter_thiooxidans len=385 cid=NODE_633_length_34051_cov_11.482057	1	385	0	0	0	0	0	0	0	0	0	0	0	0	0.00125258	0
bin9_BM_Day12	18096	A6	Polyribonucleotide_nucleotidyltransferase OS=s__Natronohydrobacter_thiooxidans len=709 cid=NODE_193_length_63672_cov_11.699294	32	709	0	0	0	0.00160102	0.00507417	0.00201053	0.000521492	0	0.00471281	0.0039561	0.00449593	0.00130894	0.00204052	0.00269234
bin9_BM_Day12	9148	A6	Porin OS=s__Roseinatronobacter_thiooxidans len=313 cid=NODE_62_length_98710_cov_12.228372	82	313	0.00646637	0	0.00184878	0.0253862	0.0361236	0.0258071	0.0224441	0.00509257	0.0106753	0	0	0.00296499	0	0
bin9_BM_Day12	62555	A6	Predicted_integral_membrane_protein_(DUF2189) OS=s__Natronohydrobacter_thiooxidans len=258 cid=NODE_2074_length_13872_cov_10.409496	1	258	0	0	0	0	0	0.00184168	0	0	0	0	0	0	0	0
bin9_BM_Day12	87768	A6	Probable_amino-acid_ABC_transporter_periplasmic-binding_protein_y4oP OS=s__Natronohydrobacter_thiooxidans len=434 cid=NODE_5269_length_5321_cov_9.934295	2	434	0	0	0	0	0	0	0	0	0	0	0	0	0.00111116	0.00109958
bin9_BM_Day12	104079	A6	Probable_ATP-dependent_transporter_SufC OS=s__Rhodobaca_barguzinensis len=253 cid=NODE_9366_length_2898_cov_12.226521	3	253	0	0	0	0	0.00203139	0.00187808	0.00146141	0	0	0	0	0	0	0
bin9_BM_Day12	18093	A6	Probable_branched-chain-amino-acid_aminotransferase OS=s__Natronohydrobacter_thiooxidans len=289 cid=NODE_193_length_63672_cov_11.699294	6	289	0	0	0	0	0	0	0	0	0	0.00388218	0	0.00321121	0.00166866	0.00165127
bin9_BM_Day12	64160	A6	Probable_glutamate_dehydrogenase OS=s__Natronohydrobacter_thiooxidans len=476 cid=NODE_2206_length_13115_cov_9.778331	30	476	0.00212602	0	0	0.0059618	0.00755795	0.00598934	0.00077676	0	0	0.00117852	0	0.00194967	0.00303934	0.00300767
bin9_BM_Day12	20712	A6	Probable_lactoylglutathione_lyase OS=s__Natronohydrobacter_thiooxidans len=140 cid=NODE_244_length_58306_cov_10.685533	6	140	0	0	0	0	0.003671	0.00339396	0	0	0	0.00400697	0	0.00331443	0.00344459	0.0034087
bin9_BM_Day12	84723	A6	Probable_metallo-hydrolase_BURPS1710b_2304 OS=s__Natronohydrobacter_thiooxidans len=287 cid=NODE_4736_length_5984_cov_9.952606	9	287	0	0	0	0.00395515	0.00358147	0.00331118	0.00128828	0	0	0	0	0.0016168	0.00168029	0
bin9_BM_Day12	65197	A6	Probable_peptidyl-prolyl_cis-trans_isomerase OS=s__Natronohydrobacter_thiooxidans len=168 cid=NODE_2295_length_12688_cov_14.395076	28	168	0.00301187	0.00393361	0.00344446	0.00675671	0.0122367	0.0056566	0.00660246	0	0.0397784	0.00667828	0.00948695	0.00828608	0.00287049	0.00568116
bin9_BM_Day12	65198	A6	Probable_peptidyl-prolyl_cis-trans_isomerase OS=s__Natronohydrobacter_thiooxidans len=203 cid=NODE_2295_length_12688_cov_14.395076	3	203	0	0	0.00142529	0	0.00253173	0.00234066	0	0	0	0	0	0	0	0
bin9_BM_Day12	42874	A6	Probable_succinyl-CoA:3-ketoacid_coenzyme_A_transferase_subunit_A OS=s__Natronohydrobacter_thiooxidans len=231 cid=NODE_908_length_26714_cov_13.273454	7	231	0	0	0	0	0	0	0	0	0	0.00485693	0.0068996	0.00401749	0	0.00206588
bin9_BM_Day12	9113	A6	Probable_sugar-binding_periplasmic_protein OS=s__Natronohydrobacter_thiooxidans len=411 cid=NODE_62_length_98710_cov_12.228372	10	411	0	0	0.000703977	0.00138093	0.00125046	0.00231219	0	0	0	0	0	0.001129	0.00117334	0.00348334
bin9_BM_Day12	80142	A6	Probable_transaldolase OS=s__Natronohydrobacter_thiooxidans len=217 cid=NODE_4012_length_7112_cov_12.245855	29	217	0.00233177	0	0.00133334	0.0078465	0.00947356	0.00875861	0.00340772	0	0	0.00517028	0.00734474	0.0106917	0.00222231	0.00879664
bin9_BM_Day12	35729	A6	Propionyl-CoA_carboxylase_alpha_chain%2C_mitochondrial OS=s__Natronohydrobacter_thiooxidans len=665 cid=NODE_636_length_33993_cov_11.893394	9	665	0	0	0.000435089	0.000853479	0.00154569	0.000714518	0.00111199	0.00239695	0	0.000843572	0	0	0	0
bin9_BM_Day12	57246	A6	Protein_of_unknown_function_(DUF3035) OS=s__Natronohydrobacter_thiooxidans len=174 cid=NODE_1682_length_16674_cov_11.111439	3	174	0	0	0	0.00326186	0.00295368	0.00273077	0	0	0	0	0	0	0	0
bin9_BM_Day12	90131	A6	Protein-export_protein_SecB OS=s__Natronohydrobacter_thiooxidans len=172 cid=NODE_5741_length_4854_cov_12.038966	5	172	0	0	0	0	0.00896408	0.00552505	0	0	0	0	0	0	0	0
bin9_BM_Day12	18080	A6	Purine-binding_protein_BAB2_0673 OS=s__Roseinatronobacter_thiooxidans len=354 cid=NODE_193_length_63672_cov_11.699294	13	354	0.00142936	0	0	0	0.00145181	0.00134224	0.00104446	0.00450275	0	0.00158468	0.00225114	0.00131079	0.00544907	0.00134807
bin9_BM_Day12	18948	A6	Putative_ABC_transporter_anion-binding_protein_HVO_1888 OS=s__Rhodobaca_barguzinensis len=270 cid=NODE_209_length_62224_cov_11.411250	2	270	0	0	0	0	0	0	0	0	0	0.00207769	0	0	0	0.00176747
bin9_BM_Day12	56864	A6	Putative_acyltransferase_Rv0859 OS=s__Natronohydrobacter_thiooxidans len=403 cid=NODE_1657_length_16820_cov_11.726573	2	403	0	0	0	0	0.00127529	0	0	0	0	0	0	0.00115142	0	0
bin9_BM_Day12	48361	A6	Putative_rhizopine-binding_protein OS=s__UBA10424_sp003500165 len=314 cid=NODE_1161_length_22314_cov_10.014107	5	314	0	0.0010523	0	0.00180753	0.00163675	0.00151323	0.00117751	0	0	0	0	0	0	0
bin9_BM_Day12	81955	A6	Pyruvate_dehydrogenase_E1_component_subunit_beta OS=s__Natronohydrobacter_thiooxidans len=458 cid=NODE_4282_length_6647_cov_9.734830	4	458	0	0	0	0	0.00224428	0.00103746	0.000807287	0	0	0	0	0	0	0
bin9_BM_Day12	18068	A6	Pyruvate_kinase OS=s__Natronohydrobacter_thiooxidans len=486 cid=NODE_193_length_63672_cov_11.699294	2	486	0	0	0	0	0.00105749	0.000977684	0	0	0	0	0	0	0	0
bin9_BM_Day12	37719	A6	Quinone_oxidoreductase OS=s__Natronohydrobacter_thiooxidans len=326 cid=NODE_703_length_31624_cov_14.118914	1	326	0	0	0	0	0	0.00145753	0	0	0	0	0	0	0	0
bin9_BM_Day12	12378	A6	Reaction_center_protein_H_chain OS=s__Roseibaca_calidilacus len=264 cid=NODE_103_length_81458_cov_11.404101	8	264	0	0	0.00109596	0.00214986	0.00389349	0.00359966	0.00280104	0	0	0	0	0	0	0
bin9_BM_Day12	84457	A6	Receptor_family_ligand_binding_region,Periplasmic_binding_protein_domain,Periplasmic_binding_protein OS=s__Natronohydrobacter_thiooxidans len=392 cid=NODE_4694_length_6044_cov_12.057105	84	392	0	0	0	0.00289573	0.0117997	0.0084849	0.00377283	0	0.00852394	0.00858636	0.00406584	0.0213071	0.0172229	0.0255652
bin9_BM_Day12	75238	A6	Ribonuclease_D OS=s__Natronohydrobacter_thiooxidans len=388 cid=NODE_3342_length_8649_cov_14.974750	1	388	0	0	0	0	0.00132459	0	0	0	0	0	0	0	0	0
bin9_BM_Day12	34294	A6	Ribosome_hibernation_promotion_factor OS=s__Roseinatronobacter_thiooxidans len=188 cid=NODE_589_length_35649_cov_11.229112	6	188	0	0	0.00153901	0.00301895	0.00820118	0	0.00196669	0	0	0	0	0	0	0
bin9_BM_Day12	68744	A6	S-adenosylmethionine_synthase OS=s__Natronohydrobacter_thiooxidans len=388 cid=NODE_2619_length_11141_cov_11.437850	3	388	0	0	0	0.00146279	0.00132459	0.00122463	0	0	0	0	0	0	0	0
bin9_BM_Day12	89137	A6	Sec_translocon_accessory_complex_subunit_YajC OS=s__Natronohydrobacter_thiooxidans len=107 cid=NODE_5540_length_5050_cov_10.709510	6	107	0	0	0	0	0	0.0133221	0	0	0	0	0	0	0.00901388	0.00445998
bin9_BM_Day12	9092	A6	Senecionine_N-oxygenase OS=s__Natronohydrobacter_thiooxidans len=448 cid=NODE_62_length_98710_cov_12.228372	1	448	0	0	0	0	0.00114719	0	0	0	0	0	0	0	0	0
bin9_BM_Day12	73773	A6	Snake_venom_5'-nucleotidase OS=s__Natronohydrobacter_thiooxidans len=551 cid=NODE_3163_length_9152_cov_11.222381	1	551	0	0	0	0	0	0	0	0	0	0	0	0.000842142	0	0
bin9_BM_Day12	37713	A6	Solute-binding_protein_RD1_1052 OS=s__Roseicitreum_antarcticum len=351 cid=NODE_703_length_31624_cov_14.118914	87	351	0.00288315	0	0.000824315	0.00646796	0.0102495	0.00947602	0.00421353	0	0.0190392	0.0239733	0.0136223	0.0185079	0.0233565	0.0108768
bin9_BM_Day12	10868	A6	Solute-binding_protein_RD1_1052 OS=s__Sulfitobacter_C_pseudonitzschiae len=324 cid=NODE_83_length_90567_cov_9.442008	17	324	0	0	0.000893007	0	0	0	0	0.014759	0	0.00346281	0.00245958	0.00572865	0.00595361	0.00294579
bin9_BM_Day12	12318	A6	Solute-binding_protein_RD1_1052 OS=s__Tranquillimonas_alkanivorans len=333 cid=NODE_103_length_81458_cov_11.404101	15	333	0.0015195	0.000992263	0.000868872	0.00170439	0.00308673	0.00142689	0	0.00957342	0	0.00336922	0	0.00139345	0.00144818	0.00286617
bin9_BM_Day12	43388	A6	Substrate_binding_domain_of_ABC-type_glycine_betaine_transport_system OS=s__Rhodobaca_barguzinensis len=320 cid=NODE_928_length_26305_cov_12.520610	2	320	0	0	0	0	0	0.00148486	0	0	0	0	0	0	0	0.0014913
bin9_BM_Day12	84266	A6	Succinate_dehydrogenase_flavoprotein_subunit OS=s__Rhodobaca_barguzinensis len=601 cid=NODE_4660_length_6087_cov_10.215517	7	601	0	0	0	0	0.00171029	0.00158121	0.000615204	0	0.00555971	0	0	0.00077208	0	0
bin9_BM_Day12	18904	A6	Succinate--CoA_ligase_[ADP-forming]_subunit_beta OS=s__Natronohydrobacter_thiooxidans len=397 cid=NODE_209_length_62224_cov_11.411250	17	397	0	0	0	0.00285926	0.00258912	0.00239373	0.00279399	0	0.0168332	0.00706518	0.00200731	0	0	0
bin9_BM_Day12	103906	A6	Sulfate_adenylyltransferase_subunit_2 OS=s__Natronohydrobacter_thiooxidans len=300 cid=NODE_9308_length_2921_cov_14.732031	7	300	0	0	0.000964448	0	0	0.00158385	0	0	0	0	0	0	0.00321495	0.00477218
bin9_BM_Day12	20734	A6	Sulfide_dehydrogenase_[flavocytochrome_c]_flavoprotein_chain OS=s__Natronohydrobacter_thiooxidans len=420 cid=NODE_244_length_58306_cov_10.685533	46	420	0.00120475	0.000786723	0.00137778	0.00540537	0.00489467	0.00452528	0.00440164	0	0.00795567	0.00267131	0.0113843	0.00441924	0.00918557	0.00454493
bin9_BM_Day12	73492	A6	Superoxide_dismutase_[Fe] OS=s__Natronohydrobacter_thiooxidans len=199 cid=NODE_3129_length_9252_cov_10.516038	42	199	0.00254268	0	0.00145394	0.00285208	0.0103305	0.0119386	0.00557393	0.0160198	0.0167909	0.00563794	0.0120136	0.0163223	0.01454	0.0143885
bin9_BM_Day12	75868	A6	Tat_(twin-arginine_translocation)_pathway_signal_sequence OS=s__Rhodobaca_barguzinensis len=345 cid=NODE_3417_length_8437_cov_12.013243	8	345	0	0	0	0.00329022	0.00297937	0.00137726	0	0	0	0.00162602	0	0.00134499	0.0013978	0
bin9_BM_Day12	87080	A6	Thiamine-binding_periplasmic_protein OS=s__Natronohydrobacter_thiooxidans len=324 cid=NODE_5143_length_5464_cov_17.479386	3	324	0	0	0	0	0	0	0	0	0	0.00519422	0	0	0	0
bin9_BM_Day12	20703	A6	Thioredoxin OS=s__Natronohydrobacter_thiooxidans len=106 cid=NODE_244_length_58306_cov_10.685533	4	106	0	0.0031172	0.00272957	0	0	0.00448259	0.00348809	0	0	0	0	0	0	0
bin9_BM_Day12	9141	A6	Thioredoxin,Tetratricopeptide_repeat,Tetratricopeptide_repeat OS=s__Natronohydrobacter_thiooxidans len=299 cid=NODE_62_length_98710_cov_12.228372	1	299	0	0	0	0	0.00171887	0	0	0	0	0	0	0	0	0
bin9_BM_Day12	88247	A6	Tol-Pal_system_protein_TolB OS=s__Natronohydrobacter_thiooxidans len=441 cid=NODE_5364_length_5228_cov_10.451769	1	441	0	0	0	0	0.0011654	0	0	0	0	0	0	0	0	0
bin9_BM_Day12	72377	A6	Transketolase OS=s__Natronohydrobacter_thiooxidans len=673 cid=NODE_3001_length_9644_cov_11.795912	5	673	0	0	0	0	0.000763656	0.00211807	0.000549387	0	0	0	0	0	0	0
bin9_BM_Day12	79853	A6	Translation_initiation_factor_IF-2 OS=s__Natronohydrobacter_thiooxidans len=833 cid=NODE_3969_length_7193_cov_10.840151	4	833	0	0	0.00034734	0	0.000616976	0.000570414	0.000443863	0	0	0	0	0	0	0
bin9_BM_Day12	87275	A6	TRAP_transporter_solute_receptor%2C_TAXI_family OS=s__Natronohydrobacter_thiooxidans len=325 cid=NODE_5177_length_5433_cov_10.587021	39	325	0.0015569	0.00203338	0.00356104	0.0034927	0.00790678	0.0102341	0.00682592	0	0.0102812	0.00345216	0.00245201	0.00285551	0.00296765	0.00587345
bin9_BM_Day12	83957	A6	Trigger_factor OS=s__Natronohydrobacter_thiooxidans len=436 cid=NODE_4610_length_6156_cov_13.473693	3	436	0	0	0	0	0	0	0	0	0.00766372	0.00257328	0	0	0	0
bin9_BM_Day12	59450	A6	Tripartite_tricarboxylate_transporter_family_receptor OS=s__Sulfitobacter_sp001886735 len=316 cid=NODE_1837_length_15403_cov_14.692924	1	316	0	0	0	0	0	0	0	0	0	0	0	0	0.00152608	0
bin9_BM_Day12	80050	A6	type_I_secretion_outer_membrane_protein%2C_TolC_family OS=s__Natronohydrobacter_thiooxidans len=455 cid=NODE_3996_length_7138_cov_9.804744	1	455	0	0	0	0	0	0	0.00081261	0	0	0	0	0	0	0
bin9_BM_Day12	58295	A6	Ubiquinol-cytochrome_c_reductase_iron-sulfur_subunit OS=s__Natronohydrobacter_thiooxidans len=187 cid=NODE_1755_length_16049_cov_13.487808	2	187	0	0	0	0	0.00274835	0.00254093	0	0	0	0	0	0	0	0
bin9_BM_Day12	57265	A6	Uncharacterized_lipoprotein_YufN OS=s__Natronohydrobacter_thiooxidans len=329 cid=NODE_1683_length_16669_cov_12.227700	12	329	0	0	0.000879436	0.00172512	0.00468639	0.00144424	0.00112382	0	0	0	0	0.0014104	0.00146578	0.00435153
bin9_BM_Day12	20694	A6	Uncharacterized_symporter_H16_A2524 OS=s__Natronohydrobacter_thiooxidans len=634 cid=NODE_244_length_58306_cov_10.685533	13	634	0.000798097	0	0	0.00089521	0.0024319	0.00224837	0.00116636	0	0	0.000884819	0	0.000731893	0	0.000752709
bin9_BM_Day12	67852	A6	Universal_stress_protein_F OS=s__Natronohydrobacter_thiooxidans len=138 cid=NODE_2532_length_11533_cov_14.765900	2	138	0	0	0.00209663	0	0.00372421	0	0	0	0	0	0	0	0	0
bin9_BM_Day12	24513	A6	Vitamin_B12_transporter_BtuB OS=s__Gemmobacter_A_megaterium len=626 cid=NODE_323_length_50979_cov_12.274821	2	626	0	0	0	0	0.000820991	0	0.000590635	0	0	0	0	0	0	0
bin11_BM_Day8	99661	A7	30S_ribosomal_protein_S1 OS=s__Natronohydrobacter_thiooxidans len=559 cid=NODE_7953_length_3816_cov_20.701675	12	559	0	0	0.000517593	0.0050766	0.00183879	0	0.000661427	0	0.0119549	0	0.00142559	0	0	0
bin11_BM_Day8	107057	A7	30S_ribosomal_protein_S3 OS=s__Natronohydrobacter_thiooxidans len=233 cid=NODE_10037_length_3039_cov_23.721850	35	233	0	0.00283625	0.00124178	0	0.0132345	0.0122357	0.00476057	0.0273644	0.0430221	0.00722286	0.00342019	0.00995752	0	0.00204814
bin11_BM_Day8	36102	A7	30S_ribosomal_protein_S4 OS=s__Natronohydrobacter_thiooxidans len=206 cid=NODE_614_length_34285_cov_20.861087	24	206	0.00491256	0	0	0.016531	0.0149691	0.0115329	0.00358969	0	0	0.00272318	0.00386847	0.00225253	0	0
bin11_BM_Day8	63117	A7	30S_ribosomal_protein_S7 OS=s__Natronohydrobacter_thiooxidans len=156 cid=NODE_2133_length_12726_cov_20.913109	20	156	0	0.0021181	0.00370942	0.00363823	0.0230614	0.00913759	0.0118506	0	0	0.003596	0	0	0	0
bin11_BM_Day8	86231	A7	31_kDa_immunogenic_protein OS=s__Natronohydrobacter_thiooxidans len=321 cid=NODE_5075_length_5839_cov_22.715941	113	321	0.00315261	0.00617614	0.00450677	0.0176811	0.0160106	0.0133221	0.0103665	0.0347596	0.0624558	0.0262138	0.00248257	0.0173466	0.00901388	0.0222999
bin11_BM_Day8	68618	A7	3-oxoacyl-[acyl-carrier-protein]_synthase_2 OS=s__Natronohydrobacter_thiooxidans len=421 cid=NODE_2645_length_10549_cov_17.488946	9	421	0	0	0	0.00134813	0.00122076	0.00225727	0	0	0	0.00133248	0	0.00220437	0.00114547	0.00113353
bin11_BM_Day8	72361	A7	3-succinoylsemialdehyde-pyridine_dehydrogenase OS=s__Natronohydrobacter_thiooxidans len=481 cid=NODE_3055_length_9275_cov_16.838503	4	481	0	0	0	0	0.00213697	0	0.000768685	0	0	0	0	0	0	0.000992136
bin11_BM_Day8	67982	A7	40-residue_YVTN_family_beta-propeller_repeat,PQQ-dependent_catabolism-associated_beta-propeller_protein OS=s__Natronohydrobacter_thiooxidans len=272 cid=NODE_2580_length_10822_cov_17.603232	7	272	0	0	0.00106373	0.00208663	0.00188949	0.00174689	0	0	0.0122845	0.00412482	0	0	0	0
bin11_BM_Day8	87041	A7	50S_ribosomal_protein_L1 OS=s__Natronohydrobacter_thiooxidans len=77 cid=NODE_5224_length_5668_cov_18.029931	2	77	0	0	0	0	0.00667455	0.00617084	0	0	0	0	0	0	0	0
bin11_BM_Day8	87042	A7	50S_ribosomal_protein_L11 OS=s__Natronohydrobacter_thiooxidans len=150 cid=NODE_5224_length_5668_cov_18.029931	5	150	0	0	0.0019289	0	0.00685254	0.0031677	0	0	0	0.00373984	0	0	0	0
bin11_BM_Day8	107058	A7	50S_ribosomal_protein_L16 OS=s__Natronohydrobacter_thiooxidans len=137 cid=NODE_10037_length_3039_cov_23.721850	13	137	0	0	0.00844772	0.0124284	0.00375139	0.00693656	0.00539763	0	0	0.00409471	0	0	0	0
bin11_BM_Day8	107054	A7	50S_ribosomal_protein_L2 OS=s__Natronohydrobacter_thiooxidans len=279 cid=NODE_10037_length_3039_cov_23.721850	22	279	0	0	0.00207408	0.00406855	0.00921041	0.0102184	0.00397567	0	0.0119763	0	0.00571257	0.00166316	0	0
bin11_BM_Day8	24865	A7	50S_ribosomal_protein_L25 OS=s__Natronohydrobacter_thiooxidans len=204 cid=NODE_312_length_51928_cov_17.344572	8	204	0	0	0.00141831	0.00278217	0.00503863	0.00465838	0.00181244	0	0	0.00274988	0	0	0	0
bin11_BM_Day8	52238	A7	6%2C7-dimethyl-8-ribityllumazine_synthase OS=s__Natronohydrobacter_thiooxidans len=181 cid=NODE_1349_length_18712_cov_19.319612	2	181	0	0	0	0	0	0	0	0	0	0.00309931	0	0	0.00266432	0
bin11_BM_Day8	13322	A7	Adenylate_kinase OS=s__Natronohydrobacter_thiooxidans len=222 cid=NODE_106_length_82844_cov_17.402566	4	222	0	0	0	0.00255659	0.00231505	0	0.00166548	0	0	0.00252692	0	0	0	0
bin11_BM_Day8	47388	A7	Adenylosuccinate_lyase OS=s__Natronohydrobacter_thiooxidans len=464 cid=NODE_1077_length_22334_cov_16.400916	14	464	0	0	0.000623566	0.00244639	0.00332289	0.00102404	0.0015937	0	0	0.003627	0	0	0.00103932	0.00102849
bin11_BM_Day8	99590	A7	Aldehyde_dehydrogenase OS=s__Roseibaca_calidilacus len=506 cid=NODE_7935_length_3825_cov_17.744828	124	506	0.00299996	0.00261204	0.00400265	0.00897333	0.0121883	0.0131466	0.0146141	0.00315015	0.0396211	0.0121951	0.00629964	0.00825333	0.0104835	0.0132036
bin11_BM_Day8	76601	A7	Aldehyde_dehydrogenase_family,Protein_of_unknown_function_(DUF1487) OS=s__Natronohydrobacter_thiooxidans len=764 cid=NODE_3586_length_7934_cov_16.053179	1	764	0	0	0	0	0	0.00062193	0	0	0	0	0	0	0	0
bin11_BM_Day8	30212	A7	Alpha-glucosides-binding_periplasmic_protein_AglE OS=s__Roseinatronobacter_thiooxidans len=450 cid=NODE_439_length_42724_cov_18.353676	8	450	0	0.000734275	0.000642965	0.00126125	0.00228418	0.0031677	0	0	0	0	0	0	0	0
bin11_BM_Day8	104395	A7	Alpha-keto_acid-binding_periplasmic_protein_TakP OS=s__Natronohydrobacter_thiooxidans len=353 cid=NODE_9236_length_3308_cov_24.454042	46	353	0.00143341	0	0	0	0.00291185	0.00807628	0.00209483	0.0135465	0.056794	0.00953499	0.00677255	0.00920154	0.00683063	0.00675946
bin11_BM_Day8	90651	A7	Alpha-keto_acid-binding_periplasmic_protein_TakP OS=s__Natronohydrobacter_thiooxidans len=369 cid=NODE_5914_length_5063_cov_24.147364	117	369	0.00137126	0.000895457	0.00156821	0.0107668	0.0306414	0.028329	0.016032	0.0259183	0.036221	0.00760129	0.00863852	0.0125751	0.011762	0.0103462
bin11_BM_Day8	85566	A7	Argininosuccinate_synthase OS=s__Natronohydrobacter_thiooxidans len=409 cid=NODE_4962_length_5960_cov_17.629975	5	409	0	0	0	0.00138769	0.00125658	0	0.00271201	0	0	0	0	0	0	0
bin11_BM_Day8	40210	A7	Aspartate-semialdehyde_dehydrogenase OS=s__Natronohydrobacter_thiooxidans len=340 cid=NODE_762_length_29442_cov_19.123286	22	340	0	0.000971834	0.000850984	0.00333861	0.00151159	0.00139751	0.00108746	0	0	0.00824964	0.0070315	0.0040943	0.00425508	0.00140358
bin11_BM_Day8	35625	A7	ATP_synthase_gamma_chain OS=s__Natronohydrobacter_thiooxidans len=289 cid=NODE_598_length_34991_cov_19.436083	2	289	0	0	0.00100116	0	0.00177834	0	0	0	0	0	0	0	0	0
bin11_BM_Day8	35626	A7	ATP_synthase_subunit_alpha_1 OS=s__Natronohydrobacter_thiooxidans len=512 cid=NODE_598_length_34991_cov_19.436083	925	512	0.0484251	0.0819606	0.0836357	0.0931159	0.0823108	0.118789	0.12132	0.0217926	0.0587352	0.028487	0.034242	0.0253761	0.0244889	0.0195734
bin11_BM_Day8	24858	A7	ATP-dependent_zinc_metalloprotease_FtsH OS=s__Natronohydrobacter_thiooxidans len=639 cid=NODE_312_length_51928_cov_17.344572	18	639	0.000791852	0.000517095	0.000452792	0.00177641	0.00402144	0.00297436	0.00115724	0	0	0.00175579	0	0	0	0
bin11_BM_Day8	30709	A7	Autoinducer_2-binding_protein_LsrB OS=s__Marivita_hallyeonensis len=333 cid=NODE_452_length_41568_cov_18.657746	11	333	0	0	0	0	0.00154337	0.00142689	0.00222065	0	0	0.00168461	0	0.00418036	0.00144818	0.00286617
bin11_BM_Day8	26765	A7	Bacterial_extracellular_solute-binding_protein%2C_family_7 OS=s__Pseudorhodobacter_antarcticus len=352 cid=NODE_355_length_48487_cov_19.311860	63	352	0.00143748	0.000938704	0.000821973	0.016124	0.0189808	0.0094491	0.00630234	0	0.0189851	0.00637472	0.00905573	0.00922768	0.00959005	0
bin11_BM_Day8	30196	A7	Bacterial_extracellular_solute-binding_protein,Bacterial_extracellular_solute-binding_protein OS=s__Mangrovicoccus_sp003254465 len=426 cid=NODE_439_length_42724_cov_18.353676	19	426	0	0	0	0.00399692	0.0036193	0.00557693	0.000867929	0	0	0.00131684	0	0.00108925	0.00339607	0.00224046
bin11_BM_Day8	58395	A7	Bacterial_extracellular_solute-binding_protein,Bacterial_extracellular_solute-binding_protein OS=s__Roseicitreum_antarcticum len=419 cid=NODE_1761_length_14795_cov_18.440977	33	419	0	0	0	0.00270913	0.00735953	0.00340206	0.000882429	0	0	0.00267769	0.00760767	0.00553724	0.00345281	0.00797261
bin11_BM_Day8	65843	A7	Bacterial_extracellular_solute-binding_proteins%2C_family_5_Middle OS=s__Marivita_cryptomonadis len=522 cid=NODE_2371_length_11652_cov_19.884280	4	522	0	0	0	0	0.000984561	0.000910258	0.00070831	0	0	0.00107467	0	0	0	0
bin11_BM_Day8	35607	A7	Bacterioferritin OS=s__TH137_sp002855575 len=161 cid=NODE_598_length_34991_cov_19.436083	9	161	0	0	0	0.00352524	0.00957653	0.00590254	0.00688952	0	0	0	0	0	0	0
bin11_BM_Day8	49106	A7	Bifunctional_purine_biosynthesis_protein_PurH OS=s__Natronohydrobacter_thiooxidans len=529 cid=NODE_1169_length_20847_cov_18.538476	3	529	0	0	0	0.0010729	0.000971532	0.000898213	0	0	0	0	0	0	0	0
bin11_BM_Day8	18798	A7	C4-dicarboxylate-binding_periplasmic_protein_DctP OS=s__Natronohydrobacter_thiooxidans len=327 cid=NODE_192_length_65847_cov_17.242978	8	327	0	0	0	0.00173567	0.00471505	0.00290614	0.0011307	0	0	0	0	0	0	0.00145938
bin11_BM_Day8	66173	A7	Capsule_polysaccharide_export_protein_BexD OS=s__Natronohydrobacter_thiooxidans len=326 cid=NODE_2402_length_11513_cov_20.038052	2	326	0	0	0	0	0.00157651	0.00145753	0	0	0	0	0	0	0	0
bin11_BM_Day8	39580	A7	Catalase-peroxidase OS=s__Natronohydrobacter_thiooxidans len=721 cid=NODE_738_length_29873_cov_16.600074	24	721	0.000701794	0	0	0.00157438	0.0042769	0.00197706	0.00102562	0	0	0.0015561	0	0.00193074	0.0013377	0.00198565
bin11_BM_Day8	106898	A7	Catalase-peroxidase OS=s__Roseovarius_sp000744325 len=734 cid=NODE_9984_length_3054_cov_17.777593	6	734	0	0	0	0	0.000700192	0.0012947	0.00050373	0	0	0.000764272	0	0	0	0.00065016
bin11_BM_Day8	31401	A7	Cbb3-type_cytochrome_c_oxidase_subunit_CcoP OS=s__Natronohydrobacter_thiooxidans len=310 cid=NODE_471_length_40630_cov_19.142009	9	310	0	0	0.000933337	0.0036617	0.00165787	0.00613103	0.0011927	0	0	0	0	0	0	0
bin11_BM_Day8	35782	A7	CBS_domain OS=s__Natronohydrobacter_thiooxidans len=144 cid=NODE_604_length_34646_cov_16.827527	1	144	0	0	0	0	0.00356903	0	0	0	0	0	0	0	0	0
bin11_BM_Day8	38362	A7	choline_ABC_transporter%2C_periplasmic_binding_protein OS=s__Natronohydrobacter_thiooxidans len=308 cid=NODE_691_length_31149_cov_17.100663	17	308	0	0	0	0	0.00667455	0.00308542	0	0.0103505	0	0.00182135	0.00258735	0.00451968	0.00313144	0.00309882
bin11_BM_Day8	87006	A7	Citrate_synthase%2C_chromosomal OS=s__Natronohydrobacter_thiooxidans len=432 cid=NODE_5216_length_5674_cov_17.411105	24	432	0	0	0	0.00262761	0.00475871	0.00219979	0.00427937	0.0110693	0.0154694	0.00259711	0	0.00214824	0.0011163	0.00110467
bin11_BM_Day8	31834	A7	Cysteine--tRNA_ligase OS=s__Roseibaca_calidilacus len=492 cid=NODE_483_length_39987_cov_19.261520	1	492	0	0	0	0	0	0.000965761	0	0	0	0	0	0	0	0
bin11_BM_Day8	22540	A7	Cytochrome_c1 OS=s__Natronohydrobacter_thiooxidans len=262 cid=NODE_263_length_56436_cov_18.232685	3	262	0	0	0	0	0.00196161	0.00181357	0.00141121	0	0	0	0	0	0	0
bin11_BM_Day8	38839	A7	Cytochrome_c2 OS=s__Roseinatronobacter_thiooxidans len=156 cid=NODE_709_length_30593_cov_18.452158	2	156	0	0	0	0	0	0	0	0	0	0	0	0.00297449	0	0.00305909
bin11_BM_Day8	67979	A7	cytochrome_c-550_PedF OS=s__Natronohydrobacter_thiooxidans len=236 cid=NODE_2580_length_10822_cov_17.603232	33	236	0	0	0.00122599	0.00961972	0.0108886	0.0100668	0.00783342	0	0	0.00713104	0.00337671	0.00393238	0.0081736	0.00606632
bin11_BM_Day8	99623	A7	cytochrome_c-550_PedF OS=s__Natronohydrobacter_thiooxidans len=237 cid=NODE_7941_length_3822_cov_16.319352	33	237	0	0	0.00122082	0.00957913	0.0108426	0.0100244	0.00780037	0	0	0.00710095	0.00336246	0.00391578	0.00813911	0.00604073
bin11_BM_Day8	31812	A7	Dihydrolipoyl_dehydrogenase OS=s__Natronohydrobacter_thiooxidans len=461 cid=NODE_483_length_39987_cov_19.261520	12	461	0	0	0	0.00123116	0.00111484	0.00206141	0.0024061	0	0	0.00121687	0.00172864	0.00100655	0.00104608	0.00103518
bin11_BM_Day8	57799	A7	Dihydrolipoyllysine-residue_acetyltransferase_component_of_pyruvate_dehydrogenase_complex OS=s__Natronohydrobacter_thiooxidans len=437 cid=NODE_1716_length_15077_cov_17.490614	24	437	0.00115788	0.000756118	0.00264837	0.00519509	0.00705639	0.00543655	0.00169216	0	0	0.0012837	0	0	0	0
bin11_BM_Day8	68621	A7	Dihydroorotase OS=s__Natronohydrobacter_thiooxidans len=344 cid=NODE_2645_length_10549_cov_17.488946	2	344	0	0	0	0	0.00149401	0	0	0	0	0	0	0	0.00140187	0
bin11_BM_Day8	64105	A7	Domain_of_unknown_function_(DUF3576) OS=s__Natronohydrobacter_thiooxidans len=164 cid=NODE_2217_length_12319_cov_15.079419	4	164	0	0	0	0	0	0.00869185	0	0	0	0	0.00485917	0	0	0
bin11_BM_Day8	31420	A7	Domain_of_unknown_function_(DUF3576) OS=s__Natronohydrobacter_thiooxidans len=169 cid=NODE_471_length_40630_cov_19.142009	6	169	0	0	0	0	0.00912321	0.00281157	0.0021878	0	0	0	0.00471541	0	0	0
bin11_BM_Day8	63116	A7	Elongation_factor_G OS=s__Natronohydrobacter_thiooxidans len=705 cid=NODE_2133_length_12726_cov_20.913109	48	705	0.00215316	0	0.00164161	0.00483033	0.00656094	0.00471785	0.0052445	0.00226096	0.00473955	0.00397855	0.00113036	0.000658185	0	0
bin11_BM_Day8	47391	A7	Elongation_factor_Ts OS=s__Natronohydrobacter_thiooxidans len=297 cid=NODE_1077_length_22334_cov_16.400916	2	297	0	0	0	0	0.00346088	0	0	0	0	0	0	0	0	0
bin11_BM_Day8	36113	A7	Endoribonuclease_L-PSP,YjgF/chorismate_mutase-like%2C_putative_endoribonuclease OS=s__Natronohydrobacter_thiooxidans len=154 cid=NODE_614_length_34285_cov_20.861087	3	154	0	0	0	0	0	0	0	0	0	0	0	0.00301312	0.00313144	0.00309882
bin11_BM_Day8	65568	A7	Flagellin_D OS=s__Natronohydrobacter_thiooxidans len=400 cid=NODE_2346_length_11763_cov_18.187564	20	400	0	0	0	0.00141891	0.00128485	0.00118789	0.000924344	0.0199247	0.0167069	0.00420732	0.00199226	0.00348015	0.00241121	0
bin11_BM_Day8	19605	A7	Formamidase OS=s__Paracoccus_seriniphilus len=408 cid=NODE_206_length_63888_cov_18.707471	2	408	0	0	0	0	0	0	0	0	0	0	0	0	0	0.0023393
bin11_BM_Day8	31824	A7	formate_dehydrogenase%2C_gamma_subunit OS=s__Natronohydrobacter_thiooxidans len=330 cid=NODE_483_length_39987_cov_19.261520	7	330	0.00153331	0.00100128	0.000876771	0.00343978	0.0015574	0	0.00112042	0	0	0	0	0	0	0
bin11_BM_Day8	12636	A7	Fructose_import_binding_protein_FrcB OS=s__Natronohydrobacter_thiooxidans len=342 cid=NODE_96_length_87132_cov_19.320337	8	342	0	0	0	0.00165954	0	0.00138934	0.0010811	0.00466074	0	0.00164028	0	0.00135678	0.00282013	0
bin11_BM_Day8	60782	A7	Gluconolactonase OS=s__Caldilinea_sp002391565 len=292 cid=NODE_1940_length_13732_cov_18.628866	1	292	0	0	0	0	0.00176007	0	0	0	0	0	0	0	0	0
bin11_BM_Day8	40653	A7	Glutamate/glutamine/aspartate/asparagine-binding_protein_BztA OS=s__Natronohydrobacter_thiooxidans len=339 cid=NODE_779_length_29002_cov_18.697378	98	339	0.00298521	0.0038988	0.00512096	0.0150681	0.0227407	0.0196229	0.0174507	0	0.00985659	0.00992877	0.00705225	0.00958154	0.00995781	0.0112618
bin11_BM_Day8	31912	A7	Glutamine_synthetase OS=s__Natronohydrobacter_thiooxidans len=468 cid=NODE_486_length_39811_cov_19.388545	82	468	0.00216236	0	0.00309118	0.00606371	0.0109816	0.0121834	0.0063203	0.00340593	0.0214191	0.0131853	0.00851393	0.00892347	0.00515216	0.00611817
bin11_BM_Day8	64104	A7	Gram-negative_porin OS=s__Natronohydrobacter_thiooxidans len=273 cid=NODE_2217_length_12319_cov_15.079419	93	273	0.00185346	0.00121034	0.00529916	0.00831595	0.056477	0.0295884	0.0392762	0.0175162	0.0367185	0	0	0	0	0
bin11_BM_Day8	48976	A7	hypothetical_protein OS=s__Devosia_lucknowensis len=106 cid=NODE_1162_length_20966_cov_17.926402	28	106	0	0	0	0.0107087	0.048485	0.0358607	0.0139524	0.030075	0	0	0.00751796	0	0	0.00450205
bin11_BM_Day8	99621	A7	hypothetical_protein OS=s__Natronohydrobacter_thiooxidans len=141 cid=NODE_7941_length_3822_cov_16.319352	3	141	0	0	0	0	0	0	0	0	0	0.00397855	0	0	0	0.00676904
bin11_BM_Day8	67980	A7	hypothetical_protein OS=s__Natronohydrobacter_thiooxidans len=145 cid=NODE_2580_length_10822_cov_17.603232	3	145	0	0	0	0	0	0	0	0	0	0.0038688	0	0	0	0.00658231
bin11_BM_Day8	31924	A7	hypothetical_protein OS=s__Natronohydrobacter_thiooxidans len=148 cid=NODE_486_length_39811_cov_19.388545	26	148	0.00341887	0	0.00390992	0.00766977	0.00694514	0.00963151	0.0124911	0.0107701	0.0677307	0.0151615	0	0.00313527	0.00325839	0.00322444
bin11_BM_Day8	34768	A7	hypothetical_protein OS=s__Natronohydrobacter_thiooxidans len=180 cid=NODE_572_length_36119_cov_16.568822	3	180	0	0	0	0	0.00285523	0.00263975	0	0	0	0.00311653	0	0	0	0
bin11_BM_Day8	56193	A7	hypothetical_protein OS=s__Natronohydrobacter_thiooxidans len=325 cid=NODE_1601_length_16202_cov_22.011395	100	325	0.00311381	0.00610013	0.00267078	0.00523905	0.0237203	0.0219302	0.0136518	0.0294272	0.0411247	0.0120825	0.00735604	0.011422	0.00741911	0.016152
bin11_BM_Day8	32265	A7	hypothetical_protein OS=s__Natronohydrobacter_thiooxidans len=326 cid=NODE_496_length_39038_cov_21.587974	18	326	0	0	0	0.00522298	0.00472952	0.00291506	0.00226833	0	0	0.0120455	0	0	0	0.00146386
bin11_BM_Day8	22583	A7	hypothetical_protein OS=s__Natronohydrobacter_thiooxidans len=375 cid=NODE_263_length_56436_cov_18.232685	24	375	0	0	0	0.003027	0.0150756	0.00886955	0.0029579	0	0.00891035	0	0	0	0	0
bin11_BM_Day8	31399	A7	hypothetical_protein OS=s__Natronohydrobacter_thiooxidans len=476 cid=NODE_471_length_40630_cov_19.142009	1	476	0	0	0	0	0	0	0.00077676	0	0	0	0	0	0	0
bin11_BM_Day8	32235	A7	hypothetical_protein OS=s__Natronohydrobacter_thiooxidans len=63 cid=NODE_496_length_39038_cov_21.587974	24	63	0	0	0.00459261	0.00900894	0.0489467	0.0301685	0.0117377	0	0.0530378	0.0356175	0.0252985	0.0073654	0.00765464	0.00757488
bin11_BM_Day8	67239	A7	hypothetical_protein OS=s__Rhodobaca_barguzinensis len=201 cid=NODE_2505_length_11104_cov_17.997375	3	201	0	0	0	0	0.00255692	0.00472791	0	0	0	0	0	0	0	0
bin11_BM_Day8	60774	A7	hypothetical_protein OS=s__Robiginitomaculum_B_sp002733805 len=71 cid=NODE_1940_length_13732_cov_18.628866	13	71	0.00712667	0	0.00407513	0.0159877	0.0144772	0.020077	0.00520757	0.0449007	0	0	0	0	0	0.00672137
bin11_BM_Day8	64389	A7	hypothetical_protein OS=s__Wenxinia_saemankumensis len=71 cid=NODE_2240_length_12218_cov_18.503659	13	71	0.00712667	0	0.00407513	0.0159877	0.0144772	0.020077	0.00520757	0.0449007	0	0	0	0	0	0.00672137
bin11_BM_Day8	10653	A7	Invasion_associated_locus_B_(IalB)_protein OS=s__Natronohydrobacter_thiooxidans len=215 cid=NODE_72_length_100521_cov_17.026646	2	215	0.00235346	0	0	0	0.00239042	0	0	0	0	0	0	0	0	0
bin11_BM_Day8	47116	A7	Iron-sulfur_cluster_carrier_protein OS=s__Natronohydrobacter_thiooxidans len=356 cid=NODE_1065_length_22549_cov_17.836979	4	356	0	0	0	0.00318856	0.00144365	0.0013347	0	0	0	0	0	0	0	0
bin11_BM_Day8	36090	A7	Isocitrate_dehydrogenase_[NADP] OS=s__Natronohydrobacter_thiooxidans len=785 cid=NODE_614_length_34285_cov_20.861087	5	785	0	0	0	0	0	0	0	0	0	0.00214385	0	0.000591109	0	0.00060792
bin11_BM_Day8	64391	A7	Levodione_reductase OS=s__Caldilinea_sp002391565 len=251 cid=NODE_2240_length_12218_cov_18.503659	1	251	0	0	0	0.00226121	0	0	0	0	0	0	0	0	0	0
bin11_BM_Day8	59319	A7	LicD_family OS=UNKNOWN len=458 cid=NODE_1828_length_14347_cov_35.629233	1	458	0	0	0	0	0	0	0	0	0	0.00122484	0	0	0	0
bin11_BM_Day8	76599	A7	Major_ferric_iron-binding_protein OS=s__Pararhodobacter_sp001314715 len=348 cid=NODE_3586_length_7934_cov_16.053179	1	348	0	0	0	0	0	0	0	0	0	0.001612	0	0	0	0
bin11_BM_Day8	71371	A7	Malate_synthase_G OS=s__Natronohydrobacter_thiooxidans len=715 cid=NODE_2943_length_9594_cov_16.499738	9	715	0	0	0	0.00238138	0.0014376	0.00199366	0.000517115	0	0	0	0	0	0	0
bin11_BM_Day8	22582	A7	Modulator_of_FtsH_protease_HflC OS=s__Natronohydrobacter_thiooxidans len=334 cid=NODE_263_length_56436_cov_18.232685	18	334	0	0	0.000866271	0.00169929	0.0107712	0.00569047	0.00442799	0	0	0.00167957	0	0	0	0
bin11_BM_Day8	24639	A7	NAD-dependent_dihydropyrimidine_dehydrogenase_subunit_PreT OS=s__Natronohydrobacter_thiooxidans len=446 cid=NODE_307_length_52430_cov_18.211322	7	446	0	0.00074086	0.000648732	0.00127256	0.00230467	0.00213074	0	0	0	0	0	0	0	0
bin11_BM_Day8	24636	A7	N-carbamoyl-L-amino-acid_hydrolase OS=s__Natronohydrobacter_thiooxidans len=417 cid=NODE_307_length_52430_cov_18.211322	5	417	0	0	0	0	0.00369741	0.00227892	0	0	0	0	0	0	0	0
bin11_BM_Day8	31911	A7	Nitrogen_regulatory_protein_P-II OS=s__Natronohydrobacter_thiooxidans len=112 cid=NODE_486_length_39811_cov_19.388545	19	112	0.0045178	0	0.00258334	0.0152026	0.00917751	0.0127274	0.00660246	0.0142319	0.0298338	0.0100174	0.00711521	0.00414304	0	0.00426087
bin11_BM_Day8	31932	A7	Nopaline-binding_periplasmic_protein OS=s__Natronohydrobacter_thiooxidans len=244 cid=NODE_486_length_39811_cov_19.388545	4	244	0	0	0	0	0	0	0	0.0261307	0	0	0	0	0	0
bin11_BM_Day8	108641	A7	OmpA_family OS=s__Rhodobaca_barguzinensis len=221 cid=NODE_10542_length_2903_cov_14.223315	3	221	0.00457913	0	0	0	0.00232552	0	0	0	0	0	0	0	0	0
bin11_BM_Day8	81512	A7	Outer_membrane_protein_assembly_factor_BamA OS=s__Natronohydrobacter_thiooxidans len=801 cid=NODE_4296_length_6765_cov_16.420715	6	801	0	0	0	0	0.00128325	0.0011864	0.00092319	0	0	0	0	0	0	0
bin11_BM_Day8	28151	A7	Outer_membrane_protein_beta-barrel_domain OS=s__Natronohydrobacter_thiooxidans len=206 cid=NODE_388_length_45251_cov_17.568214	1	206	0	0	0	0	0	0	0	0	0	0.00272318	0	0	0	0
bin11_BM_Day8	60776	A7	Oxidoreductase_UcpA OS=s__Caldilinea_sp002391565 len=251 cid=NODE_1940_length_13732_cov_18.628866	17	251	0	0.00394929	0.0138327	0.00226121	0	0	0	0	0	0	0	0	0.00192128	0
bin11_BM_Day8	34801	A7	Periplasmic_binding_protein OS=s__Natronohydrobacter_thiooxidans len=430 cid=NODE_572_length_36119_cov_16.568822	43	430	0.00117673	0	0	0.00131991	0.00597605	0.00552505	0.00171971	0.00741383	0.0155413	0.00782756	0.00555979	0.0064747	0.00672896	0.00443923
bin11_BM_Day8	102042	A7	Periplasmic_binding_protein_domain,Periplasmic_binding_protein OS=s__Natronohydrobacter_thiooxidans len=321 cid=NODE_8580_length_3531_cov_24.118239	3	321	0	0	0	0	0	0	0	0.00496565	0.0104093	0.00174759	0	0	0	0
bin11_BM_Day8	70007	A7	Periplasmic_binding_proteins_and_sugar_binding_domain_of_LacI_family,Periplasmic_binding_protein_domain OS=s__Hoeflea_sp000961635 len=353 cid=NODE_2788_length_10073_cov_17.520862	2	353	0	0	0	0	0.00145592	0.00134605	0	0	0	0	0	0	0	0
bin11_BM_Day8	99660	A7	Periplasmic_dipeptide_transport_protein OS=s__Natronohydrobacter_thiooxidans len=531 cid=NODE_7953_length_3816_cov_20.701675	117	531	0.00285872	0.000622267	0.000544886	0	0.0125824	0.0152121	0.000696304	0.0150092	0.0251705	0.0158468	0.0135068	0.0122341	0.0118063	0.018873
bin11_BM_Day8	44347	A7	phosphate/phosphite/phosphonate_ABC_transporter%2C_periplasmic_binding_protein OS=s__Bordetella_trematum len=328 cid=NODE_931_length_25552_cov_19.252304	10	328	0	0	0	0	0.00156689	0.00289728	0	0	0	0.00342058	0	0	0.00441075	0.00290986
bin11_BM_Day8	49737	A7	Phosphoglucomutase OS=s__Natronohydrobacter_thiooxidans len=542 cid=NODE_1204_length_20482_cov_17.052822	4	542	0	0	0	0	0	0	0	0	0	0.00207002	0.0014703	0.000856126	0	0
bin11_BM_Day8	76247	A7	Phosphoserine_aminotransferase OS=s__Natronohydrobacter_thiooxidans len=381 cid=NODE_3543_length_8019_cov_19.195003	1	381	0	0	0	0	0	0	0	0	0	0	0	0	0.00126573	0
bin11_BM_Day8	31421	A7	Porin OS=s__Rhodobaca_barguzinensis len=353 cid=NODE_471_length_40630_cov_19.142009	257	353	0.00860045	0.00468022	0.00983573	0.0836071	0.107738	0.110376	0.0230431	0.0135465	0.00946567	0	0	0	0	0
bin11_BM_Day8	49732	A7	Probable_alpha-glucosidase OS=s__Natronohydrobacter_thiooxidans len=551 cid=NODE_1204_length_20482_cov_17.052822	7	551	0	0.00119936	0.00210043	0	0	0.000862349	0	0	0	0	0	0	0	0
bin11_BM_Day8	50684	A7	Probable_fructose-bisphosphate_aldolase_class_1 OS=s__Natronohydrobacter_thiooxidans len=309 cid=NODE_1258_length_19868_cov_16.171049	8	309	0.00163752	0	0	0.00183677	0.00332648	0.00307543	0.00239312	0	0	0	0	0	0	0
bin11_BM_Day8	49104	A7	Protein_of_unknown_function_(DUF3035) OS=s__Natronohydrobacter_thiooxidans len=175 cid=NODE_1169_length_20847_cov_18.538476	3	175	0	0	0	0.00324322	0.0029368	0.00271517	0	0	0	0	0	0	0	0
bin11_BM_Day8	4402	A7	Purine-binding_protein_BAB2_0673 OS=s__Natronohydrobacter_thiooxidans len=354 cid=NODE_17_length_174336_cov_19.386571	2	354	0	0	0	0	0	0	0	0	0	0	0	0	0.00272453	0
bin11_BM_Day8	51440	A7	Putative_3-oxopropanoate_dehydrogenase OS=s__Natronohydrobacter_thiooxidans len=454 cid=NODE_1303_length_19280_cov_19.485670	13	454	0	0	0.0006373	0.00125014	0.00566014	0.00313979	0	0	0	0.00123563	0	0	0	0.00210228
bin11_BM_Day8	77768	A7	Putative_ABC_transporter_anion-binding_protein_HVO_1888 OS=s__Rhodobaca_barguzinensis len=272 cid=NODE_3745_length_7650_cov_16.866359	2	272	0	0	0	0	0	0	0	0	0	0.00206241	0	0	0	0.00175448
bin11_BM_Day8	70303	A7	Putative_rhizopine-binding_protein OS=s__Mangrovicoccus_sp003254465 len=315 cid=NODE_2822_length_9956_cov_18.645086	3	315	0	0	0.000918522	0	0.00163156	0.00150843	0	0	0	0	0	0	0	0
bin11_BM_Day8	39583	A7	Putrescine_transport_ATP-binding_protein_PotG OS=s__Natronohydrobacter_thiooxidans len=385 cid=NODE_738_length_29873_cov_16.600074	2	385	0	0	0	0.00147419	0.00133491	0	0	0	0	0	0	0	0	0
bin11_BM_Day8	39584	A7	Putrescine-binding_periplasmic_protein_SpuD OS=s__Natronohydrobacter_thiooxidans len=391 cid=NODE_738_length_29873_cov_16.600074	18	391	0.0025882	0	0.00147997	0.00145157	0.0052577	0	0.00094562	0.00407666	0	0.00143472	0.00203812	0	0.00246671	0.00366152
bin11_BM_Day8	57800	A7	Pyruvate_dehydrogenase_E1_component_subunit_beta OS=s__Natronohydrobacter_thiooxidans len=459 cid=NODE_1716_length_15077_cov_17.490614	10	459	0	0	0	0.00123652	0.00447879	0.00414078	0.000805528	0	0	0	0	0	0	0
bin11_BM_Day8	38846	A7	Reaction_center_protein_H_chain OS=s__Roseibaca_calidilacus len=264 cid=NODE_709_length_30593_cov_18.452158	4	264	0	0	0	0	0.00389349	0.00179983	0.00140052	0	0	0	0	0	0	0
bin11_BM_Day8	59447	A7	ribonuclease%2C_Rne/Rng_family OS=s__Natronohydrobacter_thiooxidans len=965 cid=NODE_1838_length_14288_cov_19.614347	1	965	0	0	0	0.000588149	0	0	0	0	0	0	0	0	0	0
bin11_BM_Day8	42286	A7	Ribonuclease_D OS=s__Natronohydrobacter_thiooxidans len=388 cid=NODE_844_length_27590_cov_18.777047	1	388	0	0	0	0	0.00132459	0	0	0	0	0	0	0	0	0
bin11_BM_Day8	92912	A7	Ribose_import_binding_protein_RbsB OS=s__Psychromonas_hadalis len=341 cid=NODE_6380_length_4724_cov_33.894196	17	341	0	0	0	0.00332882	0.0105501	0.00557366	0.0043371	0	0	0	0	0	0	0
bin11_BM_Day8	104576	A7	S-(hydroxymethyl)glutathione_dehydrogenase OS=s__Natronohydrobacter_thiooxidans len=375 cid=NODE_9291_length_3286_cov_20.102445	4	375	0	0	0	0	0	0	0	0	0	0.00149593	0	0.00123739	0	0.00254516
bin11_BM_Day8	50682	A7	Single-stranded_DNA-binding_protein OS=s__Natronohydrobacter_thiooxidans len=160 cid=NODE_1258_length_19868_cov_16.171049	4	160	0	0	0	0.00354727	0.00321213	0.00593943	0	0	0	0	0	0	0	0
bin11_BM_Day8	24620	A7	Spermidine/putrescine_import_ATP-binding_protein_PotA OS=s__Natronohydrobacter_thiooxidans len=368 cid=NODE_307_length_52430_cov_18.211322	34	368	0	0.00089789	0.000786235	0.00616917	0.0125692	0.0116206	0.00401889	0.0129944	0.0181597	0	0.0021655	0	0	0
bin11_BM_Day8	40413	A7	Thioredoxin,Thioredoxin-like_domain,Thioredoxin-like,Tetratricopeptide_repeat,Tetratricopeptide_repeat OS=s__Natronohydrobacter_thiooxidans len=299 cid=NODE_769_length_29157_cov_19.388667	1	299	0	0	0	0	0.00171887	0	0	0	0	0	0	0	0	0
bin11_BM_Day8	41777	A7	Transcription_termination/antitermination_protein_NusA OS=s__Natronohydrobacter_thiooxidans len=534 cid=NODE_824_length_28075_cov_18.152320	6	534	0	0	0	0.00106285	0.00192487	0.0017796	0.000692392	0	0	0	0	0	0	0
bin11_BM_Day8	87043	A7	Transcription_termination/antitermination_protein_NusG OS=s__Natronohydrobacter_thiooxidans len=177 cid=NODE_5224_length_5668_cov_18.029931	2	177	0	0	0.00163466	0	0	0	0	0	0.0188779	0	0	0	0	0
bin11_BM_Day8	78541	A7	Transketolase OS=s__Natronohydrobacter_thiooxidans len=673 cid=NODE_3856_length_7454_cov_16.417354	5	673	0	0	0	0	0.000763656	0.00211807	0.000549387	0	0	0	0	0	0	0
bin11_BM_Day8	88585	A7	Translation_initiation_factor_IF-3 OS=s__Natronohydrobacter_thiooxidans len=141 cid=NODE_5506_length_5408_cov_16.707267	3	141	0.00358861	0	0	0	0	0.00336989	0.00262225	0	0	0	0	0	0	0
bin11_BM_Day8	19566	A7	Tripartite_tricarboxylate_transporter_family_receptor OS=s__Natronohydrobacter_thiooxidans len=367 cid=NODE_206_length_63888_cov_18.707471	41	367	0	0.00180067	0.00315351	0.00618598	0.00560153	0.00776819	0.00302238	0	0.00910459	0.00305709	0.0021714	0.00252872	0.00657006	0.00910224
bin11_BM_Day8	48973	A7	Uncharacterized_ABC_transporter_ATP-binding_protein_y4oS OS=s__Devosia_sp002949085 len=358 cid=NODE_1162_length_20966_cov_17.926402	1	358	0	0	0	0.00158537	0	0	0	0	0	0	0	0	0	0
bin11_BM_Day8	13324	A7	Uncharacterized_symporter_H16_A2524 OS=s__Natronohydrobacter_thiooxidans len=588 cid=NODE_106_length_82844_cov_17.402566	13	588	0.000860533	0	0	0.000965244	0.00262215	0.00242426	0.00125761	0	0	0.00095404	0	0.00078915	0	0.000811594
bin11_BM_Day8	51448	A7	Urease_subunit_alpha OS=s__Natronohydrobacter_thiooxidans len=573 cid=NODE_1303_length_19280_cov_19.485670	2	573	0	0	0	0	0	0	0	0	0	0	0	0.000809809	0.00084161	0
bin11_BM_Day8	26703	A7	Ureidoglycolate_lyase OS=s__Natronohydrobacter_thiooxidans len=282 cid=NODE_354_length_48497_cov_17.552661	3	282	0	0	0	0	0.00364497	0.00168495	0	0	0	0	0	0	0	0
bin11_BM_Day8	72353	A7	Vitamin_B12-dependent_ribonucleotide_reductase OS=s__Natronohydrobacter_thiooxidans len=262 cid=NODE_3055_length_9275_cov_16.838503	3	262	0	0	0	0	0	0	0	0	0	0	0.00304162	0	0.00184062	0.00182144
bin11_BM_Day8	60779	A7	Xylose_isomerase OS=s__Jannaschia_pohangensis len=430 cid=NODE_1940_length_13732_cov_18.628866	12	430	0	0	0	0	0.00239042	0.00552505	0.00257956	0	0	0.00130459	0	0	0	0.00110981
bin11_BM_Day8	91045	A7	Xylose_isomerase OS=s__Natronohydrobacter_thiooxidans len=433 cid=NODE_5996_length_5010_cov_19.950353	12	433	0	0	0	0	0.00237386	0.00548677	0.00256169	0	0	0.00129556	0	0	0	0.00110212
bin38_BM_Day8	66809	A8	2%2C3%2C4%2C5-tetrahydropyridine-2%2C6-dicarboxylate_N-succinyltransferase OS=s__Roseovarius_sp000152845 len=275 cid=NODE_2462_length_11235_cov_5.003399	2	275	0	0	0	0	0	0	0	0	0	0	0.00289783	0	0.00175361	0
bin38_BM_Day8	76287	A8	30S_ribosomal_protein_S19 OS=s__Pseudooceanicola_B_lipolyticus len=92 cid=NODE_3547_length_7996_cov_10.481426	2	92	0	0	0.00314494	0	0	0	0	0	0	0	0	0.0050437	0	0
bin38_BM_Day8	95964	A8	30S_ribosomal_protein_S2 OS=s__Flavimaricola_marinus len=259 cid=NODE_7056_length_4290_cov_4.963872	6	259	0	0	0	0	0.00198433	0.00366915	0.00285512	0	0	0	0	0.00179158	0	0
bin38_BM_Day8	99101	A8	30S_ribosomal_protein_S7 OS=s__Oceaniglobus_indicus len=156 cid=NODE_7816_length_3880_cov_6.752941	7	156	0.00324355	0	0.00185471	0	0	0.00304586	0.00711034	0	0	0	0	0.00297449	0	0
bin38_BM_Day8	86298	A8	3-oxoacyl-[acyl-carrier-protein]_synthase_1 OS=s__Yoonia_sediminilitoris len=409 cid=NODE_5084_length_5827_cov_5.784997	1	409	0	0	0	0	0	0	0.000904004	0	0	0	0	0	0	0
bin38_BM_Day8	57912	A8	4-hydroxybenzoyl-CoA_reductase_subunit_alpha OS=s__Defluviimonas_C_aquaemixtae len=746 cid=NODE_1724_length_15045_cov_5.360774	3	746	0	0	0	0	0.00137786	0	0	0	0	0	0	0	0	0.000639702
bin38_BM_Day8	76293	A8	50S_ribosomal_protein_L14 OS=s__Ketogulonicigenium_vulgare len=122 cid=NODE_3547_length_7996_cov_10.481426	13	122	0	0	0.00237159	0.0139565	0.0168505	0.00389471	0.00909191	0	0	0.00459816	0	0	0	0
bin38_BM_Day8	78203	A8	50S_ribosomal_protein_L19 OS=s__Tateyamaria_sp000814025 len=129 cid=NODE_3804_length_7545_cov_5.454873	8	129	0	0	0	0	0.0119521	0.00368337	0.00859855	0	0.0259022	0	0	0	0	0
bin38_BM_Day8	76286	A8	50S_ribosomal_protein_L2 OS=s__Ketogulonicigenium_vulgare len=279 cid=NODE_3547_length_7996_cov_10.481426	20	279	0	0	0.00207408	0.00203428	0.00736832	0.0102184	0.00397567	0	0.0119763	0	0.00571257	0.00166316	0	0
bin38_BM_Day8	76295	A8	50S_ribosomal_protein_L5 OS=s__Ketogulonicigenium_vulgare len=187 cid=NODE_3547_length_7996_cov_10.481426	2	187	0	0	0	0	0	0.00508187	0	0	0	0	0	0	0	0
bin38_BM_Day8	80367	A8	6%2C7-dimethyl-8-ribityllumazine_synthase OS=s__UBA7951_sp003511785 len=172 cid=NODE_4125_length_7034_cov_5.838086	2	172	0	0	0	0	0	0	0	0	0	0.00326148	0	0	0.00280373	0
bin38_BM_Day8	60988	A8	60_kDa_chaperonin OS=s__Yoonia_sediminilitoris len=549 cid=NODE_1957_length_13625_cov_5.318055	123	549	0.00368665	0.000601865	0.00158106	0.00413525	0.0046807	0.0129824	0.00404085	0.00290341	0.0365178	0.0153272	0.039192	0.0109877	0.00966241	0.010431
bin38_BM_Day8	68184	A8	Acetyl-CoA_acetyltransferase OS=s__HLUCCA08_sp003129565 len=390 cid=NODE_2597_length_10739_cov_4.912673	13	390	0.00129742	0.00084724	0	0	0.0013178	0.00365503	0.000948045	0	0	0.0014384	0.00408669	0.0011898	0.00123652	0.00122363
bin38_BM_Day8	39299	A8	Amidohydrolase OS=s__Defluviimonas_sp002440625 len=279 cid=NODE_727_length_30209_cov_5.202859	3	279	0	0	0	0.00203428	0	0.00170306	0.00132522	0	0	0	0	0	0	0
bin38_BM_Day8	94338	A8	Amidohydrolase_family,Amidohydrolase_family OS=s__Rhodobaca_barguzinensis len=486 cid=NODE_6688_length_4506_cov_5.278364	1	486	0	0	0	0	0	0	0	0	0	0	0	0.000954774	0	0
bin38_BM_Day8	79603	A8	ATP_synthase_subunit_alpha_2 OS=s__HLUCCA08_sp001314655 len=497 cid=NODE_4008_length_7211_cov_5.373672	2	497	0	0	0	0	0.00103409	0	0	0	0	0	0	0	0	0.000960196
bin38_BM_Day8	69191	A8	ATP-dependent_Clp_protease_ATP-binding_subunit_ClpX OS=s__Rubellimicrobium_mesophilum len=424 cid=NODE_2704_length_10347_cov_5.419938	6	424	0	0	0	0.00133859	0.00121212	0.00112065	0.000872023	0	0.0157612	0	0	0	0	0
bin38_BM_Day8	37437	A8	Bacterial_DNA-binding_protein OS=s__Roseovarius_sp003298505 len=95 cid=NODE_660_length_32463_cov_5.235497	6	95	0	0	0	0.0119487	0.0054099	0.0100033	0.00389197	0	0	0	0	0	0	0
bin38_BM_Day8	71606	A8	Bacterial_extracellular_solute-binding_protein OS=s__Aliagarivorans_marinus len=177 cid=NODE_2970_length_9511_cov_5.481070	8	177	0	0	0	0	0.00290362	0	0	0	0	0.00950806	0	0.00786475	0	0.00269614
bin38_BM_Day8	39288	A8	Bacterial_extracellular_solute-binding_protein OS=s__HL-12_sp001873585 len=440 cid=NODE_727_length_30209_cov_5.202859	2	440	0	0	0	0	0.00116805	0.0010799	0	0	0	0	0	0	0	0
bin38_BM_Day8	36876	A8	Bacterial_extracellular_solute-binding_protein OS=s__SZUA-147_sp003230015 len=168 cid=NODE_640_length_33183_cov_5.886320	37	168	0.0090356	0	0	0.00337835	0.018355	0.0084849	0.00440164	0.00948794	0	0.0166957	0.00474348	0.00828608	0.0200934	0.0142029
bin38_BM_Day8	81290	A8	Bacterial_extracellular_solute-binding_protein,Bacterial_extracellular_solute-binding_protein OS=s__Bog-939_sp003164915 len=442 cid=NODE_4258_length_6820_cov_5.223503	25	442	0.00228956	0	0	0	0.00465105	0.00107501	0.00585557	0	0	0.00380752	0	0.00314946	0.00218209	0.00323903
bin38_BM_Day8	97028	A8	Bacterial_extracellular_solute-binding_protein,Bacterial_extracellular_solute-binding_protein OS=s__Devosia_geojensis len=333 cid=NODE_7300_length_4147_cov_4.498778	95	333	0.0015195	0.000992263	0.00260662	0.0102264	0.0108036	0.012842	0.0122136	0.0239335	0.0100342	0.0202153	0.00717931	0.0125411	0.0202745	0.0186301
bin38_BM_Day8	50299	A8	Bacterial_extracellular_solute-binding_protein,Bacterial_extracellular_solute-binding_protein OS=s__Devosia_sp000689495 len=417 cid=NODE_1235_length_20150_cov_5.434486	12	417	0.00121341	0	0	0	0.00246494	0.00227892	0.000886661	0	0	0.00269053	0	0.00222552	0	0.00228881
bin38_BM_Day8	96521	A8	Bacterial_extracellular_solute-binding_protein,Bacterial_extracellular_solute-binding_protein OS=s__Devosia_sp001425235 len=427 cid=NODE_7182_length_4218_cov_5.103771	4	427	0	0	0	0	0	0.00111277	0	0	0	0	0	0.0010867	0	0.00223521
bin38_BM_Day8	55282	A8	Bacterial_extracellular_solute-binding_protein,Bacterial_extracellular_solute-binding_protein OS=s__Flavimaricola_marinus len=420 cid=NODE_1540_length_16840_cov_5.154245	4	420	0	0	0	0	0.00122367	0	0	0	0	0.00400697	0	0	0	0
bin38_BM_Day8	59518	A8	Bacterial_extracellular_solute-binding_protein,Bacterial_extracellular_solute-binding_protein OS=s__Paracoccus_marina len=371 cid=NODE_1844_length_14243_cov_5.004722	3	371	0	0	0	0	0	0.00128074	0	0	0	0.00151206	0	0	0	0.0012863
bin38_BM_Day8	51945	A8	Bacterial_extracellular_solute-binding_protein,Bacterial_extracellular_solute-binding_protein OS=s__Silicimonas_algicola len=428 cid=NODE_1332_length_18947_cov_5.169966	31	428	0	0	0.000676015	0	0.00360239	0.00111017	0.00345549	0.00372424	0	0.00786414	0.00558577	0.00325248	0.00450694	0.00557497
bin38_BM_Day8	47079	A8	Bacterial_extracellular_solute-binding_protein,Bacterial_extracellular_solute-binding_protein OS=s__Yoonia_maritima len=434 cid=NODE_1064_length_22552_cov_4.959372	7	434	0	0	0.000666669	0	0	0	0	0	0	0.00129257	0	0.00320751	0	0.00219916
bin38_BM_Day8	71450	A8	Bacterial_extracellular_solute-binding_protein,Bacterial_extracellular_solute-binding_protein,Bacterial_extracellular_solute-binding_protein OS=s__Rubellimicrobium_thermophilum len=346 cid=NODE_2952_length_9571_cov_5.208281	2	346	0	0	0	0	0	0	0	0	0	0	0	0.0013411	0	0.00137924
bin38_BM_Day8	76615	A8	Bacterial_extracellular_solute-binding_protein,Bacterial_extracellular_solute-binding_protein,Bacterial_extracellular_solute-binding_protein OS=s__Ruegeria_atlantica len=376 cid=NODE_3588_length_7932_cov_5.390631	7	376	0	0	0	0	0.00273373	0	0	0	0	0.00149196	0	0	0	0.00507678
bin38_BM_Day8	72183	A8	Bacterial_extracellular_solute-binding_protein,Bacterial_extracellular_solute-binding_protein,Bacterial_extracellular_solute-binding_protein,Bacterial_extracellular_solute-binding_protein OS=s__UBA996_sp002291955 len=381 cid=NODE_3035_length_9326_cov_5.373746	39	381	0	0	0.000759408	0.004469	0.00269785	0.00249425	0.00194088	0.00418366	0	0.0058895	0.00418322	0.00852531	0.0088601	0.0100203
bin38_BM_Day8	79798	A8	Bacterial_extracellular_solute-binding_proteins%2C_family_3 OS=s__Roseicyclus_mahoneyensis len=280 cid=NODE_4037_length_7168_cov_5.532265	4	280	0	0	0	0	0	0	0	0	0	0.00200348	0	0	0.00344459	0.00170435
bin38_BM_Day8	52173	A8	Bacterial_extracellular_solute-binding_proteins%2C_family_5_Middle OS=s__Devosia_insulae len=591 cid=NODE_1345_length_18781_cov_5.104240	49	591	0.00428082	0	0.000489568	0.00288103	0.0069569	0.00321594	0.00250245	0	0	0.00474598	0	0.0070663	0.00244793	0.00565232
bin38_BM_Day8	87374	A8	Bacterial_extracellular_solute-binding_proteins%2C_family_5_Middle OS=s__EhC02_sp001650895 len=188 cid=NODE_5286_length_5604_cov_4.876374	1	188	0	0	0	0	0	0	0	0	0	0	0	0.00246819	0	0
bin38_BM_Day8	50650	A8	Bacterial_extracellular_solute-binding_proteins%2C_family_5_Middle OS=s__Pararhodobacter_sp001314715 len=530 cid=NODE_1256_length_19883_cov_5.371848	37	530	0	0.000623441	0.00109183	0.00107087	0.0019394	0.00448259	0.00139524	0	0.0063045	0.00529222	0.00451078	0.00437755	0.00363956	0.00540246
bin38_BM_Day8	96136	A8	Bacterial_extracellular_solute-binding_proteins%2C_family_5_Middle OS=s__Planktotalea_sp000156115 len=330 cid=NODE_7093_length_4271_cov_4.555028	4	330	0	0	0	0	0	0.00143986	0	0	0	0.00169993	0	0.00140612	0.00146134	0
bin38_BM_Day8	84242	A8	Bacterioferritin OS=s__Albidovulum_A_xiamenense len=161 cid=NODE_4741_length_6200_cov_5.595118	1	161	0	0	0.00179711	0	0	0	0	0	0	0	0	0	0	0
bin38_BM_Day8	63638	A8	Basic_membrane_protein_A1 OS=s__Devosia_geojensis len=344 cid=NODE_2176_length_12499_cov_5.692623	4	344	0	0	0	0	0.00298803	0	0	0	0	0	0	0.00269779	0	0
bin38_BM_Day8	49286	A8	Beta_sliding_clamp OS=s__Rhodobacter_D_sp002422085 len=372 cid=NODE_1179_length_20733_cov_5.722991	2	372	0	0	0	0	0	0.0012773	0.000993918	0	0	0	0	0	0	0
bin38_BM_Day8	58008	A8	Catalase-peroxidase OS=s__Acidovorax_D_sp002754495 len=738 cid=NODE_1732_length_15019_cov_5.506148	1	738	0	0	0	0	0.000696397	0	0	0	0	0	0	0	0	0
bin38_BM_Day8	47274	A8	CD4+_T-cell-stimulating_antigen OS=s__Hoeflea_sp002707605 len=334 cid=NODE_1072_length_22376_cov_5.346221	1	334	0	0	0	0	0	0	0	0	0	0.00167957	0	0	0	0
bin38_BM_Day8	75734	A8	Chaperone_protein_DnaK OS=s__Ruegeria_halocynthiae_B len=639 cid=NODE_3473_length_8164_cov_5.634973	103	639	0.00871037	0.00258547	0.00407513	0.0124349	0.00643431	0.0081795	0.00462895	0.00748345	0.0209163	0.00614527	0.00374133	0.00580933	0.00377341	0.00522774
bin38_BM_Day8	65189	A8	Chemotactic_signal_transduction_system_substrate-binding_protein_BasB OS=s__EhC02_sp001650895 len=395 cid=NODE_2313_length_11907_cov_5.271600	16	395	0	0	0	0	0.00520446	0.00120292	0	0	0	0.00142019	0	0.00587368	0.00244173	0.00362444
bin38_BM_Day8	47005	A8	Cysteine_synthase_1 OS=s__Limimaricola_pyoseonensis len=345 cid=NODE_1059_length_22595_cov_5.299379	5	345	0	0	0	0	0	0.00137726	0	0	0	0.00325203	0.00230987	0.00134499	0	0
bin38_BM_Day8	30735	A8	D-3-phosphoglycerate_dehydrogenase OS=s__Rubellimicrobium_mesophilum len=531 cid=NODE_453_length_41516_cov_5.672897	14	531	0	0	0.00108977	0.00213771	0.00193575	0.00268449	0.00208891	0	0.00629262	0	0.00150076	0	0	0
bin38_BM_Day8	48567	A8	Dihydrolipoyl_dehydrogenase OS=s__Defluviimonas_denitrificans len=464 cid=NODE_1139_length_21388_cov_5.024235	2	464	0	0	0	0	0.00110763	0.00102404	0	0	0	0	0	0	0	0
bin38_BM_Day8	85077	A8	Dihydrolipoyl_dehydrogenase OS=s__Roseicitreum_antarcticum len=460 cid=NODE_4881_length_6039_cov_5.701537	10	460	0	0	0	0.00123383	0.00111726	0.00103294	0.00160755	0	0	0.00121951	0.0017324	0.00100874	0.00104835	0.00103743
bin38_BM_Day8	89234	A8	DNA-directed_RNA_polymerase_subunit_alpha OS=s__Marivivens_sp002850435 len=284 cid=NODE_5632_length_5300_cov_5.171020	15	284	0	0	0	0.00199846	0.00542895	0.0083654	0.00130189	0	0.0117654	0.0059258	0.002806	0	0	0
bin38_BM_Day8	88796	A8	DNA-directed_RNA_polymerase_subunit_omega OS=s__Rhodobacter_A_sp002407205 len=66 cid=NODE_5545_length_5380_cov_4.598310	1	66	0	0	0	0	0	0.00719931	0	0	0	0	0	0	0	0
bin38_BM_Day8	79653	A8	Electron_transfer_flavoprotein-ubiquinone_oxidoreductase OS=s__Flavimaricola_marinus len=421 cid=NODE_4014_length_7207_cov_5.402265	1	421	0	0	0	0	0.00122076	0	0	0	0	0	0	0	0	0
bin38_BM_Day8	84991	A8	Enolase OS=s__Sedimentitalea_nanhaiensis len=425 cid=NODE_4867_length_6055_cov_4.788833	2	425	0	0	0	0	0	0	0	0	0	0	0	0.00109181	0	0.00112286
bin38_BM_Day8	92451	A8	Enoyl-[acyl-carrier-protein]_reductase_[NADH]_1 OS=s__Wenxinia_marina len=268 cid=NODE_6282_length_4785_cov_5.308668	4	268	0	0	0.00107961	0	0.00191769	0.00177296	0.00137962	0	0	0	0	0	0	0
bin38_BM_Day8	61444	A8	Formate--tetrahydrofolate_ligase OS=s__TH137_sp002855575 len=558 cid=NODE_1993_length_13428_cov_5.243177	5	558	0	0	0	0	0.000921041	0.00170306	0.000662612	0	0	0	0	0.000831578	0	0
bin38_BM_Day8	73407	A8	Fructose_import_binding_protein_FrcB OS=s__Limimaricola_cinnabarinus_B len=182 cid=NODE_3181_length_8896_cov_5.283905	20	182	0.00278018	0	0	0	0.00282385	0	0.00203153	0.0087581	0	0.00616456	0.0131358	0.00764869	0.0105987	0.0104883
bin38_BM_Day8	101655	A8	Fructose_import_binding_protein_FrcB OS=s__Yoonia_vestfoldensis len=123 cid=NODE_8484_length_3583_cov_5.395975	8	123	0	0	0	0.00461434	0	0.00386304	0.003006	0.0129591	0	0.00456078	0	0.00377252	0.00784134	0
bin38_BM_Day8	74780	A8	Fucose_mutarotase OS=s__PHEC01_sp002841115 len=150 cid=NODE_3352_length_8422_cov_5.340385	1	150	0	0	0	0	0	0	0	0	0	0	0	0.00309347	0	0
bin38_BM_Day8	69177	A8	Glutamate/glutamine/aspartate/asparagine-binding_protein_BztA OS=s__HLUCCA08_sp002094885 len=338 cid=NODE_2703_length_10350_cov_5.163380	69	338	0	0.000977585	0.00171204	0.00839591	0.0243286	0.0182752	0.00984508	0	0.00988575	0.00497907	0.00707311	0.00549137	0.00570701	0.0112951
bin38_BM_Day8	78349	A8	Glutamine_synthetase OS=s__UBA996_sp002291955 len=468 cid=NODE_3829_length_7502_cov_5.479253	40	468	0.00216236	0	0.00123647	0.00363823	0.00549082	0.00710701	0.00316015	0.00340593	0.00713971	0.00719199	0.00340557	0.000991496	0.00206086	0.00407878
bin38_BM_Day8	47268	A8	Glutamyl-tRNA(Gln)_amidotransferase_subunit_A OS=s__Deinococcus_apachensis len=453 cid=NODE_1072_length_22376_cov_5.346221	8	453	0	0.00145882	0.00255483	0.0025058	0	0	0	0	0	0	0	0	0	0
bin38_BM_Day8	96800	A8	Glyceraldehyde-3-phosphate_dehydrogenase OS=s__Flavimaricola_marinus len=333 cid=NODE_7248_length_4182_cov_5.358372	15	333	0	0.00198453	0.000868872	0.00170439	0.00308673	0.00285378	0.00111032	0	0	0.00168461	0.0023931	0.00278691	0.00144818	0.00143309
bin38_BM_Day8	85258	A8	Glycine_zipper,YMGG-like_Gly-zipper,OmpA_family OS=s__Flavimaricola_marinus len=217 cid=NODE_4910_length_6011_cov_6.098892	32	217	0.00466353	0.00152269	0.00133334	0	0.00710517	0.00875861	0.0085193	0	0	0.00775542	0.00734474	0.0128301	0.00444463	0.00659748
bin38_BM_Day8	33431	A8	Gram-negative_porin OS=s__Flavimaricola_marinus len=347 cid=NODE_530_length_37895_cov_5.188478	36	347	0	0	0.000833817	0.00163563	0.00888658	0.00410796	0.0042621	0.0137808	0.00962935	0.00646657	0.00229655	0.00802341	0.00138975	0.00687633
bin38_BM_Day8	92882	A8	GTPase_Der OS=s__Flavimaricola_marinus len=483 cid=NODE_6375_length_4731_cov_5.393926	3	483	0	0	0	0	0.00212812	0.000983757	0	0	0	0	0	0	0	0
bin38_BM_Day8	82182	A8	Heme-binding_protein_A OS=s__Flavimaricola_marinus len=550 cid=NODE_4400_length_6614_cov_4.887635	57	550	0.00183998	0	0.000526063	0.0030958	0.00840994	0.00777526	0.0040335	0	0.00607524	0.00407982	0.00434675	0.00674939	0.00438402	0.00520601
bin38_BM_Day8	63569	A8	Histidine-binding_periplasmic_protein OS=s__Roseovarius_mucosus len=252 cid=NODE_2170_length_12518_cov_5.023670	7	252	0	0	0	0	0.00203945	0.00188553	0	0	0	0.00222609	0.00316232	0.00184135	0.00191366	0.00189372
bin38_BM_Day8	66053	A8	hypothetical_protein OS=s__Ascidiaceihabitans_donghaensis len=164 cid=NODE_2390_length_11581_cov_5.829342	18	164	0	0	0	0	0.0125351	0.0115891	0.00676349	0	0.0203743	0.00342058	0.00971834	0.00565878	0.0029405	0
bin38_BM_Day8	97027	A8	hypothetical_protein OS=s__Devosia_sp001427605 len=113 cid=NODE_7300_length_4147_cov_4.498778	33	113	0	0.00877231	0.00512096	0.0100454	0.0181926	0.0210245	0.0163601	0	0	0.0198575	0.00705225	0.0164255	0.00426763	0.00844633
bin38_BM_Day8	75730	A8	hypothetical_protein OS=s__Flavimaricola_marinus len=915 cid=NODE_3473_length_8164_cov_5.634973	3	915	0	0	0	0	0	0.000519295	0.00080817	0	0	0	0	0	0	0
bin38_BM_Day8	67601	A8	hypothetical_protein OS=s__JCVI-SCAAA005_sp002450295 len=204 cid=NODE_2541_length_10956_cov_4.698468	11	204	0	0	0	0	0	0	0	0	0	0.00549976	0.00781278	0.00454922	0.0070918	0.0046786
bin38_BM_Day8	30751	A8	hypothetical_protein OS=s__Limimaricola_soesokkakensis len=306 cid=NODE_453_length_41516_cov_5.672897	1	306	0	0	0	0	0	0.00155279	0	0	0	0	0	0	0	0
bin38_BM_Day8	94339	A8	hypothetical_protein OS=s__Nioella_sp002783145 len=157 cid=NODE_6688_length_4506_cov_5.278364	2	157	0	0	0	0	0	0	0	0	0	0	0	0.00295554	0	0.0030396
bin38_BM_Day8	67590	A8	hypothetical_protein OS=s__Oceanicola_granulosus len=130 cid=NODE_2540_length_10966_cov_5.309962	12	130	0	0	0	0	0.00395339	0	0	0	0	0.00863039	0.0122601	0.00713877	0.0111287	0.00734181
bin38_BM_Day8	76283	A8	hypothetical_protein OS=s__Yoonia_maricola len=133 cid=NODE_3547_length_7996_cov_10.481426	1	133	0	0	0	0	0	0	0.00277998	0	0	0	0	0	0	0
bin38_BM_Day8	79628	A8	hypothetical_protein OS=s__Yoonia_sp003201935 len=505 cid=NODE_4012_length_7208_cov_5.942542	4	505	0	0.000654304	0.000572939	0	0	0	0	0	0	0.00111084	0.00157803	0	0	0
bin38_BM_Day8	72158	A8	Inosine-5'-monophosphate_dehydrogenase OS=s__Flavimaricola_marinus len=482 cid=NODE_3031_length_9340_cov_5.286807	15	482	0	0.000685526	0.00120056	0.00117752	0.00213253	0.0019716	0.00153418	0	0.00693233	0.0023277	0	0	0.00200101	0
bin38_BM_Day8	69186	A8	Integration_host_factor_subunit_beta OS=s__Limimaricola_soesokkakensis len=93 cid=NODE_2703_length_10350_cov_5.163380	2	93	0	0	0	0	0.00552624	0.00510919	0	0	0	0	0	0	0	0
bin38_BM_Day8	62711	A8	Lactoylglutathione_lyase OS=s__UBA7951_sp003511785 len=142 cid=NODE_2098_length_12876_cov_5.376804	1	142	0	0	0	0	0	0	0	0	0	0	0	0	0	0.00336069
bin38_BM_Day8	50652	A8	L-galactose_dehydrogenase OS=s__Microvirga_sp000739015 len=322 cid=NODE_1256_length_19883_cov_5.371848	1	322	0	0	0	0	0	0	0.00114825	0	0	0	0	0	0	0
bin38_BM_Day8	40953	A8	MlaC_protein OS=s__Roseisalinus_antarcticus len=200 cid=NODE_790_length_28886_cov_5.398737	3	200	0	0	0	0	0	0	0	0	0	0.00560975	0	0	0.00241121	0
bin38_BM_Day8	101133	A8	NAD(P)_transhydrogenase_subunit_alpha OS=s__Rhodobacter_D_veldkampii len=523 cid=NODE_8336_length_3647_cov_5.266704	3	523	0	0	0	0	0	0.000908517	0.000706955	0	0	0.00107261	0	0	0	0
bin38_BM_Day8	101132	A8	NAD(P)_transhydrogenase_subunit_beta OS=s__PHEG01_sp002842835 len=419 cid=NODE_8336_length_3647_cov_5.266704	1	419	0	0	0	0	0	0	0.000882429	0	0	0	0	0	0	0
bin38_BM_Day8	75362	A8	NADH-quinone_oxidoreductase_subunit_C OS=s__Jhaorihella_thermophila len=199 cid=NODE_3427_length_8256_cov_5.065602	7	199	0	0	0.00145394	0	0.00516523	0.00716313	0.00185798	0	0	0	0	0	0	0
bin38_BM_Day8	38086	A8	N-carbamoyl-L-amino-acid_hydrolase OS=s__HLUCCO07_sp001314705 len=416 cid=NODE_682_length_31502_cov_5.506280	1	416	0	0	0	0	0.00123543	0	0	0	0	0	0	0	0	0
bin38_BM_Day8	74373	A8	NifU-like_protein_5%2C_mitochondrial OS=s__Oceaniovalibus_guishaninsula len=187 cid=NODE_3300_length_8552_cov_5.482876	1	187	0	0	0	0	0.00274835	0	0	0	0	0	0	0	0	0
bin38_BM_Day8	38079	A8	NMT1/THI5_like OS=s__Jannaschia_pohangensis len=327 cid=NODE_682_length_31502_cov_5.506280	41	327	0.00154738	0.00101047	0.00265444	0.00347134	0.00785842	0.00581229	0.00339209	0	0.0102183	0.00514656	0.00243701	0.00851413	0.00884848	0.0072969
bin38_BM_Day8	101609	A8	NMT1/THI5_like OS=s__Rhodobaca_barguzinensis len=334 cid=NODE_8470_length_3589_cov_5.001132	4	334	0	0	0	0.00169929	0.00307749	0.00142262	0	0	0	0	0	0	0	0
bin38_BM_Day8	58968	A8	Octopine-binding_periplasmic_protein OS=s__Wenxinia_marina len=239 cid=NODE_1803_length_14515_cov_5.345920	8	239	0	0	0	0	0.00215038	0	0	0	0	0.00938871	0.00666865	0.00194151	0	0
bin38_BM_Day8	39301	A8	Oligopeptide-binding_protein_OppA OS=s__Pseudorhodobacter_A_sp001828855 len=540 cid=NODE_727_length_30209_cov_5.202859	82	540	0	0.000611896	0.000535804	0.00315313	0.0133244	0.010559	0.0041082	0	0	0.00623306	0.00147575	0.0128895	0.00714433	0.013256
bin38_BM_Day8	61439	A8	Peptidoglycan-associated_lipoprotein OS=s__Limimaricola_cinnabarinus len=169 cid=NODE_1993_length_13428_cov_5.243177	8	169	0	0	0	0	0.00608214	0.0112463	0.00437559	0	0	0	0	0	0	0
bin38_BM_Day8	74881	A8	Periplasmic_alpha-galactoside-binding_protein OS=s__Rubellimicrobium_thermophilum len=694 cid=NODE_3364_length_8400_cov_4.838466	15	694	0	0	0	0.00163563	0.00222165	0.00205398	0.000532763	0.00229679	0	0.000808322	0.00114828	0.00133723	0.000694874	0
bin38_BM_Day8	52349	A8	Periplasmic_alpha-galactoside-binding_protein OS=s__Salipiger_mucosus len=636 cid=NODE_1355_length_18672_cov_7.295107	45	636	0	0.000519534	0.000909857	0.00267719	0.00808083	0.00597679	0.00348809	0	0	0.000882037	0.00250599	0.00218878	0.00303297	0.00375171
bin38_BM_Day8	33417	A8	Periplasmic_binding_protein_domain OS=s__Cribrihabitans_marinus len=313 cid=NODE_530_length_37895_cov_5.188478	5	313	0	0	0	0	0.00164198	0.00151807	0.00118127	0	0	0.00179225	0	0	0	0.00152466
bin38_BM_Day8	57520	A8	Periplasmic_binding_protein_domain OS=s__Defluviimonas_C_aquaemixtae len=330 cid=NODE_1696_length_15264_cov_5.489053	44	330	0.00306663	0.00300385	0.00263031	0.00687956	0.00622958	0.00719931	0.0067225	0	0	0.00509978	0.00241486	0.00843673	0.00438402	0.00578446
bin38_BM_Day8	59763	A8	Periplasmic_binding_protein_domain OS=s__Ensifer_sp900469595 len=324 cid=NODE_1862_length_14144_cov_5.478174	83	324	0.00312342	0	0.000893007	0.0105104	0.033311	0.0161318	0.00228233	0.0196787	0.0206258	0.0294339	0.00737874	0.00859297	0.0029768	0.00883736
bin38_BM_Day8	55285	A8	Periplasmic_binding_protein_domain OS=s__HLUCCA08_sp001314655 len=327 cid=NODE_1540_length_16840_cov_5.154245	5	327	0	0	0	0	0	0	0	0	0.0102183	0.00343104	0.00487403	0	0	0
bin38_BM_Day8	50828	A8	Periplasmic_binding_protein_domain OS=s__HLUCCA08_sp001314655 len=347 cid=NODE_1266_length_19685_cov_5.206266	8	347	0	0	0	0	0	0	0	0	0	0.00484993	0.00459311	0.00267447	0.00138975	0
bin38_BM_Day8	71553	A8	Periplasmic_binding_proteins_and_sugar_binding_domain_of_LacI_family,Periplasmic_binding_protein_domain OS=s__Hoeflea_sp000961635 len=351 cid=NODE_2963_length_9540_cov_5.231734	2	351	0	0	0	0	0.00146422	0.00135372	0	0	0	0	0	0	0	0
bin38_BM_Day8	47255	A8	Periplasmic_oligopeptide-binding_protein OS=s__Rhodobacter_D_sp002421605 len=532 cid=NODE_1071_length_22386_cov_5.299673	6	532	0	0	0	0	0	0	0.000694995	0	0	0	0.00149794	0.00261666	0.000906471	0
bin38_BM_Day8	74107	A8	Phosphate_regulon_transcriptional_regulatory_protein_PhoB OS=s__XJSP_sp002900965 len=132 cid=NODE_3266_length_8630_cov_5.155102	2	132	0	0	0	0	0	0.00719931	0	0	0	0	0	0	0	0
bin38_BM_Day8	87892	A8	Phospholipase_D-nuclease_N-terminal OS=s__DSL-40_sp003241785 len=125 cid=NODE_5378_length_5522_cov_5.257728	21	125	0	0	0	0.00908101	0.0287807	0.0152049	0.0147895	0	0	0	0	0.0111365	0	0
bin38_BM_Day8	59254	A8	Phosphoribosylformylglycinamidine_synthase_subunit_PurS OS=s__Roseovarius_sp000170875 len=79 cid=NODE_1823_length_14377_cov_5.003980	1	79	0	0	0	0	0	0	0	0	0	0.00710095	0	0	0	0
bin38_BM_Day8	95844	A8	Polymer-forming_cytoskeletal OS=s__Limimaricola_soesokkakensis len=158 cid=NODE_7029_length_4306_cov_5.721948	2	158	0	0	0	0	0.00325279	0.00300731	0	0	0	0	0	0	0	0
bin38_BM_Day8	58172	A8	Probable_ABC_transporter-binding_protein_DR_1438 OS=s__TH137_sp002256185 len=429 cid=NODE_1744_length_14904_cov_5.799582	8	429	0.00117947	0	0	0	0.001198	0.00110759	0	0	0	0.00130763	0	0.00216327	0.00112411	0.0011124
bin38_BM_Day8	58011	A8	Probable_D%2CD-dipeptide-binding_periplasmic_protein_DdpA OS=s__Devosia_sp001899085 len=520 cid=NODE_1732_length_15019_cov_5.506148	4	520	0	0	0	0	0	0.000913759	0	0	0	0	0	0.000892347	0.000927389	0.000917726
bin38_BM_Day8	47077	A8	Probable_deoxycholate-binding_periplasmic_protein_YgiS OS=s__Rhodobaca_barguzinensis len=347 cid=NODE_1064_length_22552_cov_4.959372	42	347	0	0.00095223	0	0.00163563	0.0133299	0.00410796	0.00213105	0.00918717	0.00962935	0.00484993	0	0.00936064	0.00555899	0.0123774
bin38_BM_Day8	89479	A8	Probable_sugar-binding_periplasmic_protein OS=s__Wenxinia_marina len=277 cid=NODE_5678_length_5256_cov_5.159585	22	277	0	0.00119287	0.00104453	0.00409793	0.00185538	0.00171536	0.00133479	0	0	0.00810073	0	0.00502549	0.00348189	0.0103368
bin38_BM_Day8	63706	A8	Probable_transaldolase OS=s__TH137_sp000500915 len=217 cid=NODE_2182_length_12473_cov_5.654131	4	217	0.00233177	0	0	0.0026155	0.00236839	0	0	0	0	0	0	0	0	0.00219916
bin38_BM_Day8	50418	A8	Purine-binding_protein_BAB2_0673 OS=s__Marivita_geojedonensis len=364 cid=NODE_1243_length_20079_cov_5.860517	1	364	0	0	0	0	0	0	0	0	0	0	0	0	0	0.00131104
bin38_BM_Day8	73078	A8	Putative_peroxiredoxin_bcp OS=s__Roseisalinus_antarcticus len=156 cid=NODE_3138_length_9037_cov_5.574594	5	156	0	0.0042362	0.00185471	0	0	0	0	0	0	0	0	0.00297449	0.0030913	0
bin38_BM_Day8	74122	A8	Reaction_center_protein_H_chain OS=s__Cognatiyoonia_sediminum len=256 cid=NODE_3268_length_8624_cov_5.632396	6	256	0	0	0	0.00221704	0.00602274	0.00371214	0	0	0	0	0	0	0	0
bin38_BM_Day8	40422	A8	Ribonuclease_D OS=s__Wenxinia_marina len=385 cid=NODE_770_length_29146_cov_5.331924	1	385	0	0	0	0	0.00133491	0	0	0	0	0	0	0	0	0
bin38_BM_Day8	52136	A8	Ribose_import_binding_protein_RbsB OS=s__Devosia_sp900470445 len=328 cid=NODE_1343_length_18800_cov_6.652494	61	328	0.00154266	0.00302217	0.00441059	0.0103823	0.0172358	0.00869185	0.00676349	0.00485968	0.0305614	0.00513087	0.00485917	0.014147	0	0.00581973
bin38_BM_Day8	95606	A8	Ribose_import_binding_protein_RbsB OS=s__Ketogulonicigenium_robustum len=306 cid=NODE_6976_length_4333_cov_5.466106	5	306	0	0	0	0	0.00167954	0.00155279	0	0	0	0	0	0.00303281	0	0.00155953
bin38_BM_Day8	60099	A8	Ribose_import_binding_protein_RbsB OS=s__Oceanicola_granulosus len=340 cid=NODE_1887_length_14001_cov_5.055070	23	340	0.00148822	0	0	0	0.00151159	0	0.00217493	0	0	0.00824964	0.0070315	0.00545906	0.00567344	0.00421074
bin38_BM_Day8	50732	A8	S-adenosylmethionine_synthase OS=s__Rubellimicrobium_thermophilum len=393 cid=NODE_1261_length_19779_cov_5.404228	4	393	0	0	0	0.00144418	0.00130774	0.00120904	0.000940808	0	0	0	0	0	0	0
bin38_BM_Day8	72484	A8	Sec_translocon_accessory_complex_subunit_YajC OS=s__UBA3435_sp002378665 len=94 cid=NODE_3069_length_9237_cov_5.385864	2	94	0	0	0	0	0.00546745	0.00505484	0	0	0	0	0	0	0	0
bin38_BM_Day8	81293	A8	sn-glycerol-3-phosphate_import_ATP-binding_protein_UgpC OS=s__Sinorhizobium_saheli len=174 cid=NODE_4258_length_6820_cov_5.223503	1	174	0	0	0	0	0.00295368	0	0	0	0	0	0	0	0	0
bin38_BM_Day8	78706	A8	sn-glycerol-3-phosphate_import_ATP-binding_protein_UgpC_1 OS=s__Antarctobacter_heliothermus len=373 cid=NODE_3879_length_7418_cov_5.264430	1	373	0	0	0	0	0.00137786	0	0	0	0	0	0	0	0	0
bin38_BM_Day8	46556	A8	Spermidine/putrescine_import_ATP-binding_protein_PotA OS=s__Rhodobacter_E_sp003290025 len=348 cid=NODE_1035_length_23079_cov_5.473723	2	348	0	0	0	0.00163093	0.00147684	0	0	0	0	0	0	0	0	0
bin38_BM_Day8	36875	A8	Spermidine/putrescine_import_ATP-binding_protein_PotA OS=s__UBA7957_sp003511825 len=373 cid=NODE_640_length_33183_cov_5.886320	2	373	0	0	0	0	0.00275571	0	0	0	0	0	0	0	0	0
bin38_BM_Day8	75305	A8	Succinate_dehydrogenase_iron-sulfur_subunit OS=s__Yoonia_vestfoldensis_B len=259 cid=NODE_3420_length_8268_cov_5.148910	8	259	0	0.00127577	0	0.00219136	0.00595298	0.00366915	0.00142756	0	0	0	0	0	0	0
[truncated: 8,626 more rows]
