# Supplementary material for: Coordinated proteome change precedes cell lysis and death in a mat-forming cyanobacterium
Source: ISME J. 2023 Nov 1;17(12):2403–14. doi: 10.1038/s41396-023-01545-3 (PMC10689466; doi:10.1038/s41396-023-01545-3)
Supplement: Supplementary file 4 — Supplementary Table 3 [file 41396_2023_1545_MOESM4_ESM.xlsx]

## Sheet: Readme
Tab	Contents
Raw_data	Statistics output by the multipatt function from indicspecies
Significant_Proteins_Abundance	List of significant proteins with statistics, associated fraction (grouping), accession, length (#AAs), notes on function from BLAST hits, and abundance in metaproteome samples

## Sheet: Raw_data
Multilevel	pattern	analysis
	---------------------------
Supernatant Pre = days 0 and 2
Supernatant Post = days 4-12	Association	function:	r.g
	Significance	level	(alpha):	0.05
Solids Pre = days 0-4	Total	number	of	species:	763
Solids Post = days 6-12	Selected	number	of	species:	488
	Number	of	species	associated	to	1	group:	337
	Number	of	species	associated	to	2	groups:	120
	Number	of	species	associated	to	3	groups:	31
	List	of	species	associated	to	each	combination:
	Group	Solids_Post	#sps.
	stat	p.value
X4.2C4..diaponeurosporen.aldehyde_dehydrogenase.14200	0.896	0.0014	**
hypothetical_protein.45367	0.867	0.0169	*
X2.methyl.6.phytyl.1.2C4.hydroquinone_methyltransferase.22225	0.855	0.0232	*
Protein_of_unknown_function_.DUF3153..15715	0.852	0.0177	*
Photosystem_I_P700_chlorophyll_a_apoprotein_A2.19353	0.847	0.0227	*
RTX_calcium.binding_nonapeptide_repeat_.4_copies..15819	0.847	0.0216	*
Probable_glycolate_oxidase_iron.sulfur_subunit.27177	0.846	0.0238	*
Photosystem_II_CP47_reaction_center_protein.30931	0.84	0.0266	*
Sporulation_initiation_inhibitor_protein_Soj.32120	0.836	0.0231	*
Photosystem_I_P700_chlorophyll_a_apoprotein_A1.19354	0.835	0.0223	*
Photosystem_I_iron.sulfur_center.36151	0.827	0.0239	*
Chromoplast.specific_carotenoid.associated_protein.2C_chromoplastic.2100	0.819	0.019	*
Ycf48.like_protein.15808	0.813	0.0272	*
TPM_domain.19806	0.809	0.0389	*
hypothetical_protein.14246	0.788	0.0398	*
NAD.P.H.quinone_oxidoreductase_subunit_N.8339	0.785	0.045	*
AhpC.TSA_family.15820	0.783	0.0409	*
Dihydrolipoyllysine.residue_acetyltransferase_component_5_of_pyruvate_dehydrogenase_complex.2C_chloroplastic.24203	0.781	0.0242	*
ATP_synthase_subunit_beta.36168	0.78	0.0462	*
hypothetical_protein.19334	0.777	0.0279	*
hypothetical_protein.11868	0.764	0.0339	*
ATP_synthase_subunit_delta.32040	0.762	0.044	*
Geranylgeranyl_diphosphate_reductase.11875	0.762	0.0491	*
ATP_synthase_subunit_alpha.32041	0.754	0.0495	*
Photosystem_I_reaction_center_subunit_XI.2202	0.749	0.0367	*
NAD.P.H.quinone_oxidoreductase_subunit_H.19801	0.674	0.0482	*
	Group	Solids_Pre	#sps.
	stat	p.value
RNA_recognition_motif._.a.k.a._RRM.2C_RBD.2C_or_RNP_domain..4123	0.953	0.0061	**
hypothetical_protein.6215	0.95	0.0159	*
Late_competence_development_protein_ComFB.17529	0.938	0.0058	**
EamA.like_transporter_family.12279	0.933	0.0159	*
Probable_ATP.dependent_transporter_slr0075.24555	0.93	0.0122	*
Ribosome_hibernation_promotion_factor.9788	0.928	0.0159	*
small_GTP.binding_protein_domain.7085	0.923	0.0159	*
Adenylate_kinase.8319	0.915	0.0122	*
hypothetical_protein.12844	0.914	0.0159	*
Glutamyl.tRNA.Gln._amidotransferase_subunit_A.12276	0.911	0.0122	*
GAF_domain.20572	0.91	0.0145	*
S.adenosylmethionine_synthase.12855	0.908	0.0122	*
X50S_ribosomal_protein_L25.22234	0.906	0.0128	*
X50S_ribosomal_protein_L1.23870	0.902	0.0028	**
Pyruvate_kinase_2.4191	0.902	0.0075	**
Cell_division_protein_FtsZ.6211	0.901	0.0107	*
hypothetical_protein.24556	0.901	0.0128	*
D.fructose_1.2C6.bisphosphatase_class_2.sedoheptulose_1.2C7.bisphosphatase.22144	0.9	0.0016	**
X30S_ribosomal_protein_S19.8334	0.894	0.0159	*
Nucleoid.associated_protein_PCC7424_2224.3424	0.894	0.0149	*
ribosomal_protein_uL29.8330	0.89	0.0139	*
Adenylate_kinase_2.3406	0.888	0.0122	*
X50S_ribosomal_protein_L5.8326	0.888	0.0079	**
X30S_ribosomal_protein_S6.27683	0.888	0.0068	**
Carbon_dioxide_concentrating_mechanism_protein_CcmM.40536	0.888	0.0038	**
ribosomal_protein_bS16.3447	0.886	0.0077	**
X10_kDa_chaperonin.13711	0.886	0.0029	**
X50S_ribosomal_protein_L9.30936	0.885	0.0094	**
Universal_stress_protein_Sll1388.44655	0.883	0.0102	*
hypothetical_protein.6184	0.882	0.0022	**
X30S_ribosomal_protein_S14.46482	0.882	0.0113	*
ATP.dependent_Clp_protease_ATP.binding_subunit_ClpA_homolog.40130	0.878	0.0148	*
Helix.turn.helix_domain.19083	0.877	0.018	*
Probable_adenylyltransferase.sulfurtransferase_MoeZ.34070	0.877	0.0161	*
X50S_ribosomal_protein_L21.27684	0.874	0.0094	**
AbrB.like_transcriptional_regulator.9831	0.873	0.0332	*
hypothetical_protein.27563	0.872	0.0091	**
YlqD_protein.25123	0.872	0.0178	*
X60_kDa_chaperonin_1.4285	0.872	0.0226	*
Hybrid_peroxiredoxin_hyPrx5.9926	0.871	0.0041	**
X1.deoxy.D.xylulose.5.phosphate_synthase.23617	0.869	0.0155	*
Aspartyl.glutamyl.tRNA.Asn.Gln._amidotransferase_subunit_B.6185	0.867	0.0122	*
Chaperone_protein_ClpB_2.4201	0.865	0.0098	**
Glyceraldehyde.3.phosphate_dehydrogenase_2.3428	0.862	0.0292	*
ATP.dependent_Clp_protease_ATP.binding_subunit_ClpA_homolog.41974	0.861	0.0159	*
DNA.directed_RNA_polymerase_subunit_beta..33762	0.861	0.0041	**
CBS_domain.containing_protein_CBSX1.2C_chloroplastic.4333	0.861	0.017	*
Signal_recognition_particle_protein.31101	0.857	0.0102	*
X30S_ribosomal_protein_S18.6180	0.855	0.0302	*
X30S_ribosomal_protein_S1_homolog_B.30571	0.855	0.0098	**
Lysine..tRNA_ligase_1.11882	0.855	0.0094	**
Cyclic_nucleotide.binding_domain.10278	0.854	0.0142	*
Reticulon.4.interacting_protein_1.2C_mitochondrial.27595	0.852	0.0058	**
Glycerol.3.phosphate_dehydrogenase_.NAD.P....5981	0.847	0.0286	*
X50S_ribosomal_protein_L27.27685	0.847	0.0208	*
X50S_ribosomal_protein_L3.8338	0.846	0.0169	*
Methyltransferase_domain.26478	0.843	0.032	*
Translation_initiation_factor_IF.3.19061	0.842	0.0083	**
Aldehyde.alcohol_dehydrogenase.22151	0.841	0.0339	*
Glycosyl_transferases_group_1.40261	0.84	0.0162	*
Probable_transcriptional_regulator_ycf29.4309	0.838	0.0113	*
Chaperone_protein_HtpG.4211	0.836	0.0345	*
hypothetical_protein.14229	0.836	0.0348	*
X50S_ribosomal_protein_L24.8327	0.832	0.0421	*
Uncharacterized_AAA_domain.containing_protein_ycf46.13476	0.832	0.0274	*
X1.Cys_peroxiredoxin.10679	0.83	0.0022	**
Putative_ATP.dependent_Clp_protease_proteolytic_subunit.like.4236	0.827	0.0058	**
Probable_thylakoid_lumen_protein_sll1769.12578	0.826	0.035	*
UDP.glucuronic_acid_decarboxylase_6.18176	0.825	0.0002	***
Pentapeptide_repeats_.8_copies..28297	0.825	0.0154	*
Bacterial_transferase_hexapeptide_.six_repeats..17538	0.823	0.0128	*
Transcription_termination.antitermination_protein_NusG.23868	0.821	0.0158	*
Probable_30S_ribosomal_protein_PSRP.3.2114	0.82	0.0396	*
X30S_ribosomal_protein_S10.17043	0.82	0.031	*
Glutathione_S.transferase.2C_C.terminal_domain.40255	0.818	0.0071	**
CHAT_domain.11835	0.815	0.0154	*
Chaperone_protein_dnaK3.2153	0.812	0.0121	*
Ribosome.recycling_factor.33393	0.811	0.0208	*
hypothetical_protein.12296	0.811	0.028	*
X30S_ribosomal_protein_S17.8329	0.809	0.0331	*
DNA.directed_RNA_polymerase_subunit_gamma.33761	0.809	0.0213	*
putative_CRISPR.associated_protein.2C_APE2256_family.24365	0.808	0.0366	*
X30S_ribosomal_protein_S1.30933	0.807	0.0243	*
GMP_synthase_.glutamine.hydrolyzing..9933	0.807	0.0329	*
Probable_transcriptional_regulator_ycf27.4251	0.806	0.0198	*
X30S_ribosomal_protein_S8.8325	0.801	0.0417	*
Uncharacterized_ribonuclease_sll1290.6181	0.8	0.0299	*
Phosphoribulokinase.17556	0.797	0.0423	*
Elongation_factor_Tu.17042	0.795	0.042	*
X50S_ribosomal_protein_L11.23869	0.794	0.0244	*
X50S_ribosomal_protein_L23.8336	0.794	0.0415	*
X60_kDa_chaperonin_2.13710	0.793	0.0455	*
Cytochrome_c.550.24619	0.79	0.0437	*
Putative_arsenical_pump.driving_ATPase.22224	0.789	0.037	*
Tyrosine..tRNA_ligase.12281	0.788	0.0188	*
Ribose.phosphate_pyrophosphokinase.39207	0.787	0.0332	*
Type_II_secretion_system_protein_E.2151	0.783	0.0419	*
Hypothetical_glycoside_hydrolase_5.13442	0.782	0.0232	*
Putative_sulfur_carrier_protein_slr0821.27610	0.78	0.0303	*
Alanine..tRNA_ligase.2206	0.777	0.0352	*
Ferredoxin.dependent_glutamate_synthase_1.6957	0.776	0.0435	*
X30S_ribosomal_protein_S7.17040	0.775	0.0398	*
Acetyl.coenzyme_A_synthetase.21281	0.775	0.0487	*
DNA.directed_RNA_polymerase_subunit_alpha.8315	0.771	0.0318	*
AbrB.like_transcriptional_regulator.13454	0.77	0.0385	*
Orange_carotenoid.binding_protein.17755	0.767	0.0418	*
DNA.directed_RNA_polymerase_subunit_beta.33760	0.765	0.0153	*
hypothetical_protein.29760	0.759	0.043	*
X50S_ribosomal_protein_L4.8337	0.758	0.0398	*
Acetolactate_synthase.2C_catabolic.23460	0.758	0.0466	*
Phycobiliprotein_ApcE.32033	0.755	0.0493	*
GrpE.2152	0.752	0.0399	*
hypothetical_protein.23883	0.747	0.0421	*
D.3.phosphoglycerate_dehydrogenase.3399	0.743	0.0498	*
X50S_ribosomal_protein_L10.23871	0.739	0.0464	*
Universal_stress_protein_family.21271	0.736	0.0457	*
hypothetical_protein.6200	0.733	0.0386	*
DNA_gyrase_subunit_A.19322	0.73	0.0468	*
Glucosylglycerol.phosphate_synthase.13717	0.726	0.0462	*
Protein_of_unknown_function_.DUF2862..22223	0.71	0.0277	*
Protein_of_unknown_function_DUF262.23638	0.708	0.0459	*
Glutamate..tRNA_ligase.39211	0.669	0.0477	*
	Group	Supernatant_Post	#sps.
	stat	p.value
alpha.beta_hydrolase_fold.29768	0.986	0.0002	***
Amylo.alpha.1.2C6.glucosidase_.8264	0.974	0.0004	***
Delta.aminolevulinic_acid_dehydratase.32455	0.973	0.0005	***
X3.phosphoshikimate_1.carboxyvinyltransferase.3471	0.973	0.0004	***
Aspartate_ammonia.lyase.17018	0.97	0.0002	***
Glutamine_synthetase.24560	0.969	0.0003	***
CRISPR.associated_protein.2C_TIGR03984_family.24367	0.968	0.0004	***
X1.deoxy.D.xylulose_5.phosphate_reductoisomerase.4118	0.964	0.0008	***
Dihydroorotate_dehydrogenase.37224	0.961	0.0003	***
Inositol.1.monophosphatase.19519	0.959	0.0008	***
Threonine_synthase.6943	0.958	0.0002	***
Probable_cytosol_aminopeptidase.51528	0.955	0.0008	***
Rieske_.2Fe.2S._domain.11842	0.953	0.0008	***
Ribose.5.phosphate_isomerase_A.10680	0.951	0.0017	**
X4.hydroxy.tetrahydrodipicolinate_synthase.23874	0.951	0.0017	**
Urease_subunit_alpha.10289	0.951	0.0005	***
Adenosylhomocysteinase.26227	0.945	0.0016	**
Uncharacterized_oxidoreductase_MSMEG_1603.MSMEI_1564.9824	0.945	0.0008	***
CRISPR.associated_RAMP_protein.2C_SSO1426_family.24368	0.944	0.0018	**
Phenylalanine..tRNA_ligase_beta_subunit.24562	0.941	0.0006	***
Phospho.2.dehydro.3.deoxyheptonate_aldolase.33961	0.94	0.0008	***
Probable_2.phosphosulfolactate_phosphatase.32685	0.94	0.0017	**
X5.oxoprolinase.21543	0.937	0.0004	***
Peptidase_C39_like_family.24172	0.936	0.0004	***
Adenylosuccinate_lyase.21256	0.935	0.0001	***
Proline..tRNA_ligase.9770	0.934	0.0006	***
LL.diaminopimelate_aminotransferase.32684	0.932	0.0003	***
Cysteine_synthase.28300	0.931	0.0007	***
Homoserine_dehydrogenase.58516	0.931	0.0008	***
Isoaspartyl_peptidase.L.asparaginase.9913	0.93	0.0015	**
ATP_phosphoribosyltransferase_regulatory_subunit.19517	0.928	0.0018	**
Ferredoxin.dependent_glutamate_synthase_2.22230	0.928	0.0017	**
LL.diaminopimelate_aminotransferase_2.27561	0.926	0.0003	***
Putative_nickel_insertion_protein.19836	0.924	0.0017	**
RAMP_superfamily.24369	0.922	0.0007	***
Probable_fructokinase.6.2C_chloroplastic.20582	0.921	0.0016	**
Domain_of_unknown_function_.DUF3598..24244	0.92	0.0004	***
Probable_nicotinate.nucleotide_pyrophosphorylase_.carboxylating..40391	0.919	0.0008	***
Gamma.glutamyl_phosphate_reductase_2.19850	0.919	0.0016	**
FAD_binding_domain.4125	0.919	0.0016	**
Histidinol_dehydrogenase.33757	0.917	0.0016	**
Ketol.acid_reductoisomerase_.NADP.....35109	0.917	0.0013	**
Glyceraldehyde.3.phosphate_dehydrogenase_1.17035	0.916	0.0018	**
Coproporphyrinogen.III_oxidase.2C_aerobic_1.14231	0.916	0.0008	***
Inorganic_pyrophosphatase.22166	0.913	0.0007	***
hypothetical_protein.19514	0.908	0.0004	***
NAD.P.H.dependent_FMN_reductase_PA1204.19073	0.907	0.0002	***
CRISPR.associated_protein.24366	0.906	0.0018	**
dTDP.glucose_4.2C6.dehydratase.28289	0.905	0.0016	**
Ferredoxin.13459	0.903	0.0014	**
Probable_phosphoketolase_1.13443	0.902	0.0005	***
Formate_acetyltransferase.21852	0.902	0.0013	**
Glycogen_operon_protein_GlgX_homolog.9949	0.902	0.0014	**
Argininosuccinate_lyase.33399	0.899	0.0016	**
Glucose.1.phosphate_adenylyltransferase.19535	0.899	0.0007	***
Probable_dihydroorotase.like_protein.17744	0.895	0.0149	*
Soluble_hydrogenase.2C_small_subunit.11878	0.894	0.0011	**
Ferritin.like_domain.4255	0.892	0.0021	**
Ribonuclease_PH.51515	0.892	0.0013	**
Uncharacterized_sugar_kinase_slr0537.22233	0.887	0.0128	*
Ribulose.phosphate_3.epimerase.11864	0.887	0.0014	**
Alanine_dehydrogenase.6893	0.886	0.0016	**
Methionyl.tRNA_formyltransferase.32457	0.884	0.0003	***
Malate_dehydrogenase.30941	0.883	0.0017	**
X2.isopropylmalate_synthase.4311	0.882	0.0016	**
hypothetical_protein.24370	0.881	0.0023	**
Glucose.6.phosphate_isomerase.12943	0.88	0.0031	**
Prolyl_endopeptidase.39204	0.88	0.0023	**
hypothetical_protein.4157	0.88	0.0014	**
Arginine_biosynthesis_bifunctional_protein_ArgJ_1.29762	0.879	0.0012	**
Enolase.22238	0.871	0.0163	*
Metalloprotease_slr1322.3439	0.87	0.0156	*
GTP_cyclohydrolase_1_2.24238	0.868	0.0005	***
PDZ_domain.45306	0.868	0.0032	**
FAD_dependent_oxidoreductase.24610	0.867	0.002	**
malto.oligosyltrehalose_synthase.9947	0.867	0.0033	**
NADH.quinone_oxidoreductase_subunit_G.32116	0.866	0.0045	**
Hydroxylamine_reductase.12571	0.866	0.0014	**
X1.2C4.dihydroxy.2.naphthoyl.CoA_synthase.27566	0.864	0.0019	**
CRISPR.associated_protein.2C_Csx3_family.8306	0.861	0.0011	**
Rieske_.2Fe.2S._domain.22865	0.858	0.0223	*
Imidazole_glycerol_phosphate_synthase_subunit_HisH.46075	0.857	0.001	***
Dihydroxy.acid_dehydratase.21970	0.856	0.0025	**
Carbamoyl.phosphate_synthase_large_chain.18152	0.856	0.0018	**
Glucose.6.phosphate_1.dehydrogenase.26487	0.852	0.0049	**
Polyamine_aminopropyltransferase.8230	0.85	0.0207	*
N.acetyl.gamma.glutamyl.phosphate_reductase.36525	0.843	0.0049	**
Diaminopimelate_epimerase.17526	0.842	0.0151	*
Peptidase_C10_family.10301	0.833	0.0051	**
Predicted_ATPase_of_the_ABC_class.27435	0.831	0.0186	*
Phosphoglucomutase.12854	0.83	0.0183	*
S.formylglutathione_hydrolase.27706	0.83	0.0096	**
UDP.glucose_4.epimerase.11856	0.828	0.0062	**
X6.phosphogluconate_dehydrogenase.2C_decarboxylating.2203	0.828	0.0163	*
Allophycocyanin_alpha_chain.9936	0.828	0.0046	**
Bifunctional_purine_biosynthesis_protein_PurH.10667	0.827	0.0225	*
Protein_of_unknown_function_.DUF3386..22873	0.825	0.0121	*
Pentapeptide_repeats_.8_copies..27569	0.825	0.0316	*
Metalloprotease_PmbA.3441	0.822	0.0104	*
Ribonuclease_Z.13455	0.82	0.0176	*
Oligoendopeptidase_F_homolog.7087	0.82	0.031	*
Pyrroline.5.carboxylate_reductase.9942	0.819	0.0078	**
Glycosyl_hydrolases_family_25.21972	0.818	0.0205	*
hypothetical_protein.11854	0.813	0.0185	*
Dihydrolipoyl_dehydrogenase.5912	0.81	0.0064	**
NADP.reducing_hydrogenase_subunit_HndC.32117	0.809	0.0099	**
Transketolase.2C_pyrimidine_binding_domain.21877	0.809	0.0063	**
Isocitrate_dehydrogenase_.NADP..24572	0.808	0.011	*
Enoyl..acyl.carrier.protein._reductase_.NADH._FabI.2104	0.806	0.0238	*
Glycine_cleavage_system_H_protein.18154	0.804	0.0372	*
S..hydroxymethyl.glutathione_dehydrogenase.27707	0.801	0.0153	*
D.inositol_3.phosphate_glycosyltransferase.26482	0.793	0.0449	*
Transaldolase_2.2184	0.793	0.0338	*
Glycogen_phosphorylase.12952	0.79	0.0105	*
Cyanophycin_synthetase.50737	0.787	0.0406	*
Bacterial_transglutaminase.like_N.terminal_region.6202	0.787	0.0261	*
X3.oxoacyl..acyl.carrier.protein._synthase_2.4262	0.783	0.0391	*
Phosphomethylpyrimidine_synthase.4133	0.778	0.0342	*
Putative_glycerophosphodiester_phosphodiesterase_YhdW.23889	0.778	0.0414	*
Chromophore_lyase_CpcS.CpeS_1.6886	0.778	0.0273	*
Aldehyde_decarbonylase.6946	0.777	0.0415	*
RTX_calcium.binding_nonapeptide_repeat_.4_copies..24604	0.762	0.0328	*
Adenine_phosphoribosyltransferase.42444	0.762	0.042	*
Cysteine..tRNA_ligase.29820	0.755	0.0463	*
Xaa.Pro_aminopeptidase.18165	0.754	0.0442	*
Nicotinate_phosphoribosyltransferase_pncB2.3387	0.753	0.041	*
hypothetical_protein.24182	0.747	0.0367	*
Ferredoxin..nitrite_reductase.28966	0.744	0.0399	*
Imidazole_glycerol_phosphate_synthase_subunit_HisF.19341	0.744	0.0469	*
Putative_carboxymethylenebutenolidase.30570	0.732	0.0438	*
Sulfite_reductase_.ferredoxin..12313	0.73	0.0438	*
NAD.reducing_hydrogenase_HoxS_subunit_beta.32114	0.729	0.0474	*
Beta.lactamase_enzyme_family.22890	0.721	0.04	*
Chlorinase_MJ1651.5971	0.703	0.0484	*
	Group	Supernatant_Pre	#sps.
	stat	p.value
Tetratricopeptide_repeat.42453	0.992	0.002	**
Domain_of_Unknown_Function_.DUF928..9813	0.991	0.0154	*
Type_IV_pilin.like_G_and_H.2C_putative.27178	0.985	0.0151	*
hypothetical_protein.4269	0.982	0.0045	**
PEP.CTERM_protein.sorting_domain.19830	0.98	0.0138	*
Probable_peptidyl.prolyl_cis.trans_isomerase_sll0227.40403	0.978	0.006	**
Beta.lactamase_superfamily_domain.18164	0.976	0.0102	*
Domain_of_Unknown_Function_.DUF928..9951	0.975	0.0072	**
Haem.binding_uptake.2C_Tiki_superfamily.2C_ChaN.4336	0.975	0.0096	**
PEP.CTERM_protein.sorting_domain.17772	0.971	0.0027	**
PEP.CTERM_protein.sorting_domain.24204	0.967	0.0129	*
Bacterial_Ig_domain.19529	0.961	0.0043	**
Uncharacterized_zinc_protease_y4wA.3479	0.957	0.0011	**
Domain_of_unknown_function_.DUF4384..24170	0.95	0.0148	*
hypothetical_protein.10247	0.94	0.0015	**
hypothetical_protein.13723	0.938	0.0157	*
Bacterial_SH3_domain.34066	0.936	0.0225	*
Cysteine.rich_secretory_protein_family.21537	0.929	0.0015	**
Vitamin_K_epoxide_reductase_homolog.29763	0.919	0.0139	*
WD40.like_Beta_Propeller_Repeat.24605	0.914	0.005	**
Esterase.like_activity_of_phytase.14195	0.912	0.0105	*
VCBS_repeat.7046	0.91	0.0028	**
RTX_calcium.binding_nonapeptide_repeat_.4_copies..15799	0.91	0.0062	**
Multidomain_esterase.9919	0.908	0.0114	*
Probable_branched.chain.amino.acid_aminotransferase.22170	0.906	0.0034	**
Biotin_carboxyl_carrier_protein_of_acetyl.CoA_carboxylase.15724	0.905	0.0045	**
Acetylornithine_aminotransferase.28275	0.9	0.0058	**
Protein_of_unknown_function_.DUF541..26205	0.898	0.0042	**
Glutathione_hydrolase_proenzyme.23622	0.898	0.0051	**
hypothetical_protein.6199	0.887	0.0193	*
Carboxyl.terminal.processing_protease.15719	0.881	0.0071	**
PEP.CTERM_protein.sorting_domain.34055	0.876	0.0134	*
filamentous_hemagglutinin_family_N.terminal_domain.22216	0.873	0.0072	**
Domain_of_unknown_function_.DUF4114..23450	0.873	0.0169	*
hypothetical_protein.9918	0.866	0.0096	**
Putative_peptidoglycan_binding_domain.2085	0.86	0.0109	*
Manganese.binding_lipoprotein_MntA.23644	0.858	0.005	**
Domain_of_unknown_function_.DUF4335..42442	0.858	0.0127	*
prepilin.type_N.terminal_cleavage.methylation_domain.26636	0.851	0.0158	*
Met.zincin.21144	0.846	0.0103	*
Carbon_dioxide.concentrating_mechanism_protein_CcmK_homolog_4.14186	0.836	0.03	*
S.methyl.5..thioadenosine_phosphorylase.12872	0.833	0.0111	*
X30S_ribosomal_protein_S13.8317	0.824	0.0227	*
ATP_synthase_B.B._CF.0..32038	0.802	0.0282	*
hypothetical_protein.17029	0.801	0.0176	*
Cyclophilin_type_peptidyl.prolyl_cis.trans_isomerase.CLD.27188	0.795	0.0041	**
Phosphoribosylamine..glycine_ligase.3374	0.791	0.0313	*
X6.2C7.dimethyl.8.ribityllumazine_synthase.12572	0.787	0.0295	*
Phosphate.binding_protein_PstS.6206	0.786	0.0212	*
Tetratricopeptide_repeat.36527	0.786	0.0252	*
Iron.utilization_periplasmic_protein.3366	0.778	0.0208	*
Bacterial_extracellular_solute.binding_protein.6194	0.761	0.0495	*
Small.conductance_mechanosensitive_channel_MscMJ.18174	0.748	0.0251	*
Deaminated_glutathione_amidase.8277	0.717	0.038	*
Formamidase.13743	0.714	0.0454	*
	Group	Solids_Post+Solids_Pre	#sps.
	stat	p.value
Twitching_mobility_protein.22218	0.94	0.0002	***
Phycobilisome_rod.core_linker_polypeptide_cpcG.9961	0.902	0.0011	**
Ferrochelatase.13741	0.894	0.0005	***
Exopolysaccharide_glucosyl_ketal.pyruvate.transferase.8185	0.893	0.0029	**
X30S_ribosomal_protein_S3.8332	0.881	0.0028	**
DEAD.box_ATP.dependent_RNA_helicase_RhpA.12944	0.876	0.0018	**
Twitching_motility_protein.8273	0.875	0.0008	***
ATP.dependent_zinc_metalloprotease_FtsH_3.23618	0.875	0.0016	**
Biotin_carboxylase.12900	0.871	0.0006	***
NYN_domain.4310	0.868	0.002	**
Universal_stress_protein_family.21969	0.867	0.0019	**
AAA_domain.6223	0.863	0.0033	**
Glycosyl_transferases_group_1.4141	0.854	0.0044	**
DNA.binding_protein_HU.3368	0.851	0.0047	**
X50S_ribosomal_protein_L16.8331	0.85	0.0044	**
Cell_shape.determining_protein_MreB.13752	0.844	0.0188	*
Photosystem_II_reaction_center_protein_H.2091	0.842	0.003	**
X3.oxoacyl..acyl.carrier.protein._reductase.41967	0.835	0.0202	*
Anti.sigma_F_factor_antagonist.14230	0.832	0.0044	**
Photosystem_I_reaction_center_subunit_II.13747	0.83	0.0237	*
Glycosyl_transferases_group_1.17536	0.826	0.004	**
photosystem_II_protein_PsbQ.3375	0.823	0.0115	*
NAD.P.H.quinone_oxidoreductase_subunit_M.9774	0.814	0.0122	*
Protein_of_unknown_function_.DUF3086..11874	0.811	0.0081	**
hypothetical_protein.4234	0.811	0.0041	**
Uncharacterized_oxidoreductase_At1g06690.2C_chloroplastic.19853	0.803	0.0292	*
DNA_gyrase_subunit_B.3418	0.802	0.0128	*
X50S_ribosomal_protein_L13.8312	0.796	0.0256	*
Linearmycin_resistance_ATP.binding_protein_LnrL.27599	0.795	0.0287	*
ATP.dependent_Clp_protease_proteolytic_subunit_1.10254	0.786	0.0436	*
Photosystem_II_protein_D1_1.3455	0.775	0.0211	*
Photosystem_II_CP43_reaction_center_protein.12318	0.758	0.0364	*
Cytochrome_f.2078	0.755	0.0468	*
Phosphoenolpyruvate_carboxylase.21141	0.754	0.029	*
Dodecaprenyl.phosphate_galacturonate_synthase.4284	0.753	0.0446	*
AAA_ATPase_domain.40126	0.746	0.0472	*
ATP.dependent_zinc_metalloprotease_FtsH_2.9765	0.744	0.0399	*
NAD.P.H.quinone_oxidoreductase_subunit_O.30940	0.743	0.0434	*
hypothetical_protein.9792	0.743	0.0248	*
Protein_of_unknown_function_.DUF3352..12254	0.738	0.0497	*
X50S_ribosomal_protein_L6.8324	0.73	0.0363	*
	Group	Solids_Post+Supernatant_Post	#sps.
	stat	p.value
hypothetical_protein.6163	0.906	0.0004	***
Anaphase.promoting_complex_subunit_4_WD40_domain.9910	0.753	0.0312	*
NADP.specific_glutamate_dehydrogenase.10253	0.744	0.0474	*
Prolycopene_isomerase.2C_chloroplastic.27065	0.742	0.0382	*
	Group	Solids_Post+Supernatant_Pre	#sps.
	stat	p.value
Photosystem_I_assembly_protein_Ycf4.40404	0.873	0.0015	**
	Group	Solids_Pre+Supernatant_Post	#sps.
	stat	p.value
Heme_oxygenase_1.12566	0.887	0.0021	**
Persulfide_dioxygenase_ETHE1.2C_mitochondrial.3421	0.848	0.0177	*
Transketolase.2C_C.terminal_domain.14189	0.843	0.003	**
Carbamoyl.phosphate_synthase_small_chain.4117	0.842	0.0027	**
Tetratricopeptide_repeat.27695	0.834	0.0048	**
NAD.dependent_malic_enzyme.13712	0.825	0.0037	**
Polyribonucleotide_nucleotidyltransferase.27189	0.788	0.0147	*
Peptidyl.prolyl_cis.trans_isomerase.26228	0.786	0.0462	*
Leucine..tRNA_ligase.12621	0.786	0.0278	*
Glutamine..fructose.6.phosphate_aminotransferase_.isomerizing..36152	0.785	0.0073	**
Allophycocyanin_alpha.B_chain.9835	0.77	0.0173	*
UDP.sulfoquinovose_synthase.2C_chloroplastic.14193	0.768	0.0244	*
Phycobilisome_8.9_kDa_linker_polypeptide.2C_phycocyanin.associated.2C_rod.5955	0.753	0.0291	*
Aspartate..tRNA.Asp.Asn._ligase.26211	0.75	0.0155	*
Ribulose_bisphosphate_carboxylase_large_chain.40534	0.749	0.0433	*
Phosphoglycerate_kinase.4130	0.746	0.0264	*
	Group	Solids_Pre+Supernatant_Pre	#sps.
	stat	p.value
Alpha.beta_hydrolase_of_unknown_function_.DUF1400..8217	0.901	0.0008	***
Photosystem_II_12_kDa_extrinsic_protein.17747	0.894	0.0001	***
Thioredoxin.9822	0.816	0.0161	*
TPM_domain.27700	0.801	0.0173	*
	Group	Supernatant_Post+Supernatant_Pre	#sps.
	stat	p.value
N.acetylmuramoyl.L.alanine_amidase.10309	0.984	0.0016	**
Valine..pyruvate_aminotransferase.19530	0.974	0.0012	**
Pyridoxine_5..phosphate_synthase.19076	0.966	0.0012	**
Glucokinase.20563	0.956	0.0001	***
Outer_membrane_efflux_protein.21273	0.941	0.0004	***
Outer_envelope_protein_80.2C_chloroplastic.22157	0.94	0.0002	***
Bacterial_SH3_domain.13731	0.939	0.0008	***
X3..5._exonuclease.17030	0.939	0.0009	***
Carbon_dioxide.concentrating_mechanism_protein_CcmK_homolog_2.40539	0.938	0.0018	**
hypothetical_protein.17023	0.936	0.0006	***
hypothetical_protein.9771	0.935	0.0009	***
polyprenyl_P.hydroxybenzoate_and_phenylacrylic_acid_decarboxylases.5985	0.929	0.0002	***
CHAT_domain.23453	0.922	0.0013	**
Uracil_phosphoribosyltransferase.32803	0.917	0.0011	**
Probable_proline_iminopeptidase.17544	0.913	0.0013	**
hypothetical_protein.2096	0.912	0.0008	***
RTX_calcium.binding_nonapeptide_repeat_.4_copies..36990	0.912	0.0001	***
Insulinase_.Peptidase_family_M16..3480	0.911	0.0015	**
RTX_calcium.binding_nonapeptide_repeat_.4_copies..32809	0.909	0.0002	***
Superoxide_dismutase_.Fe..8267	0.904	0.003	**
Macrophage_migration_inhibitory_factor_.MIF..2083	0.895	0.0003	***
Nitrate.nitrite_binding_protein_NrtA.30923	0.893	0.0005	***
Surface_antigen.15694	0.893	0.001	***
Urease_subunit_beta.10288	0.893	0.0016	**
Probable_succinate.semialdehyde_dehydrogenase_.NADP.....23461	0.892	0.0019	**
Acetyltransferase_.GNAT._domain.43484	0.891	0.0011	**
AMIN_domain.6190	0.889	0.0007	***
filamentous_hemagglutinin_family_N.terminal_domain.23452	0.884	0.0013	**
X6.phosphogluconolactonase.27181	0.883	0.0033	**
Putative_peptidoglycan_binding_domain.46484	0.875	0.0001	***
Calx.beta_domain.5966	0.873	0.0032	**
Putative_ammonium_transporter_sll0108.2070	0.873	0.0037	**
Homocysteine_synthase.34060	0.866	0.0016	**
Neopullulanase.31690	0.859	0.0079	**
Nucleoside_diphosphate_kinase.21952	0.849	0.0028	**
hypothetical_protein.19333	0.844	0.0056	**
Glutathione_reductase.9925	0.842	0.002	**
Dihydroorotase.21528	0.835	0.0074	**
Probable_dihydroneopterin_aldolase.21126	0.832	0.0073	**
N.acetylmuramoyl.L.alanine_amidase.17519	0.825	0.0055	**
Zinc.binding_protein_AdcA.19839	0.808	0.0227	*
RTX_calcium.binding_nonapeptide_repeat_.4_copies..21524	0.806	0.0164	*
Triosephosphate_isomerase.6904	0.803	0.0262	*
Domain_of_unknown_function_.DUF4330..26479	0.803	0.0248	*
hypothetical_protein.28961	0.8	0.0234	*
Uncharacterized_protein_conserved_in_bacteria_.DUF2237..19065	0.796	0.0398	*
Malto.oligosyltrehalose_trehalohydrolase.9948	0.794	0.0266	*
Flavin_reductase_like_domain.2082	0.78	0.026	*
Metallo.beta.lactamase_superfamily.26614	0.771	0.0247	*
parallel_beta.helix_repeat.30922	0.768	0.0255	*
X2.2C3.bisphosphoglycerate.independent_phosphoglycerate_mutase.6920	0.759	0.0383	*
Glutathione_synthetase.10263	0.747	0.0425	*
TENA.THI.4.PQQC_family.26621	0.745	0.038	*
hypothetical_protein.8286	0.739	0.0494	*
	Group	Solids_Post+Solids_Pre+Supernatant_Post	#sps.
	stat	p.value
C.phycocyanin_beta_chain.5958	0.926	0.0043	**
C.phycocyanin_alpha_chain.5957	0.874	0.015	*
Allophycocyanin_beta_chain.9937	0.846	0.0055	**
CRISPR_type_III.B.RAMP_module_RAMP_protein_Cmr4.33972	0.84	0.0062	**
GAF_domain.7050	0.833	0.0033	**
Deoxyribodipyrimidine_photo.lyase.4199	0.817	0.0225	*
hypothetical_protein.19513	0.816	0.0029	**
Twitching_mobility_protein.2150	0.812	0.0115	*
Chaperone_protein_DnaJ.2154	0.796	0.0199	*
Phycoerythrocyanin_beta_chain.9956	0.795	0.0097	**
Beta.lactamase_superfamily_domain.14202	0.781	0.0273	*
Pyruvate_dehydrogenase_E1_component_subunit_alpha.8258	0.771	0.0378	*
Phycobilisome_34.5_kDa_linker_polypeptide.2C_phycoerythrocyanin.associated.2C_rod.9958	0.769	0.027	*
Dammaradiene_synthase.10265	0.759	0.0321	*
Pyruvate_dehydrogenase_E1_component_subunit_beta.14224	0.756	0.0258	*
Glutamate.1.semialdehyde_2.2C1.aminomutase.3376	0.754	0.0266	*
Phycoerythrocyanin_alpha_chain.9957	0.753	0.0202	*
hypothetical_protein.12275	0.747	0.0407	*
CRISPR.associated_protein_Cas10.Cmr2.2C_subtype_III.B.33974	0.741	0.0492	*
Phycocyanobilin.ferredoxin_oxidoreductase.27068	0.738	0.035	*
Ribonuclease_J.23873	0.734	0.0423	*
CHASE3_domain.15716	0.696	0.0436	*
	Group	Solids_Post+Solids_Pre+Supernatant_Pre	#sps.
	stat	p.value
Cytochrome_b559_subunit_alpha.15809	0.862	0.0034	**
X50S_ribosomal_protein_L19.23866	0.844	0.0015	**
Patatin.like_phospholipase.27070	0.823	0.0061	**
X30S_ribosomal_protein_S2.21129	0.799	0.0112	*
X30S_ribosomal_protein_S11.8316	0.767	0.0323	*
	Group	Solids_Post+Supernatant_Post+Supernatant_Pre	#sps.
	stat	p.value
hypothetical_protein.19784	0.81	0.0138	*
Aliphatic_amidase_expression.regulating_protein.3373	0.744	0.043	*
	Group	Solids_Pre+Supernatant_Post+Supernatant_Pre	#sps.
	stat	p.value
FKBP.type_peptidyl.prolyl_cis.trans_isomerase.40134	0.766	0.0159	*
Alpha.beta_hydrolase_of_unknown_function_.DUF1400..8216	0.762	0.0219	*
---
Signif.	codes:	0	‘***’

## Sheet: Significant_Proteins_Abundance
Protein	Accession	Grouping	Stat	Pvalue	Function	Notes	Notes2	# PSMs	# AAs	BM_Day0	BM_Day2	BM_Day4	BM_Day6	BM_Day8	BM_Day10	BM_Day12	Super_Day0	Super_Day2	Super_Day4	Super_Day6	Super_Day8	Super_Day10	Super_Day12
Glycogen_synthase_1.2183	2183	Solids_Post	0.92	0.0025	Carbohydrate	glycogen synthesis, glgA		511	479	0.0433105	0.019315	0.0187252	0.0568748	0.0804709	0.0843176	0.0988025	0.00998313	0.0139515	0.0175671	0.0232916	0.021312	0.0100677	0.00896651
Dihydrolipoyllysine.residue_acetyltransferase_component_5_of_pyruvate_dehydrogenase_complex.2C_chloroplastic.24203	24203	Solids_Post	0.827	0.013	Carbohydrate	E2 subunit of pyruvate dehydrogenase, dihydrolipoamide acetyltransferase family protein		384	429	0.0294868	0.0231065	0.0303498	0.0582116	0.0359399	0.045411	0.061192	0.0148622	0.00778877	0.0248451	0.00928792	0.0292041	0.0236063	0.0233603
Dodecaprenyl.phosphate_galacturonate_synthase.4284	4284	Solids_Post	0.76	0.0253	Carbohydrate	glycosyltransferase family 2 protein catalyzes the transfer of saccharide moieties from a donor to an acceptor to form glycosidic bonds, Diverse family, transferring sugar from UDP-glucose, UDP-N-acetyl- galactosamine, GDP-mannose or CDP-abequose, to a range of substrates including cellulose, dolichol phosphate and teichoic acids, possibly cell wall biosynthesis		65	343	0.0103264	0.00481667	0.00506124	0.0115829	0.0179804	0.00692645	0.0150913	0	0	0.00327099	0.00697	0.00135283	0.00281191	0.0013913
Sporulation_initiation_inhibitor_protein_Soj.32120	32120	Solids_Post	0.859	0.0131	Cell Wall/Division	ParA - DNA partitioning during cell division, Cellulose biosynthesis protein BcsQ [Cell motility] ; ParA and ParB of Caulobacter crescentus belong to a conserved family of bacterial proteins implicated in chromosome segregation. ParB binds to DNA sequences adjacent to the origin of replication and localizes to opposite cell poles shortly following the initiation of DNA replication. ParB regulates…		67	258	0.00588364	0.00256142	0.00897161	0.015399	0.0199202	0.0128918	0.0300949	0	0	0.00434865	0.00617755	0.00179853	0.00560747	0.00184968
Lipopolysaccharide_core_heptosyltransferase_RfaQ.24183	24183	Solids_Post	0.806	0.0161	Cell Wall/Division	Lipopolysaccharide (LPS) is a major component of the outer membrane of gram-negative bacteria., glycosyltransferase family 9 protein similar to lipopolysaccharide (LPS) heptosyltransferase that transfers heptose molecules from ADP-heptose to 3-deoxy-D-manno-octulosonic acid, a part of the inner core component of LPS, wall/membrane/envelope biogenesis		420	323	0.0595286	0.0265976	0.0268732	0.0597435	0.0795574	0.066198	0.127062	0.00986981	0.0103448	0.0208412	0.0320735	0.0373515	0.0253812	0.0221618
Probable_glycolate_oxidase_iron.sulfur_subunit.27177	27177	Solids_Post	0.947	0.0011	Detox	glycolate oxidase subunit glcF,Glycolate oxidase (GLO) is not only a key enzyme in photorespiration but also a major engine for H2O2 production in plants		65	460	0.00329996	0.00215494	0.00251595	0.00863683	0.0122899	0.0154942	0.0152718	0	0	0.00121951	0	0.00100874	0	0.00103743
AhpC.TSA_family.15820	15820	Solids_Post	0.837	0.0223	Detox	This family contains proteins related to alkyl hydroperoxide reductase (AhpC) and thiol specific antioxidant (TSA), periredoxin: PRXs confer a protective antioxidant role in cells through their peroxidase activity in which hydrogen peroxide, peroxynitrate, and organic hydroperoxides are reduced and detoxified using reducing equivalents derived from either thioredoxin, glutathione, trypanothione a…		56	194	0.00521643	0.00340643	0.00745707	0.0234047	0.0264918	0.00734775	0.0381173	0	0	0.00578325	0.00410775	0.00239186	0.00248579	0.00245988
Protein.methionine.sulfoxide_reductase_catalytic_subunit_MsrP.11850	11850	Solids_Post	0.821	0.0157	Detox	protein-methionine-sulfoxide reductase catalytic subunit MsrP is part of the MsrPQ system that repairs oxidized periplasmic proteins containing methionine sulfoxide residues (Met-O), using respiratory chain electrons		58	328	0.00617065	0.00402956	0.00264635	0.0069215	0.014102	0.0101405	0.0157815	0.00485968	0	0.00171029	0.00242959	0.00565878	0.005881	0.00290986
Glycolate_oxidase_subunit_GlcD.11871	11871	Solids_Post	0.794	0.0163	Detox	Glycolate oxidase		53	489	0.0020695	0.000675713	0	0.00348198	0.012612	0.00583012	0.020415	0	0	0	0.00162966	0.000948917	0	0
NAD.P.H.quinone_oxidoreductase_subunit_M.9774	9774	Solids_Post	0.866	0.0025	Energy	ETC Complex I		893	120	0.421661	0.167965	0.204945	0.46351	0.569618	0.562266	0.680933	0.0398493	0.0556897	0.0420732	0.0464861	0.0541357	0.0361682	0.0357913
ATP_synthase_subunit_delta.32040	32040	Solids_Post	0.844	0.0176	Energy	ATP synthase		2382	182	0.208514	0.168843	0.236873	0.361744	1.0533	1.34714	1.92792	0.0700648	0.146874	0.0431519	0.100708	0.0662886	0.0529937	0.0314649
NAD.P.H.quinone_oxidoreductase_subunit_N.8339	8339	Solids_Post	0.841	0.0086	Energy	ETC Complex I		402	157	0.087018	0.037883	0.0774016	0.126527	0.176769	0.163429	0.334412	0.0101527	0.0212827	0.0107193	0.0406066	0.0177333	0.0184296	0.015198
ATP_synthase_subunit_beta.36168	36168	Solids_Post	0.818	0.0157	Energy	ATP synthase		10820	484	0.524811	0.765299	0.768171	0.823201	1.23282	1.47259	1.93577	0.15808	0.200207	0.324531	0.670124	0.499493	0.417478	0.306642
NAD.P.H.quinone_oxidoreductase_subunit_J.6939	6939	Solids_Post	0.786	0.0206	Energy	ETC Complex I		93	179	0.0197875	0.00184594	0.00969836	0.0317074	0.0545524	0.015927	0.0784918	0	0	0.00313394	0.0222599	0	0	0
ATP_synthase_gamma_chain.32042	32042	Solids_Post	0.754	0.028	Energy	ATP Synthase		1698	315	0.171877	0.125876	0.15523	0.158557	0.269207	0.328837	0.583364	0.0961445	0.0954681	0.085482	0.103724	0.145835	0.108696	0.0712039
NAD.P.H.quinone_oxidoreductase_subunit_H.19801	19801	Solids_Post	0.721	0.0281	Energy	ETC Complex I		954	394	0.0539384	0.0494797	0.0682947	0.0677043	0.160443	0.132657	0.38006	0.0364106	0.050884	0.0270521	0.0182034	0.0153103	0.0134636	0.0096897
NAD.P.H.quinone_oxidoreductase_subunit_I.53478	53478	Solids_Post	0.701	0.0326	Energy	ETC Complex I		214	209	0.0387363	0.0268766	0.0359938	0.0380186	0.0565581	0.0522897	0.129143	0	0.031975	0.00805228	0.0152517	0.0133212	0.00230738	0.0137
Probable_acyl.activating_enzyme_16.2C_chloroplastic.25124	25124	Solids_Post	0.832	0.0162	Fatty Acids	Long-chain acyl-CoA synthetase, fatty acid synthesis		642	657	0.0377377	0.0186083	0.0255425	0.0397381	0.0657093	0.0448395	0.0776618	0.0266875	0.0203433	0.0239076	0.0254718	0.0331948	0.0205522	0.0210644
Long.chain_acyl..acyl.carrier.protein._reductase.6947	6947	Solids_Post	0.831	0.0054	Fatty Acids	long-chain acyl-[acyl-carrier-protein] reductase catalyzes the NADP-dependent reduction of long-chain acyl-ACP to the corresponding fatty aldehyde, This enzyme, found in cyanobacteria, reduces a long-chain (mainly C16 or C18) fatty acyl ACP ester to its corresponding fatty aldehyde, releasing the acyl carrier protein (ACP). NADPH or NADH is the reductant for this reaction. This enzyme may be dist…		68	339	0.00447782	0.00682291	0.00682795	0.0167423	0.0166765	0.0112131	0.0196321	0.00470199	0.00985659	0	0.00235075	0	0	0
Chromoplast.specific_carotenoid.associated_protein.2C_chromoplastic.2100	2100	Solids_Post	0.932	0.0011	Metabolites	PAP/fibrillin family protein similar to chloroplastic plastid lipid-associated proteins (PAPs) and fibrillins, which are are nuclear-encoded, plastid proteins associated with chromoplast fibrils and chloroplast plastoglobules, thylakoids, photosynthetic antenna complexes, and stroma		61	193	0.0104869	0.00342408	0.00599657	0.0294074	0.0213032	0.0221575	0.0306518	0	0	0.00290661	0	0.00721275	0.00749599	0.00247263
X2.methyl.6.phytyl.1.2C4.hydroquinone_methyltransferase.22225	22225	Solids_Post	0.911	0.0134	Metabolites	Methyltransferase in polyketide synthase, tocopherol O-methyltransferase, This model represents a family of methyltransferases involved in the biosynthesis of menaquinone and ubiqinone. Some members such as the UbiE enzyme from E. coli are believed to act in both pathways, while others may act in only the menaquinone pathway. These methyltransferases are members of the UbiE/CoQ family of methyltr…		81	327	0	0.00202094	0.0061937	0.0138853	0.0314337	0.0174369	0.0305288	0	0	0	0	0.00425707	0	0.00291876
Prolycopene_isomerase.2C_chloroplastic.27065	27065	Solids_Post	0.782	0.015	Metabolites	Phytoene dehydrogenase-related protein, carotene isomerase, amino oxidase		95	485	0.00312986	0.00408772	0.00477253	0.00936187	0.0127161	0.0088173	0.0160093	0	0	0.0023133	0.0082155	0.00765394	0.0069602	0.00590372
Geranylgeranyl_diphosphate_reductase.11875	11875	Solids_Post	0.766	0.0294	Metabolites	geranylgeranyl diphosphate reductase, chlorophyll biosynthesis		734	425	0.0595286	0.0450931	0.0687595	0.0681076	0.0955325	0.0894409	0.119186	0.0187526	0.0628966	0.0303587	0.0431266	0.0491316	0.0397141	0.0437917
Phytoene_dehydrogenase.17541	17541	Solids_Post	0.715	0.0329	Metabolites	phytoene desaturase: carotenoid biosynthesis, amino oxidase		250	482	0.00734845	0.0109684	0.0084039	0.0129527	0.0266567	0.0285881	0.0636685	0.003307	0	0.0128023	0.00661331	0.0202167	0.0130065	0.0148512
X4.2C4..diaponeurosporen.aldehyde_dehydrogenase.14200	14200	Solids_Post	0.985	0.0011	Osmoprotectant	aldehyde dehydrogenase, possible betaine aldehyde dehydrogenase: Under osmotic stress, betaine aldehyde dehydrogenase oxidizes glycine betaine aldehyde into the osmoprotectant glycine betaine, via the second of two oxidation steps from exogenously supplied choline or betaine aldehyde		101	463	0.00109286	0.00285463	0.00437439	0.0196134	0.0233105	0.020525	0.0207628	0	0	0.00121161	0.00344235	0.00200441	0	0.00103071
RTX_calcium.binding_nonapeptide_repeat_.4_copies..15819	15819	Solids_Post	0.96	0.0006	Peptidase/Protease	contains many domains: Serralysins are peptidases related to mammalian matrix metallopeptidases (MMPs). The peptidase unit is found at the N terminal while this domain at the C terminal forms a corkscrew and is thought to be important for secretion of the protein through the bacterial cell wall, Ca2+-binding protein, RTX toxin-related		134	500	0.00505993	0.00528678	0.00462935	0.0170269	0.0226134	0.024708	0.0258816	0.00318795	0	0.00112195	0.00159381	0.00649628	0.00192897	0.00286331
HEAT_repeat.14262	14262	Solids_Post	0.823	0.0226	Peptidase/Protease	M1 family metallopeptidase such as aminopeptidase N, a broad specificity aminopeptidase, and glutamyl aminopeptidase, which releases N-terminal glutamate from a peptide, membrane		134	859	0.00647954	0.000384661	0.00168414	0.00462508	0.0173507	0.0143819	0.0189388	0.00556685	0	0.00195917	0.00185542	0.00108037	0.0005614	0
Peptidase_family_M50.14205	14205	Solids_Post	0.801	0.0112	Peptidase/Protease	zinc metalloprotease which cleaves transmembrane domains of substrate proteins, regulating intramembrane proteolysis (RIP) of diverse signal transduction mechanisms, including processes as sporulation, cell division, stress response, and cell differentiation. Members of the S2P/M50 family of RIP proteases use proteolytic activity within the membrane to transfer information across membranes to int…		82	540	0.00937025	0.00183569	0.00482224	0.0105104	0.0133244	0.00967907	0.013694	0.00590361	0	0.00103884	0.00147575	0.000859297	0	0
Putative_protease_slr0021.2132	2132	Solids_Post	0.732	0.0409	Peptidase/Protease	Signal peptide peptidase A (SppA), a serine protease, has catalytic Ser-Lys dyad, ;The related but duplicated, double-length protein SppA (protease IV) of E. coli was shown experimentally to degrade signal peptides as are released by protein processing and secretion. Clp protease/crotonase-like domain-containing protein similar to Oryza sativa enoyl-CoA delta isomerase which plays a role in fatty…		251	273	0.00926728	0.0169448	0.0243762	0.0207899	0.056477	0.0556958	0.0704262	0.0233549	0.0122395	0.0226034	0.0262716	0.0373936	0.0335627	0.0332129
Ycf48.like_protein.15808	15808	Solids_Post	0.929	0.0013	Photosynthesis	YCF48 is necessary for efficient assembly and repair of the PSII. YCF48 is found predominantly in the thykaloid membrane		867	334	0.0818073	0.0554004	0.0615052	0.180125	0.160029	0.24469	0.233577	0.038179	0.0800331	0.0352709	0.0190875	0.0277856	0.0187699	0.0214319
Photosystem_I_P700_chlorophyll_a_apoprotein_A2.19353	19353	Solids_Post	0.911	0.0013	Photosynthesis	PSI		4578	742	0.135704	0.133149	0.194189	0.343445	0.395499	0.508454	0.623372	0.167561	0.130593	0.0521662	0.0869936	0.0550321	0.0597928	0.051452
Photosystem_I_P700_chlorophyll_a_apoprotein_A1.19354	19354	Solids_Post	0.899	0.0032	Photosynthesis	PSI		5555	751	0.222341	0.20371	0.245414	0.337062	0.492042	0.555507	0.593254	0.169797	0.160173	0.215875	0.0997456	0.0797052	0.0918251	0.0673569
Photosystem_II_CP47_reaction_center_protein.30931	30931	Solids_Post	0.85	0.0161	Photosynthesis	PSII, chlorophyll binding, psbB		8955	511	0.522827	0.529583	0.733245	0.794144	1.0661	1.49427	1.67503	0.193398	0.248479	0.135029	0.126319	0.099887	0.100978	0.0887195
Photosystem_I_iron.sulfur_center.36151	36151	Solids_Post	0.79	0.0298	Photosynthesis	PSI		2936	81	0.381057	1.39104	1.78601	1.4084	2.41108	2.46376	3.47827	0.708433	0.825033	0.380909	0.344341	0.229146	0.315541	0.18853
Linearmycin_resistance_ATP.binding_protein_LnrL.27599	27599	Solids_Post	0.868	0.0023	Transport	ccmA, ABC-type multidrug transport system, ATPase component, copper transport?, Daunorubicin/doxorubicin resistance ATP-binding protein ;DrrA is the ATP-binding protein component of a bacterial exporter complex that confers resistance to the antibiotics daunorubicin and doxorubicin		96	341	0.0118708	0.00775187	0.00933337	0.0233017	0.0180859	0.0153276	0.0260226	0.00467441	0	0.00164509	0.00233696	0.00272153	0.0028284	0.00139946
Bacterial_extracellular_solute.binding_proteins.2C_family_5_Middle.14183	14183	Solids_Post	0.834	0.0165	Transport	The substrate-binding component of an uncharacterized ABC-type nickel/dipeptide/oligopeptide-like import system contains the type 2 periplasmic binding fold, The DppA binds dipeptides and some tripeptides and is involved in chemotaxis toward dipeptides, whereas the OppA binds peptides of a wide range of lengths (2-35 amino acid residues) and plays a role in recycling of cell wall peptides, which …		174	596	0.00848982	0.00443522	0.00436914	0.013332	0.0293188	0.0135531	0.0241942	0	0.00560635	0.0056474	0.00534835	0.00934269	0.00728218	0.00880771
Sodium.glutamate_symporter.15732	15732	Solids_Post	0.754	0.0276	Transport	sodium glutamate symporter		54	483	0.00314282	0.00273643	0.00179711	0.00470032	0.00744842	0.00590254	0.00918603	0	0	0.00348432	0.00659962	0.00192141	0.00199686	0.00395211
TPM_domain.19806	19806	Solids_Post	0.947	0.0009	Unknown	In Arabidopsis, this domain is called the thylakoid acid phosphatase -TAP - domain and has a Rossmann-like fold. In plants, the family resides in the thylakoid lumen attached to the outer membrane of the chloroplast/plastid. It is active in the photosystem II.		57	263	0.00577179	0.00502545	0.00220026	0.0151062	0.0254039	0.0180667	0.0210877	0	0	0	0.00303005	0	0.00183362	0.00181452
Protein_of_unknown_function_.DUF3153..15715	15715	Solids_Post	0.928	0.0035	Unknown	This family of proteins with unknown function appear to be restricted to Cyanobacteria. Some members are annotated as membrane proteins however this cannot be confirmed.		130	319	0.00793093	0.0103581	0.0108841	0.0373631	0.0209443	0.0312798	0.0370897	0.00499678	0	0.00527563	0.00499626	0.00290922	0.00755866	0.00448794
hypothetical_protein.45367	45367	Solids_Post	0.924	0.0037	Unknown	GNAT (Gcn5-related N-acetyltransferase) family protein similar to N-acetyltransferases that catalyze the transfer of an acetyl group from acetyl-CoA to a substrate		53	413	0.00122517	0.00240017	0.00350284	0.00687123	0.0111997	0.011505	0.0152192	0	0	0	0.00192955	0	0.00116766	0.00115549
alpha.beta_hydrolase_fold.4265	4265	Solids_Post	0.912	0.0013	Unknown	hydrolase: wide range of targets, haloalkane dehalogenase; Provisional, esterase: cleaves esters on halogenated cyclic compounds though its natural substrate is unknown		89	311	0.00976193	0.00849964	0.00372134	0.0164247	0.0231356	0.0229174	0.0213996	0	0	0.00541134	0.00512478	0.00447608	0.00620247	0.00460338
hypothetical_protein.11867	11867	Solids_Post	0.91	0.0009	Unknown	uncharacterized protein similar to Escherichia coli YbjQ, which may be a heavy-metal-binding protein		173	120	0.0463827	0.0357959	0.0265223	0.104053	0.102788	0.0910713	0.120165	0.0398493	0.0556897	0.0373984	0	0.0193342	0.0200934	0.0278377
hypothetical_protein.14246	14246	Solids_Post	0.889	0.0056	Unknown	hypothetical protein, cyanobacteria hits		78	556	0.00364024	0.00178286	0.00260193	0.00918718	0.0120166	0.00683676	0.0152949	0	0	0.00302685	0	0.00417284	0.00173468	0.00257491
hypothetical_protein.19334	19334	Solids_Post	0.872	0.0145	Unknown	Members of this family, restricted to the Cyanobacteria and chloroplasts, show homology to thioredoxins, thylakoid membrane		268	226	0.0470171	0.0175446	0.0307258	0.0778516	0.125074	0.0630736	0.137425	0.0282119	0.0147849	0.00992877	0.00352612	0.00205319	0	0
Tetratricopeptide_repeat.4180	4180	Solids_Post	0.851	0.0118	Unknown	putative YfgC: Zn protease, Ycf3: PSI assembly protein, cellulose synthase? putative PEP-CTERM system TPR-repeat lipoprotein ;This protein family occurs in strictly within a subset of Gram-negative bacterial species with the proposed PEP-CTERM/exosortase system, many different annotations		56	180	0.0140554	0.00183569	0.00642965	0.0283782	0.0199866	0.0184782	0.0472442	0	0	0	0	0	0	0
hypothetical_protein.6186	6186	Solids_Post	0.839	0.0083	Unknown	hypothetical protein, cyanobacteria hits		310	215	0.0658968	0.0245897	0.036335	0.0554364	0.109959	0.114921	0.127259	0	0	0.0208735	0.0259457	0.0107912	0.0224299	0.0355139
hypothetical_protein.11868	11868	Solids_Post	0.804	0.014	Unknown	hypothetical protein, cyanobacteria hits		1078	295	0.132073	0.125449	0.140254	0.184699	0.175959	0.265764	0.221843	0.0270165	0.10194	0.0741628	0.116159	0.0755016	0.0653888	0.0372068
hypothetical_protein.12275	12275	Solids_Post	0.787	0.0041	Unknown	hypothetical protein, cyanobacteria hits		51	194	0.00782464	0.00681286	0.00596566	0.0146279	0.0158951	0.019594	0.013341	0	0	0.00867488	0.0123233	0.00956743	0.00745736	0.00245988
hypothetical_protein.29793	29793	Solids_Post	0.773	0.0167	Unknown	rhodanese-like domain-containing protein containing a DUF2892 domain		52	200	0	0.0148691	0.00868003	0.0141891	0.0154182	0.0190062	0.0184869	0	0	0.00560975	0.00398452	0.00928041	0.00241121	0
Dynamin_family.17738	17738	Solids_Post	0.751	0.0329	Unknown	dynamin: membrane re-modelling, P-loop NTPase (nucleoside triphosphate hydrolase) family protein contains two conserved sequence signatures, the Walker A motif (the P-loop proper) and Walker B motif which bind, respectively, the beta and gamma phosphate moieties of the bound nucleotide (typically ATP or GTP), and a Mg(2+) cation		256	856	0.00591114	0.00617614	0.0047321	0.00928258	0.0174115	0.0166526	0.027212	0.00558636	0	0.00983018	0.0102406	0.00704704	0.0135208	0.00780496
CHASE3_domain.15716	15716	Solids_Post	0.731	0.0192	Unknown	CHASE3 is an extracellular sensory domain, which is present in various classes of transmembrane receptors that are parts of signal transduction pathways in bacteria. Methyl-accepting chemotaxis-like domains (chemotaxis sensory transducer) ;Thought to undergo reversible methylation in response to attractants or repellants during bacterial chemotaxis. Methyl-accepting chemotaxis proteins (MCPs or c…		77	485	0.00417314	0.004769	0.00477253	0.0070214	0.0116564	0.0048985	0.0129599	0	0	0.00578325	0.0016431	0.00478371	0.00497157	0.00295186
hypothetical_protein.45366	45366	Solids_Post	0.724	0.0459	Unknown	Uncharacterized protein, related to F420-0:gamma-glutamyl ligase. is an enzyme involved in F420 biosynthesis pathway. It catalyzes the GTP-dependent successive addition of multiple gamma-linked L-glutamates to the L-lactyl phosphodiester of 7,8-didemethyl-8-hydroxy-5-deazariboflavin		319	392	0.0309792	0.00842917	0.0155001	0.0304052	0.0458876	0.0545458	0.0650814	0.00813252	0.0340957	0.0128795	0.0142304	0.0426141	0.0209136	0.0231304
NADP.specific_glutamate_dehydrogenase.10253	10253	Solids_Post_Supernatant_Post	0.786	0.0126	Amino Acids	Glu/Leu/Phe/Val family dehydrogenase (DH) such as glutamate DH, leucine DH, or valine DH, which catalyzes the reversible, NAD-dependent deamination of glutamate, leucine, or valine, respectively		165	428	0.00354668	0.0100362	0.00878819	0.015913	0.0204135	0.0155424	0.0146858	0.0111727	0	0.0262138	0.0148954	0.0140941	0.0225347	0.0133799
Beta.lactamase_superfamily_domain.14202	14202	Solids_Post_Supernatant_Post	0.823	0.0014	Carbohydrate	Beta-lactamase superfamily domain ;This family is part of the beta-lactamase superfamily and is related to pfam00753. L-ascorbate metabolism protein UlaG, beta-lactamase superfamily [Carbohydrate transport and metabolism] ;		68	268	0.00755214	0.0049317	0.00431842	0.0105889	0.0134238	0.0124108	0.0151758	0	0	0.010466	0.00594704	0.0086571	0.00899706	0.016026
hypothetical_protein.4308	4308	Solids_Post_Supernatant_Post	0.885	0.0011	Energy	Ferredoxin		69	200	0.0101199	0.00660847	0.00289334	0.0170269	0.0179879	0.0142546	0.0147895	0.00796987	0	0.0140244	0.0159381	0.0162407	0.0192897	0.0167026
hypothetical_protein.6163	6163	Solids_Post_Supernatant_Post	0.828	0.0056	Transport	iron uptake porin ;Proteins of this family have typical porin structures. It has been reported that Synechococcus outer membrane (Som) porins (SomA and SomB) are involved in iron uptake in cyanobacterium Synechococcus. Carbohydrate-selective porin, OprB family ;		8248	560	0.24125	0.336914	0.522352	0.437835	0.64059	0.791641	0.656284	0.253328	0.280437	0.479834	0.542179	0.658743	0.638971	0.689409
sn.glycerol.3.phosphate_import_ATP.binding_protein_UgpC.23893	23893	Solids_Post_Supernatant_Post	0.763	0.0212	Transport	MalK, maltose transport? ABC transporter ATP-binding protein is the ATPase catalytic subunit of an ABC transporter complex and is responsible for coupling the energy of ATP hydrolysis to the import of one or more from a variety of substrates including sugars and tungstate		111	378	0.0107089	0.00437068	0.00382717	0.0135134	0.0135963	0.0113132	0.0166284	0.00421686	0	0.0207769	0.0231903	0.00982054	0.011482	0.0063124
Anaphase.promoting_complex_subunit_4_WD40_domain.9910	9910	Solids_Post_Supernatant_Post	0.798	0.0076	Unknown	Tol like receptors, WD40 repeat [General function prediction only]		168	971	0.00312663	0.00204175	0.00297976	0.00292257	0.00793935	0.00929757	0.0133273	0.00164158	0.00344118	0.00808821	0.00902775	0.00955758	0.00595974	0.00638911
Acetolactate_synthase.2C_catabolic.23460	23460	Solids_Pre	0.854	0.0034	Amino Acids	acetolactate synthase large subunit is the catalytic subunit of the dimeric enzyme acetolactate synthase, which catalyzes the condensation of two molecules of pyruvate to give the acetohydroxyacid, 2-acetolactate, the precursor of the branched chain amino acids, valine, isoleucine, and leucine	*also abundant in days 4 and 6 super	62	545	0.00835585	0.00970051	0.009556	0.0062484	0	0	0	0	0	0.00720519	0	0.00255424	0.0017697	0.000875629
D.3.phosphoglycerate_dehydrogenase.3399	3399	Solids_Pre	0.848	0.0052	Amino Acids	phosphoglycerate dehydrogenase catalyzes the oxidation of D-3-phosphoglycerate to 3- phosphohydroxypyruvate, the first step in serine biosynthesis	*also abundant in days 4 and 6 super	507	527	0.0672097	0.0739848	0.075765	0.0420018	0.00877697	0.00991784	0.00982225	0.00907385	0.00634039	0.0532235	0.0529253	0.0123269	0.00274521	0.00181107
X1..5.phosphoribosyl..5...5.phosphoribosylamino.methylideneamino._imidazole.4.carboxamide_isomerase.20573	20573	Solids_Pre	0.761	0.0346	Amino Acids	phosphoribosylformimino-5-aminoimidazole carboxamide ribonucleotide (ProFAR) isomerase catalyzes the fourth step in histidine biosynthesis.		59	257	0.0216573	0.0115713	0.0168872	0.0154589	0.00199977	0.00184885	0	0	0	0.0130967	0	0.00722211	0.00375286	0.00557063
Glyceraldehyde.3.phosphate_dehydrogenase_2.3428	3428	Solids_Pre	0.977	0.0014	Carbohydrate	GapA, Glyceraldehyde-3-phosphate dehydrogenase/erythrose-4-phosphate dehydrogenase [Carbohydrate transport and metabolism] ; This model represents glyceraldehyde-3-phosphate dehydrogenase (GAPDH), the enzyme responsible for the interconversion of 1,3-diphosphoglycerate and glyceraldehyde-3-phosphate, a central step in glycolysis and gluconeogenesis.		2055	338	0.540425	0.57091	0.567541	0.22501	0.0638624	0.0421735	0.0601644	0.0518749	0.0296572	0.069707	0.120243	0.0384396	0.0485096	0.0240021
D.fructose_1.2C6.bisphosphatase_class_2.sedoheptulose_1.2C7.bisphosphatase.22144	22144	Solids_Pre	0.948	0.0013	Carbohydrate	glpX, calvin cycle, gluconeogenesis, glycolysis. fructose-bisphosphatase class II family protein such as D-fructose 1,6-bisphosphatase class 2/sedoheptulose 1,7-bisphosphatase, which catalyzes the hydrolysis of fructose 1,6-bisphosphate and sedoheptulose 1,7-bisphosphate to fructose 6-phosphate and sedoheptulose 7-phosphate, respectively		1256	345	0.394528	0.343832	0.29185	0.176027	0.0268143	0.0261679	0.0257209	0.0462021	0.058111	0.0813008	0.0438875	0.0201748	0.00978463	0.0069162
Pyruvate_kinase_2.4191	4191	Solids_Pre	0.913	0.0003	Carbohydrate	pyruvate kinase catalyzes the phosphorylation of pyruvate to form phosphoenolpyruvate and functions in regulating glycolysis		58	598	0.0152306	0.00884077	0.00725755	0.00189821	0.00171887	0	0.00061829	0	0	0.00281426	0.00133262	0	0	0
UDP.glucose_6.dehydrogenase_TuaD.18175	18175	Solids_Pre	0.906	0.0129	Carbohydrate	UDP-glucose/GDP-mannose dehydrogenase family protein catalyzes the NAD-dependent 2-fold oxidation of an alcohol to an acid without the release of an aldehyde intermediate, nucleotide sugar dehydrogenase ;Enzymes in this family catalyze the NAD-dependent alcohol-to-acid oxidation of nucleotide-linked sugars		456	488	0.0559911	0.0995334	0.100793	0.0453585	0.00315947	0.00194735	0.00454595	0.019598	0.0136942	0.0137945	0.014697	0.00570517	0	0
Bacterial_transferase_hexapeptide_.six_repeats..17538	17538	Solids_Pre	0.874	0.0026	Carbohydrate	mannose-1-phosphate guanyltransferase is a bifunctional enzyme with both phosphomannose isomerase (PMI) and GDP-mannose phosphorylase (GMP) activities, that contains an N-terminal NTP transferase domain, an L-beta-H domain, and a C-terminal PGM-like domain that belongs to the alpha-D-phosphohexomutase superfamily. This enzyme participates in fructose and mannose metabolism.		76	853	0.0083047	0.0069726	0.00644473	0.00266149	0.00120502	0.000557039	0.000433456	0	0	0.00328825	0.00560542	0.00271993	0.000565349	0
Fructose.bisphosphate_aldolase_class_2.26631	26631	Solids_Pre	0.826	0.006	Carbohydrate	Fructose bisphosphate aldolase		670	354	0.145795	0.128809	0.156927	0.0753545	0.0203253	0.00402673	0.00626674	0.0450275	0.0377557	0.109343	0.114808	0.0327698	0.00544907	0.00674036
Acetyl.coenzyme_A_synthetase.21281	21281	Solids_Pre	0.784	0.0241	Carbohydrate	acetate--CoA ligase catalyzes the formation of acetyl-CoA from acetate, CoA, and ATP, The activity of this enzyme is crucial for maintaining the required levels of acetyl-CoA, a key intermediate in many important biosynthetic and catabolic processes. Acetyl-CoA is used in the biosynthesis of glucose, fatty acids, and cholesterol. It can also be used in the production of energy in the citric acid …		1268	656	0.142696	0.104265	0.104972	0.11334	0.0454399	0.0427349	0.0546716	0.0534564	0.0662164	0.0547293	0.0777467	0.0282939	0.0389617	0.0269162
Hypothetical_glycoside_hydrolase_5.13442	13442	Solids_Pre	0.781	0.0129	Carbohydrate	Hypothetical glycoside hydrolase 5 ;GHL5 is a family of hypothetical glycoside hydrolases., 1,4-alpha-glucan branching enzyme [Carbohydrate transport and metabolism] ;		65	845	0.00778451	0.00508344	0.00479371	0.00470171	0.000608214	0.00112463	0.00131268	0.00188636	0	0.00464713	0.00282924	0.000549137	0	0
Phosphoribulokinase.17556	17556	Solids_Pre	0.939	0.003	Carbon Fixation	Calvin Cycle		1489	332	0.306339	0.533455	0.467118	0.160696	0.0201242	0.0143119	0.013364	0.0912214	0.050322	0.064208	0.00960125	0.0209648	0.00581015	0.0028748
Carbon_dioxide_concentrating_mechanism_protein_CcmM.40536	40536	Solids_Pre	0.903	0.0024	Carbon Fixation	carbon dioxide concentrating		596	676	0.101049	0.0835835	0.0667695	0.0596109	0.00684241	0.00632602	0.00273475	0.0141477	0.00988575	0.0116178	0.0129674	0.0034321	0.000713376	0.000705943
Uncharacterized_AAA_domain.containing_protein_ycf46.13476	13476	Solids_Pre	0.889	0.0015	Cell Wall/Division	SpoVK/Ycf46/Vps4 family [Cell wall/membrane/envelope biogenesis, Cell cycle control, cell division, chromosome partitioning, Signal transduction mechanisms] ;		306	505	0.0841652	0.0412212	0.0492728	0.030345	0.010177	0.0065863	0.00732154	0.00315638	0	0.00888674	0.00157803	0.00643197	0.000954935	0.000944985
Cell_division_protein_FtsZ.6211	6211	Solids_Pre	0.888	0.009	Cell Wall/Division	cell division protein FtsZ assembles into a Z ring that provides the framework for the cell division apparatus		147	422	0.0503595	0.0313198	0.0233113	0.0174842	0.00487148	0.00112596	0.00350462	0	0	0.00930528	0	0	0.00114275	0.00113085
Glycosyl_transferases_group_1.40261	40261	Solids_Pre	0.795	0.0327	Cell Wall/Division	glycosyltransferase family 4 protein similar to Paracoccus haeundaensis zeaxanthin glucosyltransferase (CrtX) that mediates the formation of zeaxanthin to zeaxanthin diglucoside, Glycosyltransferase involved in cell wall bisynthesis [Cell wall/membrane/envelope biogenesis] ;		53	424	0.0214809	0.00935161	0.00750632	0.00937015	0.00121212	0.00224129	0.00174405	0	0	0	0	0	0	0
UDP.glucuronic_acid_decarboxylase_6.18176	18176	Solids_Pre	0.787	0.0183	Cell Wall/Division	Nucleoside-diphosphate-sugar epimerase [Cell wall/membrane/envelope biogenesis] ;extended SDR (short-chain dehydrogenase/reductase) family NAD(P)-dependent oxidoreductase similar to UDP-glucuronate decarboxylase, which catalyzes the NAD-dependent decarboxylation of UDP-glucuronic acid to form UDP-xylose, which is necessary for the biosynthesis of the core tetrasaccharide in glycosaminoglycan bios…		97	311	0.0585716	0.0201867	0.0176764	0.0127747	0.00495763	0.00152783	0.00237773	0	0	0.00721512	0.00512478	0.00298405	0.00310124	0
hypothetical_protein.24556	24556	Solids_Pre	0.992	0.0013	Detox	FeS assembly protein SufD ;This protein, SufD, forms a cytosolic complex SufBCD. This complex enhances the cysteine desulfurase of SufSE. The system, together with SufA, is believed to act in iron-sulfur cluster formation during oxidative stress		53	445	0.0136448	0.014108	0.0123536	0.00255085	0	0	0	0	0	0	0	0.00104274	0	0
Universal_stress_protein_Sll1388.44655	44655	Solids_Pre	0.967	0.0016	Detox	Universal stress protein family ;The universal stress protein UspA is a small cytoplasmic bacterial protein whose expression is enhanced when the cell is exposed to stress agents. UspA enhances the rate of cell survival during prolonged exposure to such conditions, and may provide a general "stress endurance" activity		227	160	0.113849	0.130104	0.110309	0.0532091	0.0289092	0.0148486	0.032352	0.00996234	0.0208836	0.0175305	0.0199226	0.0145006	0.0120561	0.0119304
Universal_stress_protein_family.21271	21271	Solids_Pre	0.893	0.0114	Detox	Usp: Universal stress protein family. The universal stress protein Usp is a small cytoplasmic bacterial protein whose expression is enhanced when the cell is exposed to stress agents, 2 domains?		1078	273	0.227975	0.390941	0.377301	0.193346	0.0715375	0.00870246	0.00948045	0.0700648	0.0611975	0.13562	0.0817337	0.0271953	0.00706582	0.0034961
Hybrid_peroxiredoxin_hyPrx5.9926	9926	Solids_Pre	0.867	0.0015	Detox	glutathione peroxidase is a hybrid protein containing peroxiredoxin (PRX) and glutaredoxin (GRX) domains,		1218	243	0.445607	0.439205	0.29886	0.0677339	0.00634495	0.00195537	0.00608622	0.0327978	0.0137505	0.161598	0.268914	0.131759	0.228222	0.100157
X1.Cys_peroxiredoxin.10679	10679	Solids_Pre	0.701	0.0304	Detox	Alkyl hydroperoxide reductase subunit AhpC (peroxiredoxin) [Defense mechanisms] ;peroxiredoxin is a thiol-specific peroxidase that catalyzes the reduction of hydrogen peroxide and organic hydroperoxides to water and alcohols, respectively		164	211	0.151079	0.0532436	0.0246826	0.043038	0.0219216	0.0202673	0.00876155	0	0	0.00265865	0.018884	0.00879659	0	0
Aldehyde.alcohol_dehydrogenase.22151	22151	Solids_Pre	0.897	0.0015	Energy	bifunctional protein with an N-terminal acetaldehyde-CoA dehydrogenase domain and a C-terminal alcohol dehydrogenase (ADH) domain; similar to Escherichia coli aldehyde-alcohol dehydrogenase, which has three enzymatic activities: ADH, acetaldehyde dehydrogenase [acetylating] (ACDH), and pyruvate-formate-lyase (PFL) deactivase		301	892	0.0363045	0.024078	0.0249762	0.0108168	0.003457	0.00106537	0.00207252	0.0107218	0	0.0132068	0.00982729	0.00312121	0.00378441	0.00748996
Reticulon.4.interacting_protein_1.2C_mitochondrial.27595	27595	Solids_Pre	0.865	0.0014	Energy	NADPH:quinone reductase or related Zn-dependent oxidoreductase [Energy production and conversion, General function prediction only], NAD(P)(H)-dependent alcohol dehydrogenase exhibits specificity for NAD(P)(H) as a cofactor in the interconversion of alcohols and aldehydes or ketones		178	318	0.0795587	0.0405237	0.0391238	0.0285566	0.00808083	0	0.00930157	0	0	0.0158767	0.0100239	0.00437755	0.00151649	0
Glycerol.3.phosphate_dehydrogenase_.NAD.P....5981	5981	Solids_Pre	0.952	0.0013	Fatty Acids	gpsA, NAD(P)H-dependent glycerol-3-phosphate dehydrogenase catalyzes the reversible redox conversion of dihydroxyacetone phosphate to sn-glycerol 3-phosphate. enzyme participates in glycerophospholipid metabolism, Membrane lipid metabolism; glycerophospholipid metabolism		140	311	0.0390477	0.046748	0.0427954	0.0200746	0.00495763	0.00305566	0	0.00512532	0	0.00721512	0.012812	0	0	0
X3.oxoacyl..acyl.carrier.protein._reductase.41967	41967	Solids_Pre	0.884	0.003	Fatty Acids	3-oxoacyl-ACP reductase family protein similar to 3-oxoacyl-[acyl-carrier-protein] reductase FabG that catalyzes the NADPH-dependent reduction of beta-ketoacyl-ACP substrates to beta-hydroxyacyl-ACP products, the first reductive step in the elongation cycle of fatty acid biosynthesis		85	254	0.0239052	0.0312211	0.0261996	0.0201105	0.00809355	0.00935344	0.00582264	0	0	0.00441713	0	0.00182685	0.00189859	0
S.adenosylmethionine_synthase.12855	12855	Solids_Pre	0.911	0.001	Metabolites	metK, adenosylmethionine synthetase [Coenzyme transport and metabolism] ;methionine adenosyltransferase catalyzes the formation of S-adenosylmethionine (AdoMet) from methionine and ATP, adenosylmethionine synthetase ;S-adenosylmethionine synthetase (EC 2.5.1.6), also known as methionine adenosyltransferase, catalyzes the formation of S-adenosylmethionine (AdoMet) from methionine and ATP in two st…		171	440	0.0494494	0.0360462	0.0269607	0.0141891	0.00116805	0.0010799	0.00252094	0.00724534	0	0.0165743	0.00724458	0.00316378	0.00109601	0
Probable_adenylyltransferase.sulfurtransferase_MoeZ.34070	34070	Solids_Pre	0.89	0.0018	Metabolites	molybdopterin-synthase adenylyltransferase MoeB catalyzes the adenylation by ATP of the carboxyl group of the C-terminal glycine of sulfur carrier protein MoaD, ThiF_MoeB_HesA. Family of E1-like enzymes involved in molybdopterin and thiamine biosynthesis family.		143	390	0.0311381	0.038973	0.0244821	0.00582116	0.0013178	0	0.000948045	0.0122613	0	0.00863039	0.00204334	0.0011898	0.00989215	0.0183545
X1.deoxy.D.xylulose.5.phosphate_synthase.23617	23617	Solids_Pre	0.836	0.0162	Metabolites	1-deoxy-D-xylulose-5-phosphate synthase catalyzes the formation of 1-deoxy-D-xylulose 5-phosphate from pyruvate and D-glyceraldehyde-3-phosphate, Deoxyxylulose-5-phosphate synthase [Coenzyme transport and metabolism, Lipid transport and metabolism] ;		154	636	0.046144	0.0207814	0.0159225	0.0133859	0	0	0.00174405	0.00250625	0	0.00176407	0	0	0	0
X4.hydroxy.3.methylbut.2.en.1.yl_diphosphate_synthase_.ferredoxin..15718	15718	Solids_Pre	0.725	0.0414	Metabolites	flavodoxin/ferredoxin-dependent (E)-4-hydroxy-3-methylbut-2-enyl-diphosphate synthase converts 2C-methyl-D-erythritol 2,4-cyclodiphosphate (ME-2,4cPP) into 1-hydroxy-2-methyl-2-(E)-butenyl 4-diphosphate, part of an alternative non-mevalonate pathway for isoprenoid biosynthesis		101	414	0.0293329	0.0111737	0.0132786	0.00411278	0.00620701	0.00229543	0.00178617	0.00385018	0	0.0162602	0.0115493	0.00672493	0.00465935	0.0034581
Type_II_secretion_system_protein_E.2151	2151	Solids_Pre	0.846	0.0138	Mobility	GspE/PluE family protein similar to type II secretion system protein E, an essential component of type II systems, Type II secretory pathway ATPase GspE/PulE or T4P pilus assembly pathway ATPase PilB [Cell motility, Intracellular trafficking, secretion, and vesicular transport, Extracellular structures] ;		53	671	0.0120654	0.00492435	0.00689918	0.00422923	0	0.00141626	0.000551025	0.00237552	0	0.00167206	0	0	0	0
Adenylyl.sulfate_kinase.24630	24630	Solids_Pre	0.776	0.0252	Nitrogen/Sulfur	adenylylsulfate kinase catalyzes the ATP-dependent phosphorylation of adenosine 5'-phosphosulfate (APS) to 3'-phosphoadenosine-5'-phosphosulfate (PAPS), The end-product PAPS is a biologically "activated" sulfate form important for the assimilation of inorganic sulfate.		133	178	0.0369546	0.0519768	0.0552661	0.0478284	0.0202111	0.0186859	0.0186946	0.0179098	0.0187718	0.00945464	0.0313389	0.00782057	0.00812768	0.002681
Uncharacterized_ribonuclease_sll1290.6181	6181	Solids_Pre	0.799	0.0125	Nuclease	ribonuclease R is a 3' to 5' hydrolytic exoribonuclease able to digest highly structured RNA, similar to Saccharomyces cerevisiae exoribonuclease II SSD1; may be an inactive ribonuclease R-like "pseudonuclease" such as Saccharomyces cerevisiae SSD1 which is an RNA-binding translational repressor which plays a role in polar growth and cell wall integrity, but is now recognized as the exoribonuclea…		65	669	0.0151269	0.00592688	0.00648732	0.00593863	0.000768222	0	0.00221069	0	0	0.00335411	0.00238237	0	0	0
Adenylate_kinase.8319	8319	Solids_Pre	0.851	0.0147	Nucleotides	nucleoside monophosphate kinase catalyzes the transfer of the terminal phosphoryl group from a nucleoside triphosphate, usually ATP, to a nucleoside monophosphate		360	183	0.370509	0.202227	0.112255	0.0868403	0	0	0	0.0174205	0	0.0337198	0.00870933	0	0	0
Adenylate_kinase_2.3406	3406	Solids_Pre	0.814	0.0148	Nucleotides	nucleoside monophosphate kinase catalyzes the transfer of the terminal phosphoryl group from a nucleoside triphosphate, usually ATP, to a nucleoside monophosphate, Adenylate kinase (ADK) catalyzes the reversible phosphoryl transfer from adenosine triphosphates (ATP) to adenosine monophosphates (AMP) and to yield adenosine diphosphates (ADP). This enzyme is required for the biosynthesis of ADP and…		120	194	0.14606	0.0613157	0.0328111	0.0146279	0	0	0	0	0	0.00289163	0	0	0	0
Ribose.phosphate_pyrophosphokinase.39207	39207	Solids_Pre	0.739	0.0435	Nucleotides	ribose-phosphate pyrophosphokinase catalyzes the transfer of the pyrophosphoryl group from ATP to the 1-hydroxyl of ribose-5-phosphate to form the the central metabolite phospho-alpha-D-ribosyl-1-pyrophosphate (PRPP), Phosphoribosylpyrophosphate synthetase [Nucleotide transport and metabolism, Amino acid transport and metabolism]		66	337	0.0255249	0.0127463	0.0111613	0.0168416	0.00610019	0	0	0	0	0.00332923	0.0070941	0.00550766	0	0
Adenylosuccinate_synthetase.22235	22235	Solids_Pre	0.728	0.0492	Nucleotides	GTP-dependent adenylosuccinate synthetase catalyzes the formation of adenylosuccinate from L-aspartate and IMP, the first step in the de novo biosynthesis of AMP		104	445	0.0318378	0.0133655	0.0149544	0.0178559	0.00115492	0.00213553	0.00415435	0.00716393	0.00750873	0.0100849	0.0017908	0.00104274	0	0
ATP.dependent_Clp_protease_ATP.binding_subunit_ClpA_homolog.40130	40130	Solids_Pre	0.824	0.015	Peptidase/Protease	ClpA/ClpB family ATP-dependent Clp protease ATP-binding subunit is a component of the Clp chaperone-protease complex that is involved in protein degradation and disaggregation		87	823	0.0221334	0.00963568	0.00632809	0.00344814	0	0	0	0.00193678	0	0.000681623	0.00193658	0	0	0
ATP.dependent_Clp_protease_ATP.binding_subunit_ClpA_homolog.41974	41974	Solids_Pre	0.815	0.0152	Peptidase/Protease	ClpA/ClpB family ATP-dependent Clp protease ATP-binding subunit is a component of the Clp chaperone-protease complex that is involved in protein degradation and disaggregation		635	826	0.0918874	0.0468034	0.0381809	0.0322948	0.0105775	0.011505	0.0147716	0.0192975	0.0202263	0.0169787	0.0144716	0.0174148	0.0145957	0.0179101
hypothetical_protein.14229	14229	Solids_Pre	0.952	0.0012	Photosynthesis	Thylakoid formation protein ;THF1 is localized to the outer plastid membrane and the stroma. THF1 has a role in sugar signalling. THF1 is also thought to have a role in chloroplast and leaf development. THF1 has been shown to play a crucial role in vesicle-mediated thylakoid membrane biogenesis. photosystem II biogenesis protein Psp29 ;Psp29, originally designated sll1414 in Synechocystis 6803, i…		179	251	0.0766046	0.0618722	0.0714691	0.0226121	0.00409514	0	0	0.0190515	0	0.0245846	0.00952475	0.00369737	0.00192128	0
Photosystem_II_manganese.stabilizing_polypeptide.23620	23620	Solids_Pre	0.899	0.0128	Photosynthesis	PSII		1906	277	0.358031	0.863634	0.849202	0.127036	0.0278307	0.0085768	0.0146827	0.189896	0.096502	0.0324029	0.0287691	0.00670065	0.00696379	0.00861404
Cytochrome_c.550.24619	24619	Solids_Pre	0.882	0.0128	Photosynthesis	cytochrome c-550 ;Members of this protein family are cytochrome c-550, the PsbV extrinsic protein of photosystem II, from both Cyanobacteria and chloroplasts. A paralog to this protein, PsbV2, is found in some species in addition to PsbV itself.		1863	163	0.751229	1.47576	1.02598	0.337752	0.00630602	0.00291506	0.00680499	0.410717	0.327989	0.254676	0.210226	0.0939428	0.00591708	0.00585543
Phycobiliprotein_ApcE.32033	32033	Solids_Pre	0.861	0.0028	Pigment	Phycobilisome		6602	895	0.374265	0.427151	0.41509	0.241611	0.159063	0.156615	0.152439	0.210155	0.0970681	0.233792	0.330337	0.213605	0.234925	0.235143
Orange_carotenoid.binding_protein.17755	17755	Solids_Pre	0.822	0.0064	Pigment	Orange carotenoid protein		1986	319	0.498062	0.412253	0.428106	0.33271	0.101499	0.0417064	0.0463621	0.229852	0.209491	0.239162	0.279791	0.112005	0.0891922	0.0508633
X60_kDa_chaperonin_1.4285	4285	Solids_Pre	0.943	0.0012	Protein Folding	GroEL, protein folding: Chaperonins are involved in productive folding of proteins.		741	563	0.101558	0.136747	0.101241	0.0342756	0.0146058	0.0143475	0.00656727	0	0.00593496	0.00896763	0.0552029	0.0230774	0.0137049	0.0237337
Chaperone_protein_HtpG.4211	4211	Solids_Pre	0.922	0.0009	Protein Folding	molecular chaperone HtpG (high-temperature protein G), a Hsp90 family protein, facilitates the folding and conformational changes of a wide array of proteins		70	697	0.0130673	0.00758505	0.00913251	0.00244288	0.00221208	0	0.00053047	0.00228691	0	0.00402421	0.00114333	0	0	0
X60_kDa_chaperonin_2.13710	13710	Solids_Pre	0.848	0.0037	Protein Folding	molecular chaperone GroEL acts as an essential chaperone that assists in protein folding in the cell		1732	545	0.185686	0.317085	0.209701	0.0604012	0.0273473	0.0122058	0.0210309	0.0233978	0	0.049407	0.193012	0.0825871	0.0628242	0.110329
X10_kDa_chaperonin.13711	13711	Solids_Pre	0.819	0.0216	Protein Folding	GroES chaperone, co-chaperone GroES (Cpn10) binds to Cpn60 in the presence of Mg-ATP and suppresses the ATPase activity of the latter		193	103	0.186677	0.195688	0.101127	0.0495929	0.00997943	0.0092263	0.0143587	0.0464264	0.0324406	0.0762491	0.147002	0.0135152	0	0.00463318
Chaperone_protein_dnaK3.2153	2153	Solids_Pre	0.808	0.0073	Protein Folding	chaperone protein DnaK ;Members of this family are the chaperone DnaK, of the DnaK-DnaJ-GrpE chaperone system, Hsp70 chaperones help to fold many proteins. Hsp70 assisted folding involves repeated cycles of substrate binding and release. Hsp70 activity is ATP dependent.		93	762	0.0106245	0.00910616	0.00759408	0.00521384	0.00134893	0.000623562	0.00048522	0.00418366	0.00438502	0.00662569	0.00522903	0.0036537	0.000632864	0.00062627
Chaperone_protein_ClpB_2.4201	4201	Solids_Pre	0.804	0.0217	Protein Folding	ClpA/ClpB family ATP-dependent Clp protease ATP-binding subunit is a component of the Clp chaperone-protease complex that is involved in protein degradation and disaggregation. ATP-dependent chaperone ClpB ;Members of this protein family are the bacterial ATP-dependent chaperone ClpB. This protein belongs to the AAA family, ATPases associated with various cellular activities (pfam00004). This mol…		70	872	0.00986455	0.00644175	0.00431347	0.00455613	0.00117876	0.000544902	0.000424011	0.00182795	0	0.00257328	0.0045694	0.000532133	0.00055303	0
Signal_recognition_particle_protein.31101	31101	Solids_Pre	0.783	0.0145	Protein Folding	Signal recognition particle GTPase [Intracellular trafficking, secretion, and vesicular transport] , signal recognition particle protein such as SRP54, a GTPase involved in targeting and insertion of nascent membrane proteins into the cytoplasmic membrane; binds to the hydrophobic signal sequence of the ribosome-nascent chain (RNC) as it emerges from the ribosomes; similar to the bacterial SRP54 …		74	487	0.036365	0.0128913	0.00772351	0.00349628	0.00211064	0.00195135	0	0	0	0	0	0	0	0
GrpE.2152	2152	Solids_Pre	0.714	0.0492	Protein Folding	Molecular chaperone GrpE (heat shock protein) [Posttranslational modification, protein turnover, chaperones] ;, nucleotide exchange factor GrpE functions as a nucleotide exchange factor for DnaK and participates actively in the response to hyperosmotic and heat shock by preventing the aggregation of stress-denatured proteins; may also function as a thermosensor		65	252	0.0321266	0.0183569	0.014926	0.00900894	0	0	0	0	0	0.0133566	0.0284609	0.0036827	0.00191366	0
Cyclic_nucleotide.binding_domain.10278	10278	Solids_Pre	0.931	0.0014	Regulator	cAMP-binding domain of CRP or a regulatory subunit of cAMP-dependent protein kinases [Signal transduction mechanisms] ; Crp/Fnr family transcriptional regulator containing a DNA-binding Crp-like helix-turn-helix (HTH) domain, may bind cyclic nucleotides		59	238	0.0212602	0.0236017	0.0206667	0.00953888	0.00431883	0	0.0108746	0	0	0.00235704	0	0.00194967	0	0
Helix.turn.helix_domain.19083	19083	Solids_Pre	0.887	0.0079	Regulator	metalloregulator ArsR/SmtB family transcription factor, partial is an ArsR (Arsenical Resistance Operon Repressor) family winged-helix type HTH-containing transcriptional regulator, a metal-sensing transcriptional regulator that modulates the expression of genes associated with metal homeostasis. Transcriptional repressors that sense toxic heavy metals such as arsenic or cadmium, and are released…		142	115	0.109999	0.10631	0.0805104	0.0493533	0.0223452	0.0165271	0.0257209	0.0277213	0.058111	0.0292683	0.0069296	0.0121049	0.0125802	0.0165989
GAF_domain.20572	20572	Solids_Pre	0.873	0.0155	Regulator	phosphoacceptor receiver (REC) domain of hydrogen uptake protein regulator (HupR) and similar domains ;This family is composed of mostly uncharacterized response regulators with similarity to the REC domains of response regulator components of two-component systems that regulates hydrogenase activity, including HupR and HoxA. Response regulator receiver domain ;This domain receives the signal fro…		120	330	0.0413995	0.0330424	0.0219193	0.0137591	0.00622958	0.00287972	0.00784292	0.0144907	0.0101254	0.0101996	0	0.00281224	0.00146134	0.00144611
Response_regulator_receiver_domain.14257	14257	Solids_Pre	0.815	0.0104	Regulator	response regulator receives the signal from a sensor partner in two-component systems through its receiver (REC) domain, hosphoacceptor receiver (REC) domain of response regulators (RRs) and pseudo response regulators (PRRs) ;Two-component systems (TCSs) involving a sensor and a response regulator are used by bacteria to adapt to changing environments		81	182	0.030582	0.0417568	0.0397437	0.0155924	0	0	0	0.0175162	0	0.00616456	0.0350287	0.00254956	0	0.0104883
Probable_transcriptional_regulator_ycf27.4251	4251	Solids_Pre	0.804	0.0202	Regulator	response regulator transcription factor similar to probable transcriptional regulator ycf27, binds DNA upon phosphorylation and function as transcriptional regulator, DNA-binding response regulator, OmpR family, contains REC and winged-helix (wHTH) domain [Signal transduction mechanisms, Transcription] ;		176	242	0.0836353	0.0587116	0.0514107	0.0328342	0.00849489	0.00589035	0.00305568	0.0461067	0.0138074	0.0231808	0.016465	0.00575232	0.00199274	0
hypothetical_protein.27563	27563	Solids_Pre	0.796	0.019	Regulator	Phage shock protein A [Transcription, Signal transduction mechanisms] ; This family includes PspA a protein that suppresses sigma54-dependent transcription. The PspA protein, a negative regulator of the Escherichia coli phage shock psp operon, is produced when virulence factors are exported through secretins in many Gram-negative pathogenic bacteria and its homolog in plants, VIPP1, plays a criti…		1022	253	0.263997	0.299079	0.172686	0.183953	0.142197	0.101416	0.150526	0.0315015	0.0528282	0.0953436	0.135442	0.0898696	0.0838682	0.0245211
Bacterial_regulatory_proteins.2C_gntR_family.27556	27556	Solids_Pre	0.792	0.0181	Regulator	DNA-binding transcriptional regulator YhcF, GntR family [Transcription] ;, helix-turn-helix transcriptional regulator belonging to the GntR family, which contains FadR, HutC, MocR, YtrA, AraR, PlmA, and many other subfamilies		109	327	0.0294002	0.0191989	0.0247748	0.020828	0.0094301	0	0.00339209	0	0	0.0171552	0.0121851	0.00567609	0.00442424	0
Probable_transcriptional_regulator_ycf29.4309	4309	Solids_Pre	0.77	0.0171	Regulator	response regulator transcription factor with a signal receiver (REC) domain and a LuxR family helix-turn-helix (HTH) domain that may be part of a two-component regulatory system, DNA-binding response regulator, NarL/FixJ family, contains REC and HTH domains [Signal transduction mechanisms, Transcription] ; possible sporulation transcription factor Spo0		61	212	0.0548955	0.0218204	0.0150126	0.0107087	0	0	0	0.00751874	0	0.0158767	0.00375898	0.00218878	0	0
AbrB.like_transcriptional_regulator.9831	9831	Solids_Pre	0.975	0.0017	Toxin	AbrB-like transcriptional regulator ;This family of DNA-binding proteins is likely to act as a transcriptional regulator. Antidote-toxin recognition MazE, bacterial antitoxin ;AbrB-like is a family of small proteins that operate in conjunction with a cognate toxin molecule. The commonly attributed role of toxin-antitoxin systems is to maintain low-copy number plasmids from one generation to the n…		510	138	0.344662	0.416621	0.362716	0.111045	0.0148968	0.0137726	0.0133963	0.0808537	0.0484258	0.0284553	0.0461973	0.0100874	0.00349451	0.0034581
AbrB.like_transcriptional_regulator.13454	13454	Solids_Pre	0.891	0.0123	Toxin	AbrB-like transcriptional regulator ;This family of DNA-binding proteins is likely to act as a transcriptional regulator		365	128	0.15417	0.444007	0.289334	0.0709454	0.00401516	0	0	0.0249058	0.0261046	0.0262957	0	0	0	0
DNA.directed_RNA_polymerase_subunit_beta..33762	33762	Solids_Pre	0.828	0.0156	Transcription	RNA polymerase		444	1384	0.0369258	0.0265007	0.0190242	0.0127128	0.00222807	0.00137328	0.00106861	0.00691029	0.00241429	0.0206718	0.0155465	0.00368802	0	0
DNA.directed_RNA_polymerase_subunit_gamma.33761	33761	Solids_Pre	0.811	0.0144	Transcription	RNA polymerase		279	624	0.0324355	0.0328306	0.0264296	0.0172816	0.0140016	0.00837612	0.00592528	0.0178811	0.0214191	0.016182	0.0127709	0.00966709	0.00540977	0.00305909
Transcription_termination.antitermination_protein_NusG.23868	23868	Solids_Pre	0.766	0.0267	Transcription	transcription termination/antitermination protein NusG (N-Utilization Substance G) is involved in transcription elongation and termination in bacteria		60	219	0.043899	0.0226318	0.0171751	0.00777484	0	0	0	0.00727842	0.0152575	0.00512306	0.0181942	0.00211881	0	0
X50S_ribosomal_protein_L25.22234	22234	Solids_Pre	0.985	0.0013	Translation	ribosome		145	212	0.0835366	0.0748129	0.0668745	0.0160631	0.00242425	0	0.00523214	0	0	0	0.0112769	0	0	0
X50S_ribosomal_protein_L24.8327	8327	Solids_Pre	0.98	0.0023	Translation	ribosome		51	117	0.0605462	0.0395379	0.0568777	0	0	0	0	0	0	0	0	0	0	0
X30S_ribosomal_protein_S17.8329	8329	Solids_Pre	0.963	0.0012	Translation	ribosome		155	83	0.146311	0.222936	0.219615	0.061543	0	0.00572475	0.00445467	0	0	0	0.00960125	0	0	0
Glutamyl.tRNA.Gln._amidotransferase_subunit_A.12276	12276	Solids_Pre	0.96	0.0009	Translation	Asp-tRNA(Asn)/Glu-tRNA(Gln) amidotransferase subunit GatA allows the formation of correctly charged Gln-tRNA(Gln) through the transamidation of misacylated Glu-tRNA(Gln) in organisms which lack glutaminyl-tRNA synthetase		161	487	0.034287	0.0373168	0.0273293	0.0128197	0.00422128	0.00390271	0.00151843	0	0	0.0069114	0	0	0	0
Ribosome_hibernation_promotion_factor.9788	9788	Solids_Pre	0.954	0.0018	Translation	HPF/RaiA family ribosome-associated protein such as Bacillus subtilis ribosome hibernation promotion factor (HPF), which is required for dimerization of active 70S ribosomes into 100S ribosomes in stationary phase, Protects ribosomes during starvation. Ribosome-associated translation inhibitor RaiA		449	210	0.221673	0.289514	0.169467	0.0621617	0.00978935	0.0113132	0.00704262	0.0303614	0	0.00534262	0.00379478	0.00662886	0.00688918	0.00227246
RNA_recognition_motif._.a.k.a._RRM.2C_RBD.2C_or_RNP_domain..4123	4123	Solids_Pre	0.954	0.0018	Translation	RNA binding protein, RNA recognition motif (RRM) domain [Translation, ribosomal structure and biogenesis] ;		108	143	0.102614	0.101669	0.0586762	0.0238138	0	0	0	0	0	0	0	0	0	0
X30S_ribosomal_protein_S8.8325	8325	Solids_Pre	0.933	0.0042	Translation	ribosome		180	133	0.0875026	0.149063	0.126176	0.00853479	0.0309137	0.0285807	0.0194599	0.0359543	0	0.0210893	0.023967	0.00348887	0	0.0035881
small_GTP.binding_protein_domain.7085	7085	Solids_Pre	0.932	0.0027	Translation	Translation initiation factor IF2		222	1040	0.0243266	0.0241463	0.0158578	0.0114604	0.00247087	0.00182752	0.00142207	0	0	0.0016182	0.00153251	0	0	0
Elongation_factor_Tu.17042	17042	Solids_Pre	0.931	0.006	Translation	Elongation factor Tu		3245	409	0.536922	0.962187	0.812117	0.234519	0.0226184	0.0197497	0.0207921	0.194862	0.138884	0.175562	0.0389684	0.0170179	0.00825354	0.00933433
X30S_ribosomal_protein_S6.27683	27683	Solids_Pre	0.923	0.0013	Translation	ribosome		225	111	0.337329	0.181584	0.172037	0.056245	0.0138903	0.00428067	0.00999291	0	0	0.00505383	0.0143586	0.00836073	0.00434453	0
ribosomal_protein_uL29.8330	8330	Solids_Pre	0.922	0.0024	Translation	ribosome		57	117	0.0691957	0.0480103	0.04204	0.0291058	0	0	0	0	0	0	0.00681114	0	0	0
X30S_ribosomal_protein_S14.46482	46482	Solids_Pre	0.918	0.0007	Translation	ribosome		71	100	0.0961387	0.0594763	0.0549735	0.0170269	0.0102788	0.00475155	0	0	0	0.0112195	0.0318762	0.00928041	0.00482242	0
X50S_ribosomal_protein_L1.23870	23870	Solids_Pre	0.917	0.0009	Translation	ribosome		661	239	0.215947	0.228117	0.164642	0.113988	0.0752633	0.063619	0.0371285	0.0400161	0.041942	0.0727625	0.106698	0.0427132	0.0383373	0.0119804
X50S_ribosomal_protein_L21.27684	27684	Solids_Pre	0.9	0.0022	Translation	ribosome		330	142	0.20311	0.207097	0.15893	0.127902	0.0506702	0.0468462	0.0286416	0.0224503	0	0.0711095	0.050508	0.00980325	0.00679215	0.00336069
X50S_ribosomal_protein_L6.8324	8324	Solids_Pre	0.897	0.0129	Translation	ribosome		252	180	0.0730879	0.152362	0.149489	0.0662157	0.0228418	0.0184782	0.0164328	0	0	0.00623306	0.00885449	0.00515578	0	0
X50S_ribosomal_protein_L5.8326	8326	Solids_Pre	0.896	0.0025	Translation	ribosome		494	181	0.259986	0.23367	0.177437	0.159921	0.0482707	0.0262516	0.0306412	0.0264195	0.0184607	0.0650855	0.0880557	0.0307638	0.0133216	0.0184559
X50S_ribosomal_protein_L4.8337	8337	Solids_Pre	0.889	0.0123	Translation	ribosome		585	210	0.146979	0.343011	0.253512	0.0864858	0.029368	0.0226264	0.00880328	0.0531325	0.0636454	0.0534262	0.0645113	0.0309347	0.00229639	0
X50S_ribosomal_protein_L3.8338	8338	Solids_Pre	0.878	0.0029	Translation	ribosome		287	243	0.0895379	0.125099	0.0857287	0.0724052	0.0190348	0.0117322	0.00912932	0.0327978	0.0275011	0.0161598	0.029515	0.0038191	0.00396907	0.00196386
X50S_ribosomal_protein_L23.8336	8336	Solids_Pre	0.878	0.0045	Translation	ribosome		167	101	0.100197	0.170119	0.128911	0.0955305	0.0305311	0.018818	0.0439292	0.0157819	0.033083	0.0166626	0.0157803	0.00459426	0	0.0141748
X50S_ribosomal_protein_L16.8331	8331	Solids_Pre	0.876	0.0043	Translation	ribosome		354	137	0.184669	0.207419	0.211193	0.161569	0.0825306	0.0693656	0.0566751	0.0349045	0.0243897	0.00818942	0.0174505	0.016935	0.00704003	0
X50S_ribosomal_protein_L2.8335	8335	Solids_Pre	0.873	0.0022	Translation	ribosome		388	287	0.102257	0.101315	0.113919	0.0632823	0.026861	0.0182115	0.0154594	0.0555392	0.0465698	0.0351831	0.0444267	0.00646718	0.00840143	0.00332556
X50S_ribosomal_protein_L11.23869	23869	Solids_Pre	0.872	0.0025	Translation	ribosome		175	141	0.0968923	0.114828	0.100549	0.044278	0.00364497	0.00336989	0.0052445	0.0226096	0.0236978	0.0596782	0.0791252	0.00987277	0	0
X50S_ribosomal_protein_L9.30936	30936	Solids_Pre	0.87	0.009	Translation	ribosome		157	152	0.176432	0.0913013	0.0704301	0.0224038	0	0	0	0	0	0.0405969	0.0366995	0.00305277	0	0
ribosomal_protein_bS16.3447	3447	Solids_Pre	0.867	0.014	Translation	ribosome		58	120	0.0969821	0.0440565	0.0337557	0.00945939	0.00428284	0	0.00308115	0	0	0.00467479	0	0	0	0
Aspartyl.glutamyl.tRNA.Asn.Gln._amidotransferase_subunit_B.6185	6185	Solids_Pre	0.865	0.0046	Translation	tRNA		82	527	0.027844	0.0131668	0.0115295	0.00430788	0	0	0	0.00302462	0	0.00638682	0	0	0	0
Probable_30S_ribosomal_protein_PSRP.3.2114	2114	Solids_Pre	0.865	0.003	Translation	ribosome		599	95	0.745674	0.490418	0.505574	0.233	0.0649188	0.0250081	0.0467037	0.201344	0.316552	0.135815	0.159381	0.0976885	0.00507624	0
X50S_ribosomal_protein_L27.27685	27685	Solids_Pre	0.857	0.0014	Translation	ribosome		89	87	0.0697922	0.159515	0.0698393	0.045666	0.00590736	0	0.0254991	0	0	0	0	0	0	0
X50S_ribosomal_protein_L10.23871	23871	Solids_Pre	0.855	0.0133	Translation	ribosome		161	185	0.0929934	0.048224	0.0750705	0.0460186	0.0138903	0.00513681	0.00799433	0	0.0180615	0.0363876	0.0172304	0.022574	0	0
X50S_ribosomal_protein_L22.8333	8333	Solids_Pre	0.85	0.0124	Translation	ribosome		164	120	0.0885488	0.151444	0.113323	0.0378376	0.0214142	0.00791924	0.00308115	0.0531325	0.0556897	0.0560975	0.0332043	0.00773367	0	0
X30S_ribosomal_protein_S1_homolog_B.30571	30571	Solids_Pre	0.84	0.0109	Translation	ribosome		69	306	0.0429929	0.0183569	0.0160741	0.0129835	0.00167954	0	0	0	0	0.00183325	0	0	0	0
X30S_ribosomal_protein_S19.8334	8334	Solids_Pre	0.839	0.0152	Translation	ribosome		77	92	0.175998	0.0826059	0.050319	0.037015	0	0	0	0	0	0	0	0	0	0
X30S_ribosomal_protein_S10.17043	17043	Solids_Pre	0.829	0.0105	Translation	ribosome		182	105	0.192759	0.14161	0.129512	0.140539	0.00978935	0.00905056	0.0105639	0.0607228	0.0318227	0.0267131	0.0303582	0.00883848	0.00459278	0
X50S_ribosomal_protein_L7.L12.23872	23872	Solids_Pre	0.829	0.0186	Translation	ribosome		297	134	0.0981778	0.249051	0.254787	0.0508266	0.00767076	0	0.00275924	0.0951626	0.0249357	0.0334911	0.1011	0.00346284	0	0.00712265
X30S_ribosomal_protein_S7.17040	17040	Solids_Pre	0.809	0.0087	Translation	ribosome		556	156	0.340572	0.281707	0.268933	0.211017	0.0527119	0.0365503	0.0355517	0.204356	0.0856765	0.0647279	0.102167	0.0178469	0.0123652	0
Lysine..tRNA_ligase_1.11882	11882	Solids_Pre	0.806	0.0176	Translation	tRNA		92	538	0.0235127	0.0128976	0.00914254	0.0063297	0.00286584	0.000883187	0.00137449	0	0	0.00729894	0.0103686	0.00258747	0	0
Threonine..tRNA_ligase.15690	15690	Solids_Pre	0.804	0.0312	Translation	tRNA		86	609	0.0166172	0.00813851	0.0109272	0.0111835	0.00337564	0	0.00182137	0	0	0.00184228	0.00392563	0.00152388	0.00158372	0
X30S_ribosomal_protein_S18.6180	6180	Solids_Pre	0.802	0.0366	Translation	ribosome		158	72	0.267052	0.183569	0.132612	0.189188	0.0214142	0.0329968	0.0256762	0.0442771	0.0464081	0.0155826	0.0332043	0.0128895	0	0
X30S_ribosomal_protein_S1.30933	30933	Solids_Pre	0.797	0.0218	Translation	ribosome		378	328	0.189748	0.077569	0.0767442	0.0484505	0.0109682	0.00289728	0.00338175	0.00971935	0	0.0239441	0.0826059	0.0014147	0	0
X50S_ribosomal_protein_L15.8321	8321	Solids_Pre	0.784	0.0471	Translation	ribosome		133	162	0.074962	0.0775068	0.0517944	0.08058	0.00951742	0.00586611	0.013694	0.00983934	0	0.00346281	0.00491916	0.0114573	0.0029768	0
Alanine..tRNA_ligase.2206	2206	Solids_Pre	0.777	0.019	Translation	tRNA		67	876	0.00693142	0.00528074	0.00462407	0.00388742	0.00234676	0.00108483	0.00126622	0	0	0.00256153	0.00545825	0.00105941	0	0
X30S_ribosomal_protein_S9.8311	8311	Solids_Pre	0.776	0.0303	Translation	ribosome		58	135	0.0599696	0.0220282	0.030005	0.0294292	0.00380697	0.0140787	0.00547759	0	0	0	0.011806	0.0103116	0	0
Translation_initiation_factor_IF.3.19061	19061	Solids_Pre	0.74	0.0148	Translation	Translation initiation factor		95	179	0.132859	0.0424567	0.0210131	0.0190245	0.00574235	0.00530899	0.00413115	0	0	0	0	0	0	0
Ribosome.recycling_factor.33393	33393	Solids_Pre	0.729	0.036	Translation	Ribosome recycling factor ;The ribosome recycling factor (RRF / ribosome release factor) dissociates the ribosome from the mRNA after termination of translation, and is essential bacterial growth. Thus ribosomes are "recycled" and ready for another round of protein synthesis.		244	181	0.201279	0.0931028	0.0655398	0.0470356	0.00283945	0	0	0.0264195	0.0369214	0.0588869	0.0968612	0.043582	0.00266432	0
Probable_ATP.dependent_transporter_slr0075.24555	24555	Solids_Pre	0.96	0.0009	Transport	ATP-binding cassette ATPase similar to SufC, one of the six protein products of the sufABCDSE operon, which is an atypical cytoplasmic ABC-ATPase involved in Fe-S cluster assembly under oxidative stress conditions and forms a complex with SufB and SufD. ycf16 sulfate ABC transporter protein; Validated		68	261	0.0310188	0.0303838	0.0210627	0.00869829	0	0.00182052	0.00141662	0	0	0.00644799	0	0	0	0
EamA.like_transporter_family.12279	12279	Solids_Pre	0.946	0.0017	Transport	RhaT, Permease of the drug/metabolite transporter (DMT) superfamily [Carbohydrate transport and metabolism, Amino acid transport and metabolism, General function prediction only]. Also has SMC domain: chromosome segregation protein SMC, common bacterial type ;SMC (structural maintenance of chromosomes) proteins bind DNA and act in organizing and segregating chromosomes for partition.		163	602	0.0319398	0.0334815	0.0211474	0.0103708	0.000853722	0	0	0.00529559	0	0.00186371	0.00529504	0	0	0
hypothetical_protein.12844	12844	Solids_Pre	0.887	0.0152	Transport	preprotein translocase, SecA subunit ;The proteins SecA-F and SecY, not all of which are necessary, comprise the standard prokaryotic protein translocation apparatus, preprotein translocase subunit SecA is part of the Sec protein translocase complex, playing a central role in coupling the hydrolysis of ATP to the transfer of proteins into and across the cell membrane, serving both as a receptor f…		171	937	0.0280807	0.017632	0.0120427	0.00848014	0	0.00202841	0.00157839	0	0.00356604	0.00239477	0.00170097	0	0.000514666	0
Methyltransferase_domain.26478	26478	Solids_Pre	0.957	0.0013	Unknown	class I SAM-dependent methyltransferase catalyzes the methylation of one or more specific substrates using S-adenosyl-L-methionine (SAM or AdoMet) as the methyl donor		62	378	0.0174019	0.0148603	0.0168396	0.00750745	0.00135963	0	0.00391257	0	0	0	0	0	0	0
Late_competence_development_protein_ComFB.17529	17529	Solids_Pre	0.93	0.0066	Unknown	, Late competence development protein ComFB ;This family is conserved in bacteria. we conclude that ComFB is unlikely to be a part of the DNA uptake machinery under tested conditions and instead may have a regulatory function		133	185	0.0793179	0.0928758	0.050047	0.0276112	0	0.0025684	0.00199858	0.00861607	0	0.0212261	0.00430759	0	0	0
Nucleoid.associated_protein_PCC7424_2224.3424	3424	Solids_Pre	0.908	0.0017	Unknown	DNA-binding protein, YbaB/EbfC family ;The function of this protein is unknown,		299	116	0.274807	0.196545	0.164621	0.092963	0.0708884	0.077827	0.0382487	0.0549646	0	0.029016	0.0549589	0.0200009	0.0249436	0.0246837
hypothetical_protein.6215	6215	Solids_Pre	0.905	0.0152	Unknown	Hypothetical protein, cyanobacteria hits		313	140	0.393952	0.27378	0.144667	0.0729724	0	0	0	0	0	0	0	0	0	0
CBS_domain.containing_protein_CBSX1.2C_chloroplastic.4333	4333	Solids_Pre	0.896	0.0029	Unknown	Two tandem repeats of the cystathionine beta-synthase (CBS pair) domains associated with the BON (bacterial OsmY and nodulation domain) domain, putative transcriptional regulator, signal transduction		202	157	0.161144	0.128381	0.114259	0.104837	0	0	0	0	0	0	0	0	0	0
Pentapeptide_repeats_.8_copies..28297	28297	Solids_Pre	0.837	0.0071	Unknown	Uncharacterized protein YjbI, contains pentapeptide repeats [Function unknown] ; ]PRK15196, type III secretion system effector PipB2 ;		88	238	0.0361424	0.029155	0.0243138	0.016693	0.00431883	0.00199645	0.0077676	0	0	0.00942816	0.0267867	0.00389933	0.00202623	0
Probable_thylakoid_lumen_protein_sll1769.12578	12578	Solids_Pre	0.837	0.0104	Unknown	Hypothetical, cyanobacteria hits		89	107	0.179699	0.0617614	0.0676015	0.0212173	0.00480318	0	0	0.014897	0	0	0	0	0	0
YlqD_protein.25123	25123	Solids_Pre	0.829	0.0165	Unknown	YlqD protein ;The structure of a representative of this family has been solved (Structure 4dci) and found to form a tetrameric structure of prefoldin-like architecture with the beta-barrel core and helical coiled coil tentacles. This suggests that this family may act as molecular chaperones.		118	149	0.139233	0.0753987	0.0524297	0.0190457	0.00344927	0	0.00248146	0.0427912	0	0.0188247	0	0	0	0
CHAT_domain.11835	11835	Solids_Pre	0.821	0.0096	Unknown	Many domains including repeats (possibly signalling receptors), and CHAT (caspase like) domain, Tetratricopeptide repeat ; CHAT domain ;These proteins appear to be related to peptidases in peptidase clan CD that includes the caspases. This domain has been termed the CHAT domain for Caspase HetF Associated with Tprs. This family has been identified as a sister group to the separins. Soluble N-ethy…		51	1260	0.00361424	0.00340913	0.00275557	0.00315313	0.000815779	0.000377107	0	0	0	0.00133566	0.00126493	0	0.000765464	0
hypothetical_protein.6184	6184	Solids_Pre	0.8	0.0187	Unknown	Hypothetical protein, cyanobacteria hits		139	126	0.216854	0.0996516	0.0551113	0.0675671	0.00815779	0.00377107	0.00293443	0	0	0.00445219	0.00632463	0.0073654	0	0
hypothetical_protein.12296	12296	Solids_Pre	0.797	0.0214	Unknown	phosphotransacetylase family protein containing the BioD-like N-terminal domain of phosphotransacetylase (containing a DRTGG domain), similar to Archaeoglobus fulgidus protein Af1212		51	375	0.0296849	0.0088113	0.0092587	0.003027	0	0.00253416	0.00197193	0	0	0	0.00212508	0	0	0
Putative_sulfur_carrier_protein_slr0821.27610	27610	Solids_Pre	0.734	0.0261	Unknown	ubiquitin family protein belongs to an diverse class of protein modifier and gene expression regulatory proteins that participate in a number of cellular processes		138	81	0.0937025	0.322265	0.0893007	0.0140139	0	0	0	0.0590361	0.0412516	0.0484793	0.0196766	0.0229146	0	0
hypothetical_protein.23883	23883	Solids_Pre	0.73	0.0268	Unknown	Protein of unknown function (DUF2555) ;This family is conserved in Cyanobacteria. The function is not known.		55	70	0.23854	0.0377627	0.0578669	0	0	0	0	0	0	0	0	0	0	0
hypothetical_protein.29760	29760	Solids_Pre	0.719	0.0448	Unknown	atypical SDR (short-chain dehydrogenase/reductase) family NAD(P)-dependent oxidoreductase; atypical SDRs generally lack the catalytic residues characteristic of the SDRs, and their glycine-rich NAD(P)-binding motif is often different from the forms normally seen in classical or extended SDRs		139	219	0.120145	0.0316845	0.0356714	0.046649	0.00704028	0.00867862	0.0118181	0	0	0.00768459	0.00363883	0.00423763	0.00220202	0
Carbamoyl.phosphate_synthase_small_chain.4117	4117	Solids_Pre_Supernatant_Post	0.869	0.0002	Amino Acids	CarA, small subunit of carbamoyl phosphate synthetase (CPS) which plays a key role in both arginine and pyrimidine biosynthesis		93	384	0.0144946	0.0129072	0.00979518	0.00443409	0.00535355	0.00494953	0	0	0	0.00730437	0.00830108	0.015709	0.00879088	0.0173986
Aspartate_aminotransferase.5967	5967	Solids_Pre_Supernatant_Post	0.751	0.0351	Amino Acids	pyridoxal phosphate (PLP)-dependent aminotransferase catalyzes the reversible exchange of an amino group from one molecule with a keto group from another molecule, an important reaction in the synthesis of amino acids		156	395	0.015372	0.0234224	0.0241722	0.0158056	0.00650558	0.00481169	0.00655231	0.00403538	0	0.00994134	0.0302622	0.0187958	0.0122087	0.00845702
Argininosuccinate_synthase.19861	19861	Solids_Pre_Supernatant_Post	0.742	0.037	Amino Acids	ArgC, argininosuccinate synthase reversibly catalyzes the ATP-dependent condensation of a citrulline with an aspartate to give argininosuccinate		239	401	0.0189274	0.034608	0.0288613	0.0212305	0.0115348	0.00829447	0.0101424	0	0	0.00979259	0.0397458	0.0127287	0.0469014	0.0273716
Diaminopimelate_decarboxylase.41972	41972	Solids_Pre_Supernatant_Post	0.739	0.0347	Amino Acids	LysA, type III PLP (pyridoxal 5-phosphate)-dependent enzyme domain-containing protein, similar to alanine racemase which catalyzes the interconversion of L-alanine and D-alanine		150	489	0.0144865	0.0168928	0.0153838	0.0127673	0.00630602	0.00388674	0.00226833	0.00977898	0	0.018355	0.0081483	0.0123359	0.0138065	0.00975905
Transketolase.2C_pyrimidine_binding_domain.21877	21877	Solids_Pre_Supernatant_Post	0.864	0.0011	Carbohydrate	Transketolase, Pentose phosphate pathway, calvin cycle		714	775	0.030686	0.0319765	0.0384535	0.0190408	0.0159156	0.0110358	0.00906453	0.0123404	0	0.0477734	0.0688936	0.0461027	0.0535133	0.0615765
Transketolase.2C_C.terminal_domain.14189	14189	Solids_Pre_Supernatant_Post	0.854	0.0024	Carbohydrate	Transketolase, Pentose phosphate pathway, calvin cycle		3304	637	0.290728	0.259359	0.209393	0.155033	0.0863291	0.0380422	0.0406305	0.0700648	0.178347	0.26948	0.336526	0.230189	0.239229	0.229244
Phosphoglycerate_kinase.4130	4130	Solids_Pre_Supernatant_Post	0.774	0.013	Carbohydrate	Glycolysis, phosphoglycerate kinase catalyzes the conversion of ATP and 3-phospho-D-glycerate to ADP and 3-phospho-D-glyceroyl phosphate		1192	401	0.188012	0.140904	0.129876	0.0820915	0.0551108	0.0201437	0.0175187	0.03975	0.0583284	0.149687	0.310017	0.130759	0.116652	0.0773545
Ribulose_bisphosphate_carboxylase_large_chain.40534	40534	Solids_Pre_Supernatant_Post	0.844	0.0014	Carbon Fixation	rbcL		13940	470	0.97	1.07634	1.2152	0.807872	0.602513	0.865388	0.657661	0.437495	0.590074	1.25921	1.03767	1.57767	1.57088	1.63879
Glutamine..fructose.6.phosphate_aminotransferase_.isomerizing..36152	36152	Solids_Pre_Supernatant_Post	0.816	0.0013	Cell Wall/Division	Glucosamine 6-phosphate synthetase, contains amidotransferase and phosphosugar isomerase domains [Cell wall/membrane/envelope biogenesis] ; glutamine--fructose-6-phosphate aminotransferase catalyzes the formation of glucosamine 6-phosphate from fructose-6-phosphate and glutamine in the hexosamine biosynthetic pathway		103	633	0.0143884	0.00626396	0.00639918	0.00537975	0.00324765	0.000750639	0.00175231	0	0	0.00708974	0.00881252	0.00513135	0.0083802	0.00904678
UDP.sulfoquinovose_synthase.2C_chloroplastic.14193	14193	Solids_Pre_Supernatant_Post	0.718	0.0403	Cell Wall/Division	UDP_sulfoquinovose_synthase (Arabidopsis thaliana SQD1 and related proteins), extended (e) SDRs ;Arabidopsis thaliana UDP-sulfoquinovose-synthase ( SQD1), an extended SDR, catalyzes the transfer of SO(3)(-) to UDP-glucose in the biosynthesis of plant sulfolipids, Nucleoside-diphosphate-sugar epimerase [Cell wall/membrane/envelope biogenesis] ;		245	383	0.0449185	0.0120781	0.0128425	0.0207464	0.0161026	0.00496245	0.0125498	0.00416181	0	0.0336878	0.0457752	0.0278655	0.0402918	0.044856
NAD.dependent_malic_enzyme.13712	13712	Solids_Pre_Supernatant_Post	0.827	0.0029	Energy	Malic enzyme [Energy production and conversion] ;NAD-dependent malic enzyme catalyzes the oxidative decarboxylation of L-malate to pyruvate in the presence of cations and plays important roles in diverse metabolic pathways such as photosynthesis and lipogenesis.		130	462	0.0142379	0.00858243	0.00876771	0.00491397	0.00667455	0.00617084	0.00480179	0	0	0.0121423	0.0155241	0.0120525	0.0208763	0.0185929
Pyruvate_dehydrogenase_E1_component_subunit_beta.14224	14224	Solids_Pre_Supernatant_Post	0.746	0.0214	Energy	Pyruvate/2-oxoglutarate/acetoin dehydrogenase complex, dehydrogenase (E1) component [Energy production and conversion] ;		309	327	0.0340424	0.0383979	0.038047	0.031242	0.0267186	0.00871843	0.026006	0.00487454	0	0.0154397	0.0706734	0.0439897	0.0516162	0.0539971
Heme_oxygenase_1.12566	12566	Solids_Pre_Supernatant_Post	0.843	0.0045	Metabolites	Heme oxygenase [Coenzyme transport and metabolism] ; In higher plants and cyanobacteria, heme oxygenase is required for the synthesis of light-harvesting pigments, which contain tetrapyrrols derived from biliverdin.		287	221	0.0618182	0.046349	0.0327301	0.0231134	0.0162787	0.0129001	0.0184032	0.0144251	0.0151194	0.0939189	0.0901475	0.0713877	0.09383	0.0626213
Glutamate.1.semialdehyde_2.2C1.aminomutase.3376	3376	Solids_Pre_Supernatant_Post	0.776	0.0139	Metabolites	Glutamate-1-semialdehyde aminotransferase [Coenzyme transport and metabolism] ;		588	411	0.0750988	0.0771792	0.0802533	0.060761	0.0462672	0.0138731	0.00989565	0.00387828	0	0.0409471	0.0911301	0.0779012	0.0422402	0.0348334
type_IV_pilus_assembly_protein_PilM.6193	6193	Solids_Pre_Supernatant_Post	0.722	0.0484	Mobility	pilM, type IV pilus assembly protein PilM ;This protein is required for the assembly of the type IV fimbria in Pseudomonas aeruginosa responsible for twitching motility, and for a similar pilus-like structure in Synechocystis.		60	371	0.0150025	0.00801567	0.00935853	0.00611928	0.00277057	0	0.000996597	0	0	0.0136086	0.0107399	0.00625364	0.00259969	0
Polyribonucleotide_nucleotidyltransferase.27189	27189	Solids_Pre_Supernatant_Post	0.817	0.0022	Nuclease	polyribonucleotide nucleotidyltransferase is involved in mRNA degradation in a 3'-5' direction and in quality control of ribosomal RNA precursors; it is part of the RNA degradosome complex and binds to the scaffolding domain of endoribonuclease RNase E		2452	716	0.169607	0.145368	0.136585	0.0824394	0.0775218	0.0676896	0.0397623	0.0890488	0.0373339	0.195088	0.26378	0.163962	0.171748	0.0839796
Exopolyphosphatase.21123	21123	Solids_Pre_Supernatant_Post	0.743	0.0313	Nucleotides	Exopolyphosphatase/pppGpp-phosphohydrolase [Nucleotide transport and metabolism, Signal transduction mechanisms, Inorganic ion transport and metabolism] ;		72	547	0.000925034	0.00604065	0.00634737	0.00415037	0.00281869	0.000868655	0.000675937	0	0	0.00922994	0.00874118	0.0067864	0.0105794	0.00436213
Beta.lactamase_enzyme_family.22890	22890	Solids_Pre_Supernatant_Post	0.742	0.0256	Peptidase/Protease	serine hydrolase family protein belonging to the alpha/beta-hydrolase fold superfamily contains a Ser/His/Asp catalytic triad; includes penicillin-binding proteins such as beta-lactamase precursor, and methicillin resistance protein		66	314	0.00805722	0.00631383	0.00829302	0.00723011	0.00163675	0.00151323	0	0.00507635	0	0.0107193	0.0101516	0.019211	0.00767902	0.0167178
Carboxyl.terminal.processing_protease.7107	7107	Solids_Pre_Supernatant_Post	0.742	0.046	Peptidase/Protease	C-terminal processing protease CtpA/Prc, contains a PDZ domain [Posttranslational modification, protein turnover, chaperones]		66	418	0.0193682	0.00711438	0.00899844	0.00271561	0.00122952	0	0.00176908	0	0	0.00939432	0.0114388	0.00555048	0.00346107	0.00228334
Plastocyanin.11892	11892	Solids_Pre_Supernatant_Post	0.777	0.0144	Photosynthesis	plastocyanin		2015	130	0.272458	0.787933	0.97706	0.235757	0.241157	0.193717	0.312855	0.318795	0.282732	0.936397	0.925635	0.446173	0.74933	0.682788
Allophycocyanin_beta_chain.9937	9937	Solids_Pre_Supernatant_Post	0.877	0.0011	Pigment	allophycocyanin		13231	161	3.26539	3.57104	4.04349	2.73206	1.5929	2.24887	2.27584	1.04945	1.14147	2.91986	3.83603	3.30867	3.42362	3.29013
Allophycocyanin_alpha.B_chain.9835	9835	Solids_Pre_Supernatant_Post	0.835	0.0047	Pigment	allophycocyanin		1833	181	0.285145	0.454561	0.386845	0.247721	0.235674	0.133883	0.179762	0.193743	0.0923034	0.502088	0.317	0.628094	0.572829	0.57477
Phycobilisome_34.5_kDa_linker_polypeptide.2C_phycoerythrocyanin.associated.2C_rod.9958	9958	Solids_Pre_Supernatant_Post	0.83	0.0024	Pigment	phycobilisome		13174	272	1.94026	2.76365	2.67847	1.52115	0.933407	0.744176	1.26418	0.339891	0.282543	0.985832	2.33212	1.92432	1.99811	2.01589
Phycobilisome_8.9_kDa_linker_polypeptide.2C_phycocyanin.associated.2C_rod.5955	5955	Solids_Pre_Supernatant_Post	0.81	0.0066	Pigment	phycobilisome		1249	87	0.825874	0.736807	0.681765	0.482755	0.212665	0.125616	0.365488	0.0366431	0	0.180544	0.906822	0.869371	0.493328	0.592408
Phycobilisome_32.1_kDa_linker_polypeptide.2C_phycocyanin.associated.2C_rod_1.5956	5956	Solids_Pre_Supernatant_Post	0.755	0.0175	Pigment	phycobilisome		7284	299	0.519532	0.993481	0.963803	0.535294	0.486439	0.788216	0.652914	0.335854	0.167628	0.836773	1.14871	1.20738	1.31286	1.50986
Phycobilisome_7.8_kDa_linker_polypeptide.2C_allophycocyanin.associated.2C_core.9938	9938	Solids_Pre_Supernatant_Post	0.729	0.0376	Pigment	Phycobilisome		518	67	0.324742	0.507965	0.354111	0.194835	0.168757	0.120562	0.0993325	0.309279	0.149614	0.360029	0.451975	0.25625	0.273511	0.270661
DNA_gyrase_subunit_A.19322	19322	Solids_Pre_Supernatant_Post	0.739	0.0297	Transcription	DNA gyrase		122	868	0.0134077	0.0068521	0.00700003	0.00457712	0.0011842	0.00164224	0.00212982	0.00183638	0	0.00969427	0.00550855	0.00481127	0.00388905	0.00274895
Aspartate..tRNA.Asp.Asn._ligase.26211	26211	Solids_Pre_Supernatant_Post	0.751	0.0156	Translation	tRNA		195	597	0.0177988	0.0160507	0.0126008	0.0142604	0.0103305	0.00397952	0.00309663	0.00266997	0	0.0178535	0.00934393	0.0101043	0.0234255	0.0103917
Tetratricopeptide_repeat.27695	27695	Solids_Pre_Supernatant_Post	0.832	0.0029	Unknown	Putative Zn-dependent protease, contains TPR repeats [General function prediction only] ; putative PEP-CTERM system TPR-repeat lipoprotein ;This protein family occurs in strictly within a subset of Gram-negative bacterial species with the proposed PEP-CTERM/exosortase system, analogous to the LPXTG/sortase system common in Gram-positive bacteria		149	139	0.076445	0.0522973	0.0395493	0.0122496	0.0295793	0.00341838	0.00265998	0	0.0240387	0.0484295	0.0859968	0.0734421	0.0555099	0.0274658
Persulfide_dioxygenase_ETHE1.2C_mitochondrial.3421	3421	Solids_Pre_Supernatant_Post	0.758	0.0294	Unknown	Glyoxylase or a related metal-dependent hydrolase, beta-lactamase superfamily II [General function prediction only] ; Persulfide dioxygenase (PDO, also known as sulfur dioxygenase, SDO, EC 1.13.11.18) is a non-heme iron-dependent oxygenase which catalyzes the oxidation of glutathione persulfide to glutathione and persulfite		76	230	0.0197997	0.0129296	0.0050319	0.007403	0.00446905	0.00413178	0.00321511	0	0	0.0317073	0.017324	0.0100874	0.0293539	0.0165989
Domain_of_unknown_function_.DUF4912..2087	2087	Solids_Pre_Supernatant_Post	0.719	0.0342	Unknown	Rho termination factor, N-terminal domain ;The Rho termination factor disengages newly transcribed RNA from its DNA template at certain, specific transcripts, Domain of unknown function (DUF4912) ;		134	426	0.0154411	0.0124103	0.0196965	0.0146554	0.00482573	0	0.000867929	0.00748345	0	0.0210695	0.00374133	0.0206957	0.0124523	0.0112023	0.855069	4.36038
X3.phosphoshikimate_1.carboxyvinyltransferase.3471	3471	Supernatant_Post	0.973	0.0004	Amino Acids	catalyzes the sixth of seven steps in the shikimate pathway of the biosynthesis of chorimate - last precursor of 3 aromatic amino acids, herbicide target		184	449	0.00450774	0.00441546	0.00257759	0.00505624	0.00457854	0.00105825	0.00164694	0.00355005	0.00744183	0.0462274	0.0301723	0.0351374	0.0322211	0.041451	0.00135259	0.036836
Aspartate_ammonia.lyase.17018	17018	Supernatant_Post	0.968	0.0003	Amino Acids	catalyzes the reversible deamination of L-aspartate into fumarate and ammonia		222	470	0.00322974	0.00351515	0.00554045	0.00603791	0.0120284	0.0111206	0.0110135	0.00339143	0.00710933	0.0346134	0.0423885	0.0404784	0.0307814	0.0375682	0.011067	0.0341748
Glutamine_synthetase.24560	24560	Supernatant_Post	0.968	0.0007	Amino Acids	glutamate and ammonia to glutamine		8130	473	0.362646	0.469439	0.490584	0.231585	0.243388	0.367667	0.27828	0.367322	0.254312	1.11246	1.10859	1.00162	1.26015	1.19052	0.322974	1.22534
Threonine_synthase.6943	6943	Supernatant_Post	0.956	0.0001	Amino Acids	final step of theronine synthesis		96	369	0.00274251	0.000895457	0.00156821	0.00153811	0.00557117	0.00386304	0.00500999	0	0	0.0152026	0.0194367	0.0264077	0.023524	0.0258654	0.00443652	0.0246947
X4.hydroxy.tetrahydrodipicolinate_synthase.23874	23874	Supernatant_Post	0.951	0.0011	Amino Acids	(dapA) catalyzes a key step in lysine biosynthesis, the aldol condensation of L-aspartate-beta- semialdehyde and pyruvate to dihydropicolinic acid via a Schiff base formation between pyruvate and a lysine residue, involved in the production of lysine and precursor molecules for peptidoglycan synthesis		281	318	0.00954704	0.00623441	0.00545914	0.00892395	0.00969699	0.00747098	0.00697618	0	0.0105075	0.0423378	0.0801916	0.0846326	0.0985715	0.0915417	0.00722358	0.0950566
Phospho.2.dehydro.3.deoxyheptonate_aldolase.33961	33961	Supernatant_Post	0.945	0.0008	Amino Acids	deoxy-7-phosphoheptulonate synthase, DAHP synthetase I family ;Members of this family catalyze the first step in aromatic amino acid biosynthesis from chorismate.		279	351	0.0216236	0.0160034	0.0173106	0.0129359	0.0117137	0.0081223	n	0.0136237	0	0.0447502	0.0635707	0.0542018	0.0686955	0.0639009	0.0081223	0.0662982
Homoserine_dehydrogenase.58516	58516	Supernatant_Post	0.939	0.0007	Amino Acids	homoserine dehydrogenase catalyzes the conversion from L-homoserine and NAD(P)(+) to L-aspartate 4-semialdehyde and NAD(P)H, amino acid transport and metabolism		294	436	0.0185686	0.0128835	0.00796333	0.00911226	0.00825134	0.00980824	0.0076322	0	0	0.0398859	0.0584884	0.047892	0.0696818	0.0503486	0.00872022	0.0600152
ATP_phosphoribosyltransferase_regulatory_subunit.19517	19517	Supernatant_Post	0.937	0.0009	Amino Acids	ATP phosphoribosyltransferase regulatory subunit is required for the first step of histidine biosynthesis		263	413	0.0208278	0.00480034	0.00420341	0.0137425	0.00746645	0.00345149	0.00626674	0.007719	0	0.0339573	0.0675342	0.0539297	0.0583828	0.0554635	0.00485911	0.0569232
X5.oxoprolinase.21543	21543	Supernatant_Post	0.937	0.0003	Amino Acids	N-methylhydantoinase B/oxoprolinase/acetone carboxylase, alpha subunit [Amino acid transport and metabolism, Secondary metabolites biosynthesis, transport and catabolism, This family includes N-methylhydaintoinase B which converts hydantoin to N-carbamyl-amino acids, and 5-oxoprolinase EC:3.5.2.9 which catalyzes the formation of L-glutamate from 5-oxo-L-proline		1014	1225	0.014457	0.0145656	0.011101	0.018996	0.0130058	0.016291	0.0108658	0.00390361	0.00818298	0.045336	0.0442363	0.0795463	0.0641678	0.0709009	0.0135784	0.0675343
Cysteine_synthase.28300	28300	Supernatant_Post	0.933	0.0001	Amino Acids	cysteine synthase A (CysK/CysB/CysE) catalyzes the conversion of O-succinyl-L-serine/O-acetyl-L-serine into cysteine, the last step in the cysteine biosynthesis pathway		885	320	0.0600867	0.0392378	0.0325501	0.0443409	0.049788	0.0504852	0.024264	0.0249058	0.0208836	0.141997	0.171832	0.21896	0.299894	0.231152	0.0373746	0.265523
Ferredoxin.dependent_glutamate_synthase_2.22230	22230	Supernatant_Post	0.933	0.0009	Amino Acids	glutamate synthase family protein catalyzes the single-step conversion of L-glutamine and alpha-ketoglutarate into two molecules of L-glutamate; such as ferredoxin-dependent glutamate synthases, which found only in plants and cyanobacteria, and bacterial NADPH-dependent glutamate synthase large subunit GltB		1420	1593	0.0263637	0.0161789	0.0161649	0.0213771	0.0190348	0.0184931	0.0123014	0.0130079	0.0125852	0.0380322	0.0580294	0.0687438	0.0632697	0.0742938	0.0153973	0.0687817
Isoaspartyl_peptidase.L.asparaginase.9913	9913	Supernatant_Post	0.931	0.0007	Amino Acids	Asparaginase type 2 hydrolyzes L-asparagine to L-aspartate and ammonia		384	312	0.0243266	0.0158858	0.0120556	0.0218294	0.0280032	0.0197981	0.020146	0.00510889	0	0.0557379	0.099613	0.0892347	0.111287	0.120834	0.019972	0.11606
LL.diaminopimelate_aminotransferase.32684	32684	Supernatant_Post	0.93	0.0007	Amino Acids	Aspartate/methionine/tyrosine aminotransferase, amino acid transport and metabolism, lysine biosynthesis		637	411	0.0418583	0.0345699	0.0344949	0.0386661	0.0275102	0.0208097	0.0260885	0.0581742	0.0406494	0.099638	0.124092	0.0880623	0.111467	0.0975335	0.0234491	0.1045
Gamma.glutamyl_phosphate_reductase_2.19850	19850	Supernatant_Post	0.93	0.0008	Amino Acids	gamma-glutamyl-phosphate reductase catalyzes the NADPH-dependent reduction of L-gamma-glutamyl 5-phosphate into L-glutamate 5-semialdehyde and phosphate in the L-proline biosynthetic pathway		187	423	0.0155506	0.00390572	0.00547205	0.0120758	0.00728994	0.00786308	0.00437042	0	0	0.0384593	0.0339108	0.0340062	0.0262212	0.0372297	0.00611675	0.0317255
LL.diaminopimelate_aminotransferase_2.27561	27561	Supernatant_Post	0.925	0.0007	Amino Acids	Aspartate/methionine/tyrosine aminotransferase, pyridoxal phosphate (PLP)-dependent aminotransferase catalyzes the reversible exchange of an amino group from one molecule with a keto group from another molecule, an important reaction in the synthesis of amino acids		52	395	0	0	0	0	0.00260223	0.00240585	0.000936044	0.00403538	0	0.00994134	0.00806991	0.0129221	0.0158713	0.0132896	0.00167095	0.0145804
Histidinol_dehydrogenase.33757	33757	Supernatant_Post	0.922	0.0005	Amino Acids	histidinol dehydrogenase catalyzes the sequential NAD-dependent oxidations of L-histidinol to L-histidinaldehyde and then to L-histidine		225	440	0.00344995	0.0142683	0.00854852	0.0103193	0.00700828	0.00971907	0.0067225	0	0	0.0254989	0.0525232	0.0358561	0.0405522	0.0422988	0.00822079	0.0414255
Ketol.acid_reductoisomerase_.NADP.....35109	35109	Supernatant_Post	0.916	0.0014	Amino Acids	NADP-dependent ketol-acid reductoisomerase catalyzes the conversion of 2-(S)-acetolactate (2SAL) into (R)-dihydroxyisovalerate (RDHIV), the second step in the biosynthesis of the branched-chain amino acids (BCAAs) valine, leucine and isoleucine, amino acid biosynthesis		2904	331	0.177327	0.2296	0.242132	0.106311	0.128873	0.134938	0.13181	0.197441	0.161517	0.60504	0.368357	0.539722	0.795481	0.614183	0.133374	0.704832
Argininosuccinate_lyase.33399	33399	Supernatant_Post	0.909	0.0006	Amino Acids	argH, argininosuccinate lyase catalyzes the reversible breakdown of argininosuccinate to arginine and fumarate during arginine biosynthesis		456	461	0.032928	0.0164853	0.0106696	0.00984926	0.0245265	0.0154606	0.00641627	0.00345764	0.0144962	0.0620602	0.0501306	0.0764979	0.104608	0.0766032	0.0109384	0.0906056
X2.isopropylmalate_synthase.4311	4311	Supernatant_Post	0.897	0.0009	Amino Acids	2-isopropylmalate synthase converts acetyl-CoA and alpha-ketoisovalerate into alpha-isopropylmalate in the committed step of leucine biosynthesis		90	536	0.00660812	0.00184939	0.00377862	0.00105889	0.000958844	0.00177296	0.00137962	0	0	0.0188387	0.00892057	0.0112542	0.0125959	0.0142453	0.00157629	0.0134206
Arginine_biosynthesis_bifunctional_protein_ArgJ_1.29762	29762	Supernatant_Post	0.893	0.0011	Amino Acids	argJ, Ornithine acetyltransferase (OAT) family; also referred to as ArgJ. OAT catalyzes the first and fifth steps in arginine biosynthesis, coupling acetylation of glutamate with deacetylation of N-acetylornithine, which allows recycling of the acetyl group in the arginine biosynthetic pathway		434	413	0.0404305	0.0240017	0.0238193	0.0357304	0.0186661	0.00575248	0.00895248	0.007719	0.00809052	0.0624815	0.0694638	0.0910064	0.0712271	0.0623965	0.00735248	0.0668118
Soluble_hydrogenase.2C_small_subunit.11878	11878	Supernatant_Post	0.89	0.0011	Amino Acids	alanine--glyoxylate aminotransferase (AGAT) family protein such as AGAT, serine--glyoxylate aminotransferase (SGAT), and 3-hydroxykynurenine transaminase (HKT)		1364	393	0.0502131	0.0765103	0.0868739	0.0649882	0.0823874	0.0689155	0.0696198	0.0162237	0.00850225	0.122758	0.231163	0.236143	0.265049	0.310859	0.0692677	0.287954
Alanine_dehydrogenase.6893	6893	Supernatant_Post	0.887	0.0026	Amino Acids	alanine dehydrogenase catalyzes the reversible oxidative deamination of L-alanine to pyruvate		205	363	0.018121	0.0100128	0.00797064	0.0125083	0.0127423	0.0039269	0.0101856	0.0175644	0.0184098	0.027817	0.0307346	0.0421837	0.0478257	0.0446981	0.00705625	0.0462619
Carbamoyl.phosphate_synthase_large_chain.18152	18152	Supernatant_Post	0.867	0.003	Amino Acids	carB, carbamoyl phosphate synthase large subunit is a component of the two-subunit enzyme that catalyzes the reaction of bicarbonate, glutamine, and two molecules of MgATP, to produce carbamoyl phosphate, an intermediate in the biosynthesis of arginine and pyrimidine nucleotides		879	1073	0.0254647	0.0215561	0.0221113	0.0153395	0.0143693	0.0123992	0.00826999	0	0	0.0334599	0.0557016	0.0480021	0.0674151	0.0720496	0.0103346	0.0697323
Dihydroxy.acid_dehydratase.21970	21970	Supernatant_Post	0.855	0.0045	Amino Acids	dihydroxy-acid dehydratase catalyzes the dehydration of 2,3-dihydroxy-3-methylbutanoate to 3-methyl-2-oxobutanoate in valine and isoleucine biosynthesis		541	561	0.0144312	0.00942385	0.0097992	0.0060702	0.00824504	0.0076228	0.0105451	0.0340957	0.047649	0.0499978	0.0894919	0.100083	0.0945573	0.0731563	0.00908395	0.0838568
Imidazole_glycerol_phosphate_synthase_subunit_HisH.46075	46075	Supernatant_Post	0.85	0.001	Amino Acids	imidazole glycerol phosphate synthase subunit HisH catalyzes the hydrolysis of glutamine to glutamate and ammonia as part of the synthesis of IGP and AICAR		72	214	0.00709337	0.00772018	0.00676015	0.0106087	0.00960637	0.00888139	0.0103665	0.00744848	0	0.0183497	0.0223431	0.0173466	0.0270416	0.0156099	0.00962393	0.0213258
Polyamine_aminopropyltransferase.8230	8230	Supernatant_Post	0.848	0.0142	Amino Acids	Spermidine synthase, SpeE		95	312	0	0.0021181	0.00370942	0.00545734	0.00658898	0.00456879	0.00355517	0	0.0107096	0.014384	0.0127709	0.0282576	0.0324586	0.03365	0.00406198	0.0330543
N.acetyl.gamma.glutamyl.phosphate_reductase.36525	36525	Supernatant_Post	0.839	0.0044	Amino Acids	ArgC, NAGSA (N-acetyl-glutamate semialdehyde) dehydrogenase family protein such as N-acetyl-gamma-glutamyl-phosphate reductase (also called NAGSA dehydrogenase) that catalyzes the NADPH-dependent reduction of N-acetyl-5-glutamyl phosphate to N-acetyl-L-glutamate 5-semialdehyde, as part of the L-arginine biosynthesis		449	352	0.0273121	0.0168967	0.00821973	0.0193487	0.0365015	0.0202481	0.0178566	0.040755	0.066448	0.0637472	0.101877	0.108096	0.10275	0.10168	0.0190524	0.102215
Diaminopimelate_epimerase.17526	17526	Supernatant_Post	0.831	0.0141	Amino Acids	dapF, diaminopimelate epimerase catalyzes the stereoinversion of LL-2,6-diaminoheptanedioate (L,L-DAP) to meso-diaminoheptanedioate (meso-DAP)		183	279	0.0126952	0.00947451	0.0197038	0.0142399	0.0184208	0.0102184	0.0145775	0	0	0.0221173	0.0314192	0.0465684	0.0483971	0.0632869	0.0123979	0.055842
Pyrroline.5.carboxylate_reductase.9942	9942	Supernatant_Post	0.82	0.0122	Amino Acids	proC, pyrroline-5-carboxylate reductase catalyzes the reduction of 1-pyrroline-5-carboxylate (PCA) to L-proline		243	257	0.0118131	0.00257139	0.00900652	0.026501	0.0299965	0.0166397	0.0158253	0.0310112	0.0390045	0.0742146	0.0310079	0.0776376	0.0769336	0.0817026	0.0162325	0.0793181
Glycine_cleavage_system_H_protein.18154	18154	Supernatant_Post	0.803	0.022	Amino Acids	glycine cleavage system protein H plays a role in the degradation of glycine by shuttling the methylamine group of glycine from P-protein (glycine dehydrogenase) to the T-protein (aminomethyltransferase).		131	131	0	0	0.00220866	0	0.00392321	0.00362713	0.00282242	0.048671	0	0.0685161	0.212913	0.0956378	0.110437	0.0546432	0.00322478	0.0825402
ATP_phosphoribosyltransferase.17554	17554	Supernatant_Post	0.778	0.0395	Amino Acids	HisG, ATP phosphoribosyltransferase, the first enzyme in the histidine biosynthetic pathway, catalyzes the condensation of ATP and 5-phosphoribose 1-diphosphate to form N'-(5'-phosphoribosyl)-ATP (PR-ATP)		71	216	0	0.0107082	0.00669756	0.0105104	0.00237935	0.00659937	0.00513524	0	0	0.00519422	0.0147575	0.0300754	0.0290238	0.0331401	0.00586731	0.031082
Imidazole_glycerol_phosphate_synthase_subunit_HisF.19341	19341	Supernatant_Post	0.741	0.0369	Amino Acids	HisF, imidazole glycerol phosphate synthase cyclase subunit HisF catalyzes the fifth step of histidine biosynthesis, the formation of the imidazole ring		59	260	0.00389226	0.00508344	0.00667695	0.00436587	0.00593008	0	0.00284414	0	0	0.00863039	0.0337152	0.023201	0.00370956	0.0183545	0.00142207	0.011032
Acetolactate_synthase_small_subunit.12876	12876	Supernatant_Post	0.717	0.0449	Amino Acids	acetolactate synthase small regulatory subunit activates the large catalytic subunit of multimeric acetolactate synthase, an enzyme that catalyzes the thiamin diphosphate-dependent first common step in the biosynthesis of branched-chain amino acids		297	172	0.0970801	0.00384214	0.0134574	0.0560964	0.0597605	0.0138126	0.0300949	0.00926729	0	0.0358763	0.106563	0.0944227	0.18785	0.169246	0.0219538	0.178548
X3..2...2C5..bisphosphate_nucleotidase.11849	11849	Supernatant_Post	0.701	0.05	Amino Acids	inositol monophosphatase family protein similar to Arthrospira platensis 3'(2'),5'-bisphosphate nucleotidase HalA which converts 3'(2')-phosphoadenosine 5'- phosphate (PAP) to AMP and adenosine 3'-phosphate 5'-phosphosulfate (PAPS) to adenosine 5'-phosphosulfate (APS). s involved in methionine biosynthesis and provides increased salt tolerance when over-expressed		504	319	0.0348961	0.0580054	0.0480712	0.0231295	0.0257776	0.0134056	0.022022	0.0249839	0.0733219	0.0633076	0.209843	0.0887312	0.0907039	0.0942467	0.0177138	0.0924753
Amylo.alpha.1.2C6.glucosidase_.8264	8264	Supernatant_Post	0.974	0.0001	Carbohydrate	Glycogen debranching enzyme		71	671	0	0.000984869	0.000431199	0.000845847	0	0.000708129	0.00165307	0	0	0.00919632	0.013064	0.00829843	0.0114991	0.00924565
Ribose.5.phosphate_isomerase_A.10680	10680	Supernatant_Post	0.952	0.0007	Carbohydrate	Ribose 5 phosphate isomerase		1705	235	0.0968923	0.0267151	0.029549	0.101437	0.0787313	0.0343729	0.0298937	0.0339143	0.184842	0.424909	0.715518	0.66345	0.835203	0.716842
Probable_fructokinase.6.2C_chloroplastic.20582	20582	Supernatant_Post	0.921	0.0011	Carbohydrate	Fructokinases (FRKs) mainly from bacteria and plants are enzymes with high specificity for fructose, as are all FRKs, but they catalyzes the conversion of fructose to fructose-6-phosphate, which is an entry point into glycolysis via conversion into glucose-6-phosphate., carbohydrate kinase similar to fructokinase and aminoimidazole riboside kinase, which catalyze the phosphorylation of fructose a…		76	323	0	0.00102298	0.000895772	0	0.00159115	0	0.0011447	0	0.0103448	0.0156309	0.0222048	0.0244221	0.0253812	0.0280716
Glyceraldehyde.3.phosphate_dehydrogenase_1.17035	17035	Supernatant_Post	0.918	0.0013	Carbohydrate	GapA/GapDH, glyceraldehyde-3-phosphate dehydrogenase catalyzes the NAD-dependent oxidative phosphorylation of glyceraldehyde 3-phosphate to 1,3-bisphosphoglycerate, central step in glycolysis and gluconeogenesis		882	336	0.0647551	0.056054	0.0533891	0.0422294	0.0535355	0.0579802	0.0363135	0.0142319	0.0696121	0.113531	0.17788	0.20439	0.182276	0.224406
Glucose.1.phosphate_adenylyltransferase.19535	19535	Supernatant_Post	0.904	0.0007	Carbohydrate	glucose-1-phosphate adenylyltransferase catalyzes the first committed and rate-limiting step in starch biosynthesis in plants and glycogen biosynthesis in bacteria		2419	429	0.126203	0.192555	0.151074	0.103193	0.0898498	0.0631324	0.0560208	0.0966045	0.179142	0.305987	0.482972	0.30502	0.444023	0.381552
Glycogen_operon_protein_GlgX_homolog.9949	9949	Supernatant_Post	0.901	0.0012	Carbohydrate	glgX, glycogen-debranching protein hydrolyzes (1->6)-alpha-D-glucosidic branch linkages in glycogen, amylopectin, and their beta-limit dextrins		156	733	0.00207091	0.000901565	0.00118418	0.00387151	0.000701147	0.00129647	0.00100883	0.00217459	0.00911701	0.012245	0.0173949	0.0183582	0.0256582	0.0227866
Probable_phosphoketolase_1.13443	13443	Supernatant_Post	0.9	0.0012	Carbohydrate	a thiamine diphosphate (TPP) dependent enzyme that catalyzes the cleavage of xylulose 5-phosphate to produce an aldose phosphate, acetyl phosphate, and water		380	801	0.0113706	0.00742525	0.0043346	0.00779425	0.00513299	0.00711842	0.00276957	0.0139299	0.0208576	0.0364179	0.0517341	0.0353374	0.036123	0.0345551
Glucose.6.phosphate_isomerase.12943	12943	Supernatant_Post	0.881	0.0023	Carbohydrate	pgi, glucose-6-phosphate isomerase catalyzes the reversible isomerization of glucose 6-phosphate to fructose 6-phosphate		664	528	0.0316246	0.0118902	0.00986367	0.0171989	0.0175207	0.0170984	0.013305	0.02717	0.0632838	0.101996	0.0724458	0.102823	0.113254	0.106651
Glucose.6.phosphate_1.dehydrogenase.26487	26487	Supernatant_Post	0.876	0.0021	Carbohydrate	glucose-6-phosphate dehydrogenase (NADP(+)) catalyzes the oxidation of glucose 6-phosphate to 6-phosphogluconolactone		317	509	0.0278346	0.00584246	0.00852655	0.0133807	0.017165	0.0112021	0.0123488	0	0	0.0363697	0.0407063	0.0464932	0.0521087	0.0393775
Enolase.22238	22238	Supernatant_Post	0.876	0.0108	Carbohydrate	phosphopyruvate hydratase catalyzes the reversible dehydration of 2-phospho-D-glycerate to phosphoenolpyruvate as part of the glycolytic and gluconeogenesis pathways. Phosphoenolpyruvate also needed in the biosynthesis of aromatic amino acids in the shikimate pathway		3036	432	0.216687	0.173625	0.178155	0.0919663	0.129675	0.158385	0.125813	0.0922439	0.208836	0.362297	0.300684	0.400647	0.584942	0.549021
Rieske_.2Fe.2S._domain.22865	22865	Supernatant_Post	0.845	0.0156	Carbohydrate	HcaE, Phenylpropionate dioxygenase or related ring-hydroxylating dioxygenase, large terminal subunit, aromatic ring-hydroxylating dioxygenase subunit alpha is the catalytic component of a complex that catalyzes the addition of hydroxyl groups to the aromatic ring, an initial step in the oxidative degradation of aromatic compounds		51	319	0	0	0.00544203	0	0	0.00297903	0.00115905	0	0	0.00703417	0.00749439	0.0116369	0.0181408	0.0224397
Phosphoglucomutase.12854	12854	Supernatant_Post	0.833	0.008	Carbohydrate	phosphomannomutase/phosphoglucomutase (PMM/PGM) bifunctional enzyme catalyzes the reversible conversion of 1-phospho to 6-phospho-sugars via a bisphosphorylated sugar intermediate		107	513	0.00493171	0.0012882	0.00112801	0.00110636	0.00100183	0	0	0	0.0130268	0.0240574	0.0139808	0.0253266	0.0169208	0.0158142
Glycogen_phosphorylase.12952	12952	Supernatant_Post	0.822	0.0049	Carbohydrate	glycogen/starch/alpha-glucan phosphorylase uses phosphate to catalyze the cleavage of alpha 1,4-linkages between pairs of glucose residues at the end of glucose polymers or oligomers, releasing alpha-D-glucose 1-phosphate		691	850	0.0392889	0.0139944	0.0129349	0.0193639	0.026604	0.0190062	0.0200093	0.00375053	0.00393104	0.044878	0.0656274	0.0507693	0.0521956	0.0404231
Cyanophycin_synthetase.50737	50737	Supernatant_Post	0.82	0.0112	Carbohydrate	cyanophycin synthetase, cyanophycin is an insoluble storage polymer for carbon, nitrogen, and energy, found in most Cyanobacteria. The polymer has a backbone of L-aspartic acid, with most Asp side chain carboxyl groups attached to L-arginine. The polymer is made by this enzyme, cyanophycin synthetase, and degraded by cyanophycinase.		442	875	0.0260225	0.0113288	0.00859737	0.0103783	0.00646097	0.00434427	0.00507069	0.00364337	0	0.0378258	0.0601093	0.0217427	0.0396817	0.0294511
D.inositol_3.phosphate_glycosyltransferase.26482	26482	Supernatant_Post	0.805	0.0281	Carbohydrate	glycosyltransferase, glycosyltransferase family protein may synthesize oligosaccharides, polysaccharides, and glycoconjugates by transferring the sugar moiety from an activated nucleotide-sugar donor to an acceptor molecule, which may be a growing oligosaccharide, a lipid, or a protein, RfaB - cell wall, oligosaccharide antibiotics		52	355	0.004276	0.00279231	0.00163005	0.00159877	0.00144772	0.00133846	0.00208303	0	0	0.00474064	0.0044896	0.013071	0.0135843	0.0188198
Aldehyde_decarbonylase.6946	6946	Supernatant_Post	0.785	0.0211	Carbohydrate	long-chain fatty aldehyde decarbonylase ;This cyanobacterial family of fatty aldehyde decarbonylases acts on mainly C16 and C18 substrates to form hydrocarbons and carbon monoxide, ferritin family protein similar to rubrerythrin, a non-heme di-iron that is involved in oxidative stress defense as a peroxide scavenger in a wide range of organisms		67	232	0.00872402	0.00569696	0.00623566	0.00489279	0	0.00409616	0.0015937	0	0	0.02418	0.051524	0.0160007	0.0124718	0.0205697
Ribulose.phosphate_3.epimerase.11864	11864	Supernatant_Post	0.885	0.0016	Carbon Fixation	Calvin Cycle and Oxidative pentose phosphate pathway, ribulose-phosphate 3-epimerase catalyzes the reversible epimerization of D-ribulose 5-phosphate to D-xylulose 5-phosphate		962	235	0.079667	0.102642	0.076335	0.0724549	0.0677964	0.0748116	0.0534939	0.149223	0.156405	0.186196	0.339108	0.292234	0.307814	0.302576
dTDP.glucose_4.2C6.dehydratase.28289	28289	Supernatant_Post	0.905	0.0014	Cell Wall/Division	Nucleoside-diphosphate-sugar epimerase [Cell wall/membrane/envelope biogenesis] ;		192	355	0.00712667	0.00930771	0.00896529	0.0127902	0.00868632	0.0107077	0.00520757	0.0179603	0.0188247	0.0379251	0.0269376	0.0431343	0.038036	0.0483939
UDP.glucose_4.epimerase.11856	11856	Supernatant_Post	0.857	0.0035	Cell Wall/Division	galE, UDP-glucose 4-epimerase catalyzes the NAD-dependent interconversion of UDP-galactose and UDP-glucose, carbohydrates, Cell wall/membrane/envelope biogenesis]		112	341	0.0178062	0.00484492	0.00169698	0.00998645	0.00301431	0.00278683	0	0	0.00979878	0.0263214	0.0280435	0.028576	0.028284	0.018193
Glycosyl_hydrolases_family_25.21972	21972	Supernatant_Post	0.819	0.0103	Cell Wall/Division	Endolysin, Lysozyme, YegX is an uncharacterized bacterial protein with a glycosyl hydrolase family 25 (GH25) catalytic domain that is similar in sequence to the CH-type (Chalaropsis-type) lysozymes of the GH25 family of endolysins. Endo-N-acetylmuramidases (muramidases) are lysozymes (also referred to as peptidoglycan hydrolases) that degrade bacterial cell walls by catalyzing the hydrolysis of 1…		406	417	0.0291219	0.0190172	0.01804	0.0204159	0.020952	0.0216497	0.0168466	0.0305798	0.0480775	0.045739	0.0879079	0.0701038	0.0624486	0.0583647
CRISPR.associated_protein.2C_TIGR03984_family.24367	24367	Supernatant_Post	0.969	0.0001	CRISPR	CRISPR		289	173	0.0263234	0.0210096	0.0217419	0.0262457	0.0207953	0.024719	0.0149605	0.0184274	0.0193144	0.100522	0.138191	0.123381	0.142164	0.176543
CRISPR.associated_RAMP_protein.2C_SSO1426_family.24368	24368	Supernatant_Post	0.947	0.0005	CRISPR	CRISPR		436	499	0.0212943	0.0125813	0.0115966	0.0125114	0.0205988	0.013331	0.0133372	0.00638867	0	0.0472164	0.0798501	0.0623033	0.0695821	0.0765078
RAMP_superfamily.24369	24369	Supernatant_Post	0.936	0.0008	CRISPR	CRISPR		773	794	0.0363245	0.0158137	0.0138472	0.0235889	0.0245967	0.0179529	0.0167639	0.0120451	0.0126249	0.0565214	0.0642341	0.0596097	0.0807786	0.0691184
CRISPR.associated_protein.24366	24366	Supernatant_Post	0.912	0.0009	CRISPR	CRISPR		969	791	0.0371019	0.0258992	0.0248732	0.0322887	0.0279386	0.0276322	0.0196321	0.0100757	0.00422425	0.0567358	0.0997389	0.0838874	0.0798657	0.0880831
hypothetical_protein.24370	24370	Supernatant_Post	0.904	0.0013	CRISPR	CRISPR		725	562	0.0567217	0.0158744	0.0195635	0.0262574	0.0219476	0.0211368	0.0177632	0.0141813	0	0.0698724	0.10493	0.0858685	0.112409	0.0942547
CRISPR.associated_protein.2C_Csx3_family.8306	8306	Supernatant_Post	0.852	0.004	CRISPR	CRISPR		66	301	0.00336208	0.00439101	0.00672871	0.00377118	0.00682978	0.00315717	0.00245673	0	0	0.0167733	0.0158851	0.0231239	0.00801067	0.0126835
S.formylglutathione_hydrolase.27706	27706	Supernatant_Post	0.826	0.0105	Detox	This model describes a protein family from bacteria, yeast, and human, with a conserved critical role in formaldehyde detoxification as S-formylglutathione hydrolase (EC 3.1.2.12).		131	282	0.00717721	0.0117172	0.00923408	0.0161011	0.0127574	0.00842473	0.00786676	0	0	0.0377962	0.0113036	0.0296183	0.0324915	0.0372297
Bifunctional_NAD.P.H.hydrate_repair_enzyme_Nnr.15787	15787	Supernatant_Post	0.814	0.0268	Detox	bifunctional ADP-dependent NAD(P)H-hydrate dehydratase/NAD(P)H-hydrate epimerase catalyzes the epimerization of the S- and R-forms of NAD(P)HX and the dehydration of the S-form of NAD(P)HX at the expense of ADP, allowing the repair of both epimers of NAD(P)HX		95	521	0.00388479	0.00126842	0.000555344	0.00108937	0.00295935	0.00182401	0.00141934	0.00305945	0	0.0107673	0.00152957	0.0195939	0.0194378	0.0228991
Inorganic_pyrophosphatase.22166	22166	Supernatant_Post	0.915	0.0006	Energy	inorganic diphosphatase catalyzes the hydrolysis of inorganic pyrophosphate (PPi) forming two phosphate ions		928	169	0.15569	0.0879826	0.0992982	0.110826	0.133807	0.157448	0.102826	0.169772	0.118629	0.378409	0.367802	0.263586	0.485096	0.313439
Ferritin.like_domain.4255	4255	Supernatant_Post	0.909	0.0009	Energy	Bacterioferritin (cytochrome b1) [Inorganic ion transport and metabolism] ;		1117	144	0.101901	0.32354	0.144667	0.134008	0.117778	0.0725931	0.0539201	0.121762	0.255245	0.580454	0.475929	0.522023	0.51908	0.632976
Formate_acetyltransferase.21852	21852	Supernatant_Post	0.903	0.0008	Energy	Pyruvate formate lyase catalyzes a key step in anaerobic glycolysis, the conversion of pyruvate and CoenzymeA to formate and acetylCoA., formate acetyltransferase catalyzes the conversion of acetyl-CoA and formate to CoA and pyruvate		95	765	0.00264572	0.00302348	0.00226929	0.000741913	0.00335909	0.00186335	0.000483317	0	0.00436782	0.00879961	0.00937534	0.00909844	0.0119773	0.00748577
Ferredoxin.13459	13459	Supernatant_Post	0.901	0.003	Energy	ferredoxin is an iron-sulfur protein transfering electrons in a wide variety of metabolic reactions		787	99	0	0.00333761	0.00292257	0	0	0.00959908	0.216614	0.0322015	0.202508	0.311653	0.652012	0.862422	0.969356	0.954435
NAD.P.H.dependent_FMN_reductase_PA1204.19073	19073	Supernatant_Post	0.899	0.0002	Energy	NAD(P)H-dependent oxidoreductase which catalyzes the reduction or oxidation of a substrate coupled to the oxidation or reduction, respectively, of a nicotinamide adenine dinucleotide cofactor NAD(P)H or NAD(P)+		302	192	0.0237184	0.0103257	0.0165765	0.0206924	0.0428284	0.0569196	0.0346629	0	0	0.0788872	0.0954624	0.113588	0.153212	0.134217
Malate_dehydrogenase.30941	30941	Supernatant_Post	0.888	0.0044	Energy	malate dehydrogenase catalyzes the oxidation of malate to oxaloacetate, MDH is one of the key enzymes in the citric acid cycle, facilitating both the conversion of malate to oxaloacetate and replenishing levels of oxalacetate by reductive carboxylation of pyruvate.		103	331	0.0076434	0.00698781	0.00699298	0.00685877	0.00310538	0.00430654	0.00446813	0	0	0.0288114	0.0120378	0.0182244	0.0247677	0.0259514
NADH.quinone_oxidoreductase_subunit_G.32116	32116	Supernatant_Post	0.867	0.0018	Energy	ETC Complex I		60	238	0	0.00555334	0.00486276	0.00238472	0.00431883	0.00199645	0.00310704	0	0	0.00942816	0.0167417	0.0214463	0.0182361	0.034087
X6.phosphogluconate_dehydrogenase.2C_decarboxylating.2203	2203	Supernatant_Post	0.843	0.0015	Energy	Oxidative Pentose Phosphate Pathway, NADP(+)-dependent decarboxylating phosphogluconate dehydrogenase catalyzes the oxidative decarboxylation of 6-phosphogluconate to ribulose 5-phosphate, as part of the oxidative branch of the pentose phosphate pathway		621	472	0.055745	0.0217016	0.0232939	0.0408838	0.0272214	0.0211403	0.0188002	0.0202624	0.0495544	0.0974576	0.130003	0.0697997	0.0827577	0.0727959
Dihydrolipoyl_dehydrogenase.5912	5912	Supernatant_Post	0.826	0.0061	Energy	dihydrolipoyl dehydrogenase catalyzes the oxidation of dihydrolipoamide to lipoamide and is often a component of multienzyme 2-oxo-acid dehydrogenase complexes,Pyruvate/2-oxoglutarate dehydrogenase complex, dihydrolipoamide dehydrogenase (E3) component or related enzyme [Energy production and conversion] ;		803	477	0.0615254	0.0443336	0.0394271	0.0333161	0.029091	0.0298839	0.0193783	0.06015	0	0.0705629	0.0902155	0.123544	0.123341	0.125057
Isocitrate_dehydrogenase_.NADP..24572	24572	Supernatant_Post	0.824	0.0064	Energy	TCA Cycle, isocitrate/isopropylmalate dehydrogenase family protein such as isocitrate dehydrogenase that in the Krebs cycle catalyzes the oxidative decarboxylation of isocitrate, producing alpha-ketoglutarate and CO2,		1126	474	0.100345	0.0480996	0.0378454	0.0562774	0.0585502	0.055134	0.041342	0.0403538	0.112789	0.137285	0.147948	0.136073	0.174991	0.150011
Transaldolase_2.2184	2184	Supernatant_Post	0.817	0.0177	Energy	oxidative pentose phosphate pathway, transaldolase transfers a C3 ketol fragment from a ketose donor to an aldose acceptor as part of the non-oxidative branch of the pentose phosphate pathway		1796	387	0.189584	0.133194	0.142798	0.108526	0.112881	0.0859453	0.105093	0.0700195	0.129511	0.201487	0.183267	0.252993	0.28162	0.330476
NADP.reducing_hydrogenase_subunit_HndC.32117	32117	Supernatant_Post	0.805	0.0096	Energy	Complex I? NuoE and NuoF, thioredoxin/ferredoxin binding domain, NDH-1 shuttles electrons from NADH, via FMN and iron-sulfur (Fe-S) centers, to quinones in the respiratory chain. The immediate electron acceptor for the enzyme in this species is believed to be ubiquinone		56	546	0.00278018	0.00242069	0.00264958	0.00415797	0.00282385	0.00174049	0.00203153	0	0	0.00719199	0.00437859	0.00679883	0.00794905	0.00437012
S..hydroxymethyl.glutathione_dehydrogenase.27707	27707	Supernatant_Post	0.8	0.0113	Energy	zinc dependent alcohol dehydrogenase, The members of this protein family show dual function. First, they remove formaldehyde, a toxic metabolite, by acting as S-(hydroxymethyl)glutathione dehydrogenase (1.1.1.284). S-(hydroxymethyl)glutathione can form spontaneously from formaldehyde and glutathione, and so this enzyme previously was designated glutathione-dependent formaldehyde dehydrogenase. Th…		153	371	0.00818318	0.00712504	0.00545914	0.0107087	0.00692642	0.00256148	0.00498299	0.00429643	0.0270193	0.0287292	0.0343678	0.027516	0.0350958	0.0321575
NAD.reducing_hydrogenase_HoxS_subunit_beta.32114	32114	Supernatant_Post	0.722	0.0388	Energy	FrhA, Ni/Fe hydrogenase subunit alpha is the large subunit of a nickel-dependent hydrogenase similar to Methanococcus F420-non-reducing hydrogenase		140	517	0.00391484	0.00639117	0.00615605	0.00548901	0.00994082	0.00919061	0.0107274	0.0123325	0.00646302	0.0195311	0.0138726	0.0152579	0.012126	0.0119997
Enoyl..acyl.carrier.protein._reductase_.NADH._FabI.2104	2104	Supernatant_Post	0.81	0.0142	Fatty Acids	enoyl-[acyl-carrier-protein] reductase (NADH) catalyzes the NAD(P)H-dependent reduction of enoyl-ACP in the last step of fatty acid biosynthesis		196	258	0.0117673	0.0204914	0.0112145	0.015399	0.0159361	0.0128918	0.0100316	0.00617819	0	0.0347892	0.114285	0.0449632	0.0635513	0.040693
X3.oxoacyl..acyl.carrier.protein._synthase_2.4262	4262	Supernatant_Post	0.783	0.0204	Fatty Acids	beta-ketoacyl-[acyl-carrier-protein] synthase II catalyzes the condensation reaction of fatty acid synthesis by the addition to an acyl acceptor of two carbons from malonyl-ACP, part of the dissociated (or type II) fatty acid biosynthesis system		536	419	0.0313982	0.0386414	0.0241687	0.040637	0.047837	0.0362887	0.0229431	0.00760847	0.023924	0.0468595	0.127429	0.0586947	0.0863202	0.0728924
Putative_glycerophosphodiester_phosphodiesterase_YhdW.23889	23889	Supernatant_Post	0.776	0.0259	Fatty Acids	UgpQ, PI-PLC (phosphoinositide-specific phospholipase C) domain-containing protein may hydrolyze the membrane lipid phosphatidylinositol to produce phosphorylated myo-inositol and diacylglycerol		54	241	0.00209956	0.00274211	0.00360167	0.00471007	0	0.0019716	0	0.013228	0	0.00931079	0.0132266	0.0231047	0.018009	0.0277222
Delta.aminolevulinic_acid_dehydratase.32455	32455	Supernatant_Post	0.973	0.0006	Metabolites	porphobilinogen synthase - biosynthesis of all tetrapyrroles - perhaps reversible? ALA has been implicated in programmed cell death		892	332	0.0259093	0.019905	0.0217872	0.0239334	0.0325083	0.0257614	0.020046	0.0432101	0.0301932	0.184176	0.312041	0.233408	0.230953	0.261607
X1.deoxy.D.xylulose_5.phosphate_reductoisomerase.4118	4118	Supernatant_Post	0.968	0.0007	Metabolites	non-mevalonate pathway for isoprenoid biosynthesis, dxr, show increased levels of plastid isoprenoids derived from the methylerythritol 4-phosphate (MEP) pathway, such as chlorophylls, carotenoids, and taxadiene		266	395	0.01281	0.0150573	0.0095224	0.0129318	0.00910781	0.00240585	0.00655231	0.00403538	0	0.0511269	0.0544719	0.0446399	0.0586016	0.0604073
Inositol.1.monophosphatase.19519	19519	Supernatant_Post	0.961	0.0007	Metabolites	plays an important role in maintaining intracellular levels of myo-inositol, a molecule that forms the structural basis of several secondary messengers in eukaryotic cells, potentially involved in salt stress response?		88	285	0.00710166	0.00463753	0.00203042	0.00199145	0.0054099	0.00166721	0.0051893	0.00559289	0	0.0275567	0.0279615	0.0276784	0.0270733	0.0184189
Probable_2.phosphosulfolactate_phosphatase.32685	32685	Supernatant_Post	0.94	0.0008	Metabolites	2-phosphosulfolactate phosphatase family protein, Thought to catalyze 2-phosphosulpholactate = sulpholactate + phosphate. Probable magnesium cofactor. Involved in the second step of coenzyme M biosynthesis.		308	253	0.00199997	0.00914216	0.0137234	0.0112167	0.0121883	0.00375616	0.0131527	0	0.0396211	0.104213	0.0724458	0.111878	0.12199	0.128264
Probable_nicotinate.nucleotide_pyrophosphorylase_.carboxylating..40391	40391	Supernatant_Post	0.932	0.0006	Metabolites	nicotinate-nucleotide diphosphorylase catalyzes the reaction of quinolinic acid (QA) and 5-phosphoribosyl-1-pyrophosphate (PRPP) to nicotinic acid mononucleotide (NAMN), pyrophosphate and carbon dioxide as part of the de novo synthesis of NAD		69	289	0.00875421	0.00114333	0.00100116	0.00196389	0.00177834	0	0.00511747	0	0	0.0155287	0.0248171	0.0256897	0.0216926	0.0165127
Coproporphyrinogen.III_oxidase.2C_aerobic_1.14231	14231	Supernatant_Post	0.917	0.0012	Metabolites	coproporphyrinogen III oxidase catalyzes the aerobic oxidative decarboxylation of propionate groups of rings A and B of coproporphyrinogen-III to yield the vinyl groups in protoporphyrinogen-IX during heme synthesis, coenzyme transport and metabolism		306	347	0.0174983	0.00571338	0.0100058	0.00817815	0.0118488	0.0123239	0.00852421	0.0183743	0.0385174	0.0872988	0.0597104	0.06285	0.0736566	0.0797655
GTP_cyclohydrolase_1_2.24238	24238	Supernatant_Post	0.868	0.0003	Metabolites	folE, GTP cyclohydrolase I (GTP-CH-I) catalyzes the conversion of GTP into dihydroneopterin triphosphate		77	216	0.00468512	0.00611896	0.00535804	0.00262761	0.00475871	0.00879916	0.00513524	0.00737951	0	0.0285682	0.0516512	0.0193342	0.0267912	0.0220934
X1.2C4.dihydroxy.2.naphthoyl.CoA_synthase.27566	27566	Supernatant_Post	0.867	0.0018	Metabolites	1,4-dihydroxy-2-naphthoyl-CoA synthase converts o-succinylbenzoyl-CoA (OSB-CoA) to 1,4-dihydroxy-2-naphthoyl-CoA (DHNA-CoA); involved in menaquinone biosynthesis		81	277	0.00913345	0.00596433	0.00626717	0.00409793	0.00556614	0.00171536	0.00400438	0.00575442	0.0120628	0.0283525	0.0143845	0.0217771	0.0191504	0.0189509
Phosphomethylpyrimidine_synthase.4133	4133	Supernatant_Post	0.791	0.0108	Metabolites	Radical SAM ThiC family ;ThiC is found within the thiamine biosynthesis operon. ThiC is involved in pyrimidine biosynthesis. ThiC participates in the formation of 4-Amino-5-hydroxymethyl-2-methylpyrimidine from AIR, an intermediate in the de novo pyrimidine biosynthesis. Thic is a member of the radical SAM superfamily.		129	462	0.00547612	0.0114432	0.00876771	0.00491397	0.00889941	0.00205695	0.00240089	0	0	0.0169993	0.0224237	0.00703061	0.0229639	0.0216917
Nicotinate_phosphoribosyltransferase_pncB2.3387	3387	Supernatant_Post	0.781	0.0215	Metabolites	PncB, nicotinate phosphoribosyltransferase (NAPRTase) catalyzes the first and rate limiting step of the NAD salvage pathway, the formation of nicotinic acid mononucleotide (NAMN) and PPi from 5-phosphoribosy -1-pyrophosphate (PRPP) and nicotinic acid		93	462	0.00876179	0.00643682	0.00313132	0.00368548	0.00222485	0.00102847	0.0016006	0	0	0.00728539	0.0258735	0.00903936	0.0208763	0.0134282
Chromophore_lyase_CpcS.CpeS_1.6886	6886	Supernatant_Post	0.776	0.0239	Metabolites	CpcS/CpeS phycobiliprotein lyase family ;Phycobilin lyases covalently attach a chromophore to the Cys residue(s) of cyanobacterial phycobiliproteins. They include Synechococcus sp. PCC 7002 phycocyanobilin lyase CpcS which attaches a phycocyanobilin chromophore to C-phycocyanain beta subunit and to allophycocyanin alpha and beta subunits		140	188	0.0161487	0.0140606	0.00923408	0.0181137	0.0136686	0.0176919	0.0216336	0.00847858	0.0355466	0.0417748	0.0381497	0.0296183	0.0666931	0.0685366
Uroporphyrinogen_decarboxylase.42849	42849	Supernatant_Post	0.735	0.0468	Metabolites	Uroporphyrinogen decarboxylase (URO-D) is a dimeric cytosolic enzyme that decarboxylates the four acetate side chains of uroporphyrinogen III (uro-III) to create coproporphyrinogen III, without requiring any prosthetic groups or cofactors. This reaction is located at the branching point of the tetrapyrrole biosynthetic pathway, leading to the biosynthesis of heme, chlorophyll or bacteriochlorophy…		242	353	0.0329684	0.0131046	0.0131143	0.0128626	0.0101915	0.00538419	0.00733191	0.027093	0.028397	0.0492641	0.0541804	0.0709833	0.0341531	0.0270378
Putative_carboxymethylenebutenolidase.30570	30570	Supernatant_Post	0.734	0.0316	Metabolites	Dienelactone hydrolase [Secondary metabolites biosynthesis, transport and catabolism] ;		246	244	0.0373274	0.0203129	0.0142296	0.0372173	0.033701	0.0292103	0.0151532	0.0130654	0.0547768	0.0597761	0.068586	0.0570517	0.0592921	0.0606301
Urease_subunit_alpha.10289	10289	Supernatant_Post	0.95	0.0007	Nitrogen/Sulfur	Urease: urea -> carbon dioxide and ammonia		425	569	0.00711414	0.0121949	0.00864444	0.0079798	0.0171615	0.0167014	0.00649802	0.0168082	0.0234895	0.0502807	0.0700267	0.0497456	0.064412	0.0620634
Hydroxylamine_reductase.12571	12571	Supernatant_Post	0.866	0.0012	Nitrogen/Sulfur	hydroxylamine reductase contains a hybrid [Fe4-S2-O2] cluster; it catalyzes the reduction of hydroxylamine to form ammonia and water, Hybrid cluster protein (HCP), formerly known as prismane, is thought to play a role in nitrogen metabolism but its specific function is unknown		317	543	0.000931848	0.0139958	0.00692697	0.0198595	0.0179832	0.0131258	0.0102137	0	0.0184607	0.0371917	0.0278843	0.0401638	0.0461816	0.048337
Sulfite_reductase_.ferredoxin..12313	12313	Supernatant_Post	0.767	0.0281	Nitrogen/Sulfur	CysI, NADPH-dependent assimilatory sulfite reductase hemoprotein subunit ;, assimilatory sulfite reductase (NADPH) hemoprotein subunit is a component of the sulfite reductase complex that catalyzes the 6-electron reduction of sulfite to sulfide		494	637	0.0373339	0.0223049	0.0177144	0.0178199	0.021784	0.0156644	0.0162522	0.0275255	0.0262275	0.0510778	0.0387818	0.0356939	0.0529937	0.0337124
Ferredoxin..nitrite_reductase.28966	28966	Supernatant_Post	0.744	0.0275	Nitrogen/Sulfur	nirA,ferredoxin--nitrite reductase catalyzes the reduction of nitrite to ammonium in the second step of the nitrate- assimilation pathway		611	511	0.0366375	0.0129324	0.0101918	0.0211031	0.0462647	0.0241762	0.0159183	0.0218353	0.0784669	0.0779437	0.0888914	0.0708289	0.0943723	0.0915212
Ribonuclease_PH.51515	51515	Supernatant_Post	0.891	0.0012	Nuclease	ribonuclease PH, also called tRNA nucleotidyltransferase, is a phosphorolytic exoribonuclease that removes nucleotide residues following the -CCA terminus of tRNA and adds nucleotides to the ends of RNA molecules by using nucleoside diphosphates as substrates		147	239	0.00635138	0.00691263	0.00484242	0.00949897	0.00860152	0.00397619	0.0108291	0	0.0279614	0.0586794	0.0400119	0.0660113	0.048426	0.0419312
Ribonuclease_Z.13455	13455	Supernatant_Post	0.821	0.006	Nuclease	metallo-hydrolase domain ;Myxococcus xanthus Tar3 may function as an ammonium regulator/effector protein involved in biosynthesis of the antibiotic TA. Some are members of this subgroup are annotated as ribonucleases. Members of this subgroup belong to the MBL-fold metallo-hydrolase superfamily which is comprised mainly of hydrolytic enzymes which carry out a variety of biological functions. Beta…		310	295	0.0274437	0.0112008	0.00882715	0.0173155	0.0174217	0.020939	0.0213069	0.0270165	0.0566336	0.0627532	0.11886	0.0833664	0.0637541	0.0760313
Dihydroorotate_dehydrogenase.37224	37224	Supernatant_Post	0.96	0.0004	Nucleotides	catalyzes the oxidation of (S)-dihydroorotate to orotate. This is the fourth step and the only redox reaction in the de novo biosynthesis of UMP, the precursor of all pyrimidine nucleotides		154	338	0.00449107	0.00488792	0.00684815	0.00335836	0.00608214	0.00702891	0.00437559	0.0047159	0	0.0464713	0.0306501	0.0329482	0.0485096	0.0324734
Uncharacterized_oxidoreductase_MSMEG_1603.MSMEI_1564.9824	9824	Supernatant_Post	0.947	0.0005	Nucleotides	the catalytic domain of the inosine monophosphate dehydrogenase. IMPDH catalyzes the NAD-dependent oxidation of inosine 5'-monophosphate (IMP) to xanthosine 5' monophosphate (XMP). It is a rate-limiting step in the de novo synthesis of the guanine nucleotides. There is often a CBS domain inserted in the middle of this domain, which is proposed to play a regulatory role. IMPDH is a key enzyme in t…		1211	387	0.0601439	0.066597	0.0523344	0.0601294	0.0544485	0.0527949	0.0458589	0.0453067	0.0172681	0.211634	0.203859	0.172659	0.307788	0.240458
Adenylosuccinate_lyase.21256	21256	Supernatant_Post	0.934	0.0001	Nucleotides	ASL catalyzes two steps in the de novo purine biosynthesis: the conversion of 5-aminoimidazole-(N-succinylocarboxamide) ribotide (SAICAR) into 5-aminoimidazole-4-carboxamide ribotide (AICAR) and, the conversion of adenylsuccinate (SAMP) into adenosine monophosphate (AMP), purB		732	432	0.0128841	0.0229461	0.0227717	0.0170795	0.0321213	0.0285973	0.020541	0.00737951	0.0154694	0.110377	0.219518	0.124598	0.152933	0.117095
Probable_dihydroorotase.like_protein.17744	17744	Supernatant_Post	0.895	0.0059	Nucleotides	dihydroorotase family protein similar to dihydroorotase that catalyzes the reversible interconversion of carbamoyl aspartate to dihydroorotate, a key reaction in pyrimidine biosynthesis		56	432	0	0	0	0	0	0	0	0	0	0.0103884	0.00368937	0.0193342	0.0133956	0.0176747
Uncharacterized_sugar_kinase_slr0537.22233	22233	Supernatant_Post	0.889	0.0023	Nucleotides	adenosine kinase catalyzes the phosphorylation of adenosine or other ribofuranosyl-containing nucleoside analogs at the 5'-hydroxyl using ATP or GTP as the phosphate, The physiological function of AK is associated with the regulation of extracellular adenosine levels and the preservation of intracellular adenylate pools. Adenosine kinase is involved in the purine salvage pathway. donor		157	328	0.00308533	0.0110813	0.00882117	0.00519113	0.00470068	0.00144864	0.00338175	0.014579	0	0.0513087	0.0242959	0.0523438	0.029405	0.0349184
Bifunctional_purine_biosynthesis_protein_PurH.10667	10667	Supernatant_Post	0.822	0.0153	Nucleotides	purH, phosphoribosylaminoimidazolecarboxamide formyltransferase formylates 5-aminoimidazole-4-carboxamide-ribonucleotide which is then converted to inosine monophosphate by inosine monophosphate cyclohydrolase		802	515	0.0353704	0.0218144	0.0252816	0.0473888	0.0479013	0.0461315	0.034461	0.0154755	0.0389287	0.0925882	0.0572533	0.0666748	0.128286	0.142702
Adenine_phosphoribosyltransferase.42444	42444	Supernatant_Post	0.761	0.0278	Nucleotides	purine phosphoribosyltransferase family protein similar to adenine phosphoribosyltransferase and hypoxanthine/guanine phosphoribosyltransferase		104	170	0.0148822	0.0136057	0.0136157	0.016693	0.0181391	0.00838508	0.0108746	0.0281289	0	0.0593974	0.0328137	0.040943	0.0368774	0.0252645
malto.oligosyltrehalose_synthase.9947	9947	Supernatant_Post	0.867	0.0014	Osmoprotectant	malto-oligosyltrehalose synthase or (1->4)-alpha-D-glucan 1-alpha-D-glucosylmutase catalyzes the conversion of maltooligosaccharide into the non-reducing saccharide, maltooligosyl trehalose (alpha-maltooligosyl alpha-D-glucoside) by intramolecular transglycosylation, MTSase and maltooligosyl trehalose trehalohydrolase (MTHase) work together to produce trehalose		263	928	0.00708827	0.0035606	0.00436496	0.00428119	0.00830723	0.0025601	0.00358582	0.00687058	0.0144025	0.0211575	0.0266207	0.0190008	0.0176684	0.0226267
alpha.beta_hydrolase_fold.29768	29768	Supernatant_Post	0.985	0.0002	Peptidase/Protease	S9 Family Peptidase - prolyl oligopeptidase, serine protease, peptidase S9 family protein, a serine petidase which may cleave the prolyl bond of short peptides, similar to acylaminoacyl peptidase, a prolyl oligopeptidase, which removes acylated amino acid residues from the N terminus of oligopeptides		245	643	0.00472156	0.00411103	0.00359981	0.0044134	0.005595	0.00443379	0.00690023	0.00247896	0.00519655	0.0270455	0.0272658	0.0339175	0.0352494	0.0326556
Probable_cytosol_aminopeptidase.51528	51528	Supernatant_Post	0.956	0.0008	Peptidase/Protease	leucyl aminopeptidase is an M17 family metallopeptidase which catalyzes the removal of an amino acid from the N-terminus of a protein, They catalyze removal of amino acids from the N-terminus of a protein and play a key role in protein degradation and in the metabolism of biologically active peptides.		1621	487	0.0851981	0.0379953	0.040994	0.0303011	0.0590979	0.0614676	0.042516	0.0589148	0.0960562	0.214253	0.266726	0.221053	0.309942	0.281235
Peptidase_C39_like_family.24172	24172	Supernatant_Post	0.937	0.0004	Peptidase/Protease	Peptidase family C39 mostly contains bacteriocin-processing endopeptidases from bacteria. The cysteine peptidases in family C39 cleave the "double-glycine" leader peptides from the precursors of various bacteriocins. Bacteriocins are antibiotic proteins secreted by some species of bacteria that inhibit the growth of other bacterial species. The bacteriocin is synthesized as a precursor with an N-…		793	899	0.0270163	0.0183773	0.016092	0.0252531	0.026869	0.0227271	0.0217977	0.0230497	0.0185839	0.0480479	0.0443217	0.0526475	0.0488143	0.0658231
Prolyl_endopeptidase.39204	39204	Supernatant_Post	0.887	0.0034	Peptidase/Protease	prolyl oligopeptidase family protein can cleave the prolyl bond of short peptides, similar to prolyl endopeptidase (PE) that cleaves peptide bonds on the C-terminal side of prolyl residues within peptides that are up to approximately 30 amino acids long		249	683	0.0111126	0.00580539	0.00423623	0.00498592	0.00451485	0.00417412	0.00324806	0.00233378	0.00978443	0.0271042	0.0116677	0.0312517	0.0331851	0.0342367
PDZ_domain.45306	45306	Supernatant_Post	0.868	0.0017	Peptidase/Protease	M61 family metallopeptidase is a glycyl aminopeptidase, with a preference for substrates with an N-terminal glycine or alanine; contains HEXXH motif in its active site and a C-terminal PDZ domain		57	570	0	0	0	0	0	0.00166721	0.000648662	0.00559289	0	0.00885751	0.00699039	0.00895478	0.0135366	0.00920946
Metalloprotease_slr1322.3439	3439	Supernatant_Post	0.866	0.0097	Peptidase/Protease	TldD, pmbA, Predicted Zn-dependent protease or its inactivated homolog, modulate activity of DNA gyrase		322	489	0.00413901	0.00472999	0.0100587	0.0127673	0.0178671	0.00874518	0.00604888	0.00651932	0.0136662	0.0344157	0.0228152	0.0578839	0.0611432	0.0761206
Peptidase_C10_family.10301	10301	Supernatant_Post	0.859	0.004	Peptidase/Protease	uncharacterized C39 family peptidase; C39 mostly contains bacteriocin-processing endopeptidases that cleaves the double-glycine leader peptide from the precursors of various bacteriocins		117	263	0.0211632	0.00502545	0.0143017	0.0107902	0.00781659	0.00542001	0.00421754	0.00606074	0.0127049	0.0213299	0.0303005	0.031758	0.0311716	0.0308468
Metalloprotease_PmbA.3441	3441	Supernatant_Post	0.841	0.0036	Peptidase/Protease	TldD, pmbA, Predicted Zn-dependent protease or its inactivated homolog, modulate activity of DNA gyrase		332	446	0.0249593	0.0229667	0.0181645	0.0152708	0.0161327	0.0138498	0.0132641	0	0	0.0339604	0.0482431	0.0364142	0.0616319	0.0534997
Oligoendopeptidase_F_homolog.7087	7087	Supernatant_Post	0.831	0.0164	Peptidase/Protease	PepF, gluzincin family metallopeptidase is a zinc-dependent peptidase that contains an HEXXH motif as part of its active site; This enzyme hydrolyzes peptides containing between 7 and 17 amino acids with fairly broad specificity. The PepF gene is duplicated in L. lactis on the plasmid that bears it, while a shortened second copy is found in Bacillus subtilis. Most bacterial PepFs are cytoplasmic …		57	599	0.00337892	0.00165488	0.00241515	0	0.000857998	0.000793246	0.00185177	0	0	0.00374608	0.00399117	0.00852124	0.00724571	0.010357
Bacterial_transglutaminase.like_N.terminal_region.6202	6202	Supernatant_Post	0.79	0.0221	Peptidase/Protease	YebA, Transglutaminase-like enzyme, putative cysteine protease, Transglutaminases are enzymes that establish covalent links between proteins. A subset of transglutaminase homologues appear to catalyse the reverse reaction, the hydrolysis of peptide bonds. Proteins with this domain are both extracellular and intracellular, and it is likely that the eukaryotic intracellular proteins are involved in…		104	295	0.00857616	0.00896064	0.00490397	0.00577183	0.0121952	0.00644277	0.00752009	0	0.0113267	0.0247209	0.00810411	0.0204484	0.029425	0.0291184
RTX_calcium.binding_nonapeptide_repeat_.4_copies..24604	24604	Supernatant_Post	0.78	0.014	Peptidase/Protease	Ca2+-binding protein, RTX toxin-related [Secondary metabolites biosynthesis, transport and catabolism] ; Uncharacterized conserved protein YfaP, DUF2135 family [Function unknown] ;Peptidase M10 serralysin C terminal ;Serralysins are peptidases related to mammalian matrix metallopeptidases (MMPs). The peptidase unit is found at the N terminal while this domain at the C terminal forms a corkscrew a…		449	382	0.051659	0.0198946	0.0174207	0.019315	0.0309441	0.0323404	0.0222617	0.0500725	0.0437354	0.064615	0.0521534	0.0777416	0.0845818	0.0774542
Xaa.Pro_aminopeptidase.18165	18165	Supernatant_Post	0.752	0.0298	Peptidase/Protease	PepP, Also known as Xaa-Pro dipeptidase, X-Pro dipeptidase, proline dipeptidase., imidodipeptidase, peptidase D, gamma-peptidase. Catalyses hydrolysis of Xaa-Pro dipeptides; also acts on aminoacyl-hydroxyproline analog		98	443	0.00685318	0.00447526	0.00130625	0.0102495	0.00348041	0.0064355	0.00166924	0.00719627	0	0.0101305	0.00719552	0.0146643	0.0206831	0.0193903
Allophycocyanin_alpha_chain.9936	9936	Supernatant_Post	0.849	0.0034	Pigment	Allophycocyanin		16358	161	3.84052	3.17494	2.92389	3.27847	2.89531	2.91586	2.5629	2.74243	1.70182	4.13937	4.57849	5.46161	5.40051	5.48652
Phycobiliprotein_beta_chain.24559	24559	Supernatant_Post	0.723	0.0472	Pigment	Phycobilisome		5589	168	1.46075	0.894897	0.792225	1.3108	1.034	1.08324	0.869323	1.24292	0.556897	1.61948	1.6365	1.6296	1.59312	1.56516
Adenosylhomocysteinase.26227	26227	Supernatant_Post	0.945	0.0006	Regulator	adenosylhomocysteinase catalyzes the hydrolysis of S-adenosyl-L-homocysteine to form L-homocysteine and adenosine and may play a key role in regulating the intracellular concentration of adenosylhomocysteine. Since AdoHyc is a potent inhibitor of S-adenosyl-L-methionine dependent methyltransferases, AdoHycase plays a critical role in the modulation of the activity of various methyltransferases		1013	425	0.0464323	0.0357635	0.041528	0.0454051	0.0423245	0.0190062	0.0200093	0.0525074	0.00786208	0.122755	0.180007	0.230372	0.203109	0.18415
Phenylalanine..tRNA_ligase_beta_subunit.24562	24562	Supernatant_Post	0.945	0.0006	Translation	phenylalanine--tRNA ligase subunit beta is part of the enzyme complex that catalyzes the attachment of phenylalanine to tRNA(Phe)		321	811	0.00935869	0.00937083	0.00535144	0.00909781	0.0107731	0.00351532	0.00273542	0	0	0.0325103	0.0314438	0.0297522	0.0297313	0.0264794
Proline..tRNA_ligase.9770	9770	Supernatant_Post	0.935	0.0006	Translation	Proline tRNA ligase		229	603	0.00755214	0.00547966	0.00719737	0.00752986	0.00511384	0.000787984	0.00245265	0	0	0.0269789	0.021145	0.0353979	0.0271911	0.0403617
Methionyl.tRNA_formyltransferase.32457	32457	Supernatant_Post	0.874	0.0005	Translation	tRNA		63	330	0.00306663	0.00300385	0.00350708	0.00859944	0.00467219	0.00143986	0.00336125	0	0	0.0118995	0.016904	0.00984286	0.0116907	0.0187995
Leucine..tRNA_ligase.12621	12621	Supernatant_Post	0.784	0.0216	Translation	Leucine tRNA ligase		141	861	0.00763985	0.00498898	0.00436858	0.00329595	0.00179073	0.00220745	0.00128828	0	0	0.0175916	0.0138833	0.00916184	0.00952163	0.00609686
Cysteine..tRNA_ligase.29820	29820	Supernatant_Post	0.766	0.0284	Translation	Cysteine tRNA ligase		51	476	0.00106301	0.004165	0.00243138	0	0.00107971	0	0.00077676	0	0	0.0129637	0.0184158	0.00194967	0.00810491	0.00601535
Predicted_ATPase_of_the_ABC_class.27435	27435	Supernatant_Post	0.851	0.0066	Transport	ABC-ATPase		75	568	0.005345	0.00349039	0.00152817	0.00399692	0.00180965	0.00167308	0	0	0	0.0128392	0.01403	0.00898631	0.0101882	0.00504103
hypothetical_protein.28961	28961	Supernatant_Post	0.788	0.0188	Transport	OprB: carbohydrate selective porin, iron uptake porin ;Proteins of this family have typical porin structures. It has been reported that Synechococcus outer membrane (Som) porins (SomA and SomB) are involved in iron uptake in cyanobacterium Synechococcus.		2002	521	0.0844941	0.0723	0.0777482	0.148155	0.111469	0.114913	0.109289	0.152973	0.160335	0.245494	0.290618	0.18258	0.218444	0.181361
Rieske_.2Fe.2S._domain.11842	11842	Supernatant_Post	0.953	0.0008	Unknown	contains ferredoxin subunit of nitrite reductase or a ring-hydroxylating dioxygenase [Inorganic ion transport and metabolism, Secondary metabolites biosynthesis, transport and catabolism]		59	581	0.000870901	0	0	0	0	0	0.000636381	0.0027435	0	0.0135175	0.00822964	0.00798658	0.0107903	0.0106778
Putative_nickel_insertion_protein.19836	19836	Supernatant_Post	0.941	0.0007	Unknown	DUF111, no known function, annotated as: nickel pincer cofactor biosynthesis protein LarC		51	410	0.00493652	0.00161182	0	0	0	0.00115891	0	0	0	0.0123141	0.00777467	0.0113176	0.0129382	0.0116395
Domain_of_unknown_function_.DUF3598..24244	24244	Supernatant_Post	0.923	0.0003	Unknown	Duf3598		54	273	0	0.00484137	0.00211967	0.00415797	0.00188257	0.00522148	0	0	0	0.0164388	0.0116762	0.0152974	0.0229639	0.0139844
FAD_binding_domain.4125	4125	Supernatant_Post	0.919	0.0012	Unknown	FAD dependent oxidoreductase		66	582	0.000869404	0.00227095	0.00149141	0.000975195	0.00176612	0.00244925	0.00127058	0	0	0.0115665	0.0123233	0.00478371	0.0107717	0.00819961
hypothetical_protein.19514	19514	Supernatant_Post	0.907	0.0002	Unknown	hypothetical protein, cyanobacterial hits		141	253	0.00999987	0.0104482	0.0102925	0.00448667	0.0162511	0	0.00730707	0.00630029	0	0.0288248	0.0314982	0.0421837	0.0476524	0.0603595
hypothetical_protein.4157	4157	Supernatant_Post	0.882	0.0016	Unknown	hypothetical protein, cyanobacterial hits, annotated as "antibiotic biosynthesis monooxygenase"		390	111	0.109404	0.0684662	0.101658	0.0818109	0.0787116	0.0556487	0.0965981	0.129241	0.12041	0.23753	0.2082	0.22992	0.152058	0.214963
FAD_dependent_oxidoreductase.24610	24610	Supernatant_Post	0.871	0.0008	Unknown	FAD dependent oxidoreductase, S layer homology domain		209	941	0.00752806	0.00280913	0.00338223	0.00784094	0.00710014	0.00100989	0.00314336	0.00677566	0	0.0149037	0.0118562	0.0162728	0.0174243	0.0152142
Pentapeptide_repeats_.8_copies..27569	27569	Supernatant_Post	0.831	0.0153	Unknown	Uncharacterized protein YjbI, contains pentapeptide repeats, type III secretion system effector PipB ;		76	166	0.0121926	0.00995252	0.00871489	0.00683811	0.0123841	0	0.00445467	0	0	0.0574493	0.0192025	0.0195671	0.040671	0.0344977
hypothetical_protein.11854	11854	Supernatant_Post	0.825	0.0047	Unknown	haloacid dehalogenase superfamily, haloacid dehalogenase-like hydrolase ;This family is structurally different from the alpha/beta hydrolase family (pfam00561).		198	256	0.0276715	0.00258143	0.0090417	0.0110852	0.0200758	0.0167047	0.00866572	0.0186794	0.0391568	0.0504001	0.0466936	0.0471271	0.0696991	0.0689728
Protein_of_unknown_function_.DUF3386..22873	22873	Supernatant_Post	0.824	0.0069	Unknown	DUF3386		359	265	0.0152753	0.00872817	0.0076428	0.00214175	0.019394	0.00537911	0.00837142	0.0842099	0.025218	0.12913	0.0631509	0.131327	0.127385	0.133261
hypothetical_protein.18184	18184	Supernatant_Post	0.782	0.038	Unknown	Hypothetical, DUF4382		74	281	0	0	0	0	0	0	0	0.0056725	0.011891	0.0179672	0.00283596	0.031375	0.0343233	0.0390605
hypothetical_protein.24182	24182	Supernatant_Post	0.751	0.0264	Unknown	Uncharacterized membrane protein YqiK, contains Band7/PHB/SPFH domain, flotillin domain - cell signaling?		397	729	0.022211	0.00679884	0.00635027	0.0132354	0.0260848	0.0117322	0.0213018	0	0.00458352	0.0400147	0.0480985	0.0299163	0.0264605	0.0235663
Chlorinase_MJ1651.5971	5971	Supernatant_Post	0.703	0.0321	Unknown	S-adenosyl-l-methionine hydroxide adenosyltransferase ;This is a family of proteins, previously known as DUF62, found in archaebacteria and bacteria. The structure of proteins in this family is similar to that of a bacterial fluorinating enzyme.		146	264	0.0191664	0.0150193	0.0197273	0.0171989	0.0175207	0	0.0154057	0	0	0.0382483	0.0603715	0.0281224	0.0237468	0.0198841
hypothetical_protein.24623	24623	Supernatant_Post	0.696	0.0447	Unknown	atypical SDR (short-chain dehydrogenase/reductase) family NAD(P)-dependent oxidoreductase; atypical SDRs generally lack the catalytic residues characteristic of the SDRs, and their glycine-rich NAD(P)-binding motif is often different from the forms normally seen in classical or extended SDRs		402	293	0.0397196	0.032704	0.0315997	0.0348674	0.0456057	0.025947	0.051738	0.0272009	0.0456161	0.0631815	0.155029	0.0744333	0.0658351	0.0504906
Probable_branched.chain.amino.acid_aminotransferase.22170	22170	Supernatant_Pre	0.905	0.0001	Amino Acids	branched-chain-amino-acid transaminase catalyses the transamination of the branched-chain amino acids leucine, isoleucine and valine to their respective alpha-keto acids, alpha-ketoisocaproate, alpha-keto-beta-methylvalerate and alpha-ketoisovalerate		84	355	0.00570133	0.00372308	0.00489016	0.00479631	0.00434316	0.00133846	0.00416606	0.0314305	0.028237	0.0110615	0.011224	0.0169923	0.0149427	0.0174756
Acetylornithine_aminotransferase.28275	28275	Supernatant_Pre	0.9	0.0006	Amino Acids	aspartate aminotransferase family protein such as glutamate-1-semialdehyde 2,1-aminomutase or succinylornithine transaminase, involved in transamination or decarboxylation of various substrates		85	413	0.00612583	0.00400029	0.00560454	0.00549698	0.00248882	0.00460198	0.00716199	0.0270165	0.0485431	0.0217327	0.0077182	0.00786475	0.00583828	0.00462196
Glutathione_hydrolase_proenzyme.23622	23622	Supernatant_Pre	0.898	0.0001	Amino Acids	Gamma-glutamyltranspeptidase [Amino acid transport and metabolism] ; gamma-glutamyltransferase family protein exhibits gamma-glutamyltranspeptidase and/or cephalosporin acylase and/or glutathione hydrolase activity, all involving the hydrolytic splitting of a peptide-like C-N bond		170	573	0.00529836	0.00172997	0	0.00198102	0.00448465	0.00248772	0.0019358	0.0834541	0.192436	0.0146852	0.00834454	0.0137667	0.019357	0.0199882
Beta.lactamase_superfamily_domain.18164	18164	Supernatant_Pre	0.976	0.0011	Carbohydrate	MBL fold metallo-hydrolase is most likely a hydrolytic enzyme, L-ascorbate metabolism protein UlaG, beta-lactamase superfamily		99	258	0.0156897	0.00384214	0.0044858	0.00879943	0.00996009	0.00736674	0.00429927	0.0864947	0.103609	0.0130459	0.027799	0.00899264	0.0224299	0.0258955
Carbon_dioxide.concentrating_mechanism_protein_CcmK_homolog_4.14186	14186	Supernatant_Pre	0.835	0.0192	Carbon Fixation	carbon dioxide-concentrating mechanism protein CcmK may be involved in the formation of the carboxysome, a polyhedral inclusion where RuBisCO is sequestered		82	118	0.0171523	0.014001	0.0171639	0.0240493	0.0261326	0.0201337	0.025067	0.0675413	0.0849504	0.0522943	0.0742877	0.0157295	0.020434	0.0121326
Putative_peptidoglycan_binding_domain.2085	2085	Supernatant_Pre	0.861	0.0026	Cell Wall/Division	Peptidoglycan-binding (PGRP) domain of peptidoglycan hydrolases [Cell wall/membrane/envelope biogenesis] ;This domain is found at the N or C-terminus of a variety of enzymes involved in bacterial cell wall degradation. This domain may have a general peptidoglycan binding function		425	373	0.0515489	0.0292332	0.0232709	0.0380404	0.0454693	0.0331207	0.0287464	0.076921	0.0895813	0.0375989	0.0491388	0.055981	0.0543007	0.0614114
Small.conductance_mechanosensitive_channel_MscMJ.18174	18174	Supernatant_Pre	0.732	0.0259	Cell Wall/Division	mechanosensitive ion channel family protein is a conductance mechanosensitive channel that opens in response to stretch forces in the membrane lipid bilayer, and may be anion or cation selective		84	362	0.00419332	0.00730218	0.00319707	0.010975	0.00993808	0.00918807	0.0112351	0.0132097	0.0184607	0.0123972	0.0132084	0.0102546	0.00666081	0.0065914
Thioredoxin.9822	9822	Supernatant_Pre	0.787	0.0229	Detox	thioredoxin is a thiol disulfide reductase that catalyzes the reduction of protein disulfide bonds using an active site dithiol, present in a CXXC motif		728	107	0.65259	0.450858	0.262294	0.312955	0.0336223	0	0.00345549	0.983199	0.749469	0.325051	0.595816	0.151782	0.0405624	0.0178399
Vitamin_K_epoxide_reductase_homolog.29763	29763	Supernatant_Pre	0.921	0.002	Metabolites	vitamin K epoxide reductase (VKOR) family protein similar to human VKOR complex subunit 1 (VKORC1), an integral membrane protein and the catalytic subunit of the VKOR complex that reduces inactive vitamin K 2,3-epoxide to active vitamin K		80	298	0.00169796	0.00221761	0.0048546	0.00380915	0.0137971	0.00797239	0.00992584	0.0427912	0.0336381	0.0131773	0.0187192	0.00778558	0.0113278	0.0192168
RTX_calcium.binding_nonapeptide_repeat_.4_copies..15799	15799	Supernatant_Pre	0.91	0.001	Metabolites	Ca2+-binding protein, RTX toxin-related [Secondary metabolites biosynthesis, transport and catabolism] ; peptidase, serralysin?		288	858	0.0100255	0	0	0.00595346	0.00778698	0.00609172	0.0073258	0.05016	0.0545214	0.0202683	0.0306501	0.0232551	0.0185478	0.0222479
Biotin_carboxyl_carrier_protein_of_acetyl.CoA_carboxylase.15724	15724	Supernatant_Pre	0.905	0.0001	Metabolites	AccB, Biotin carboxyl carrier protein [Coenzyme transport and metabolism, Lipid transport and metabolism] ;acetyl-CoA carboxylase biotin carboxyl carrier protein is a component of the acetyl coenzyme A carboxylase complex; first, biotin carboxylase catalyzes the carboxylation of the carrier protein and then the transcarboxylase transfers the carboxyl group to form malonyl-CoA		149	159	0.0381882	0.0187032	0.025476	0.0178479	0.0226263	0.0119536	0.00697618	0.150375	0.105075	0.0705629	0.0651557	0.0350204	0.0515605	0.0390178
X6.2C7.dimethyl.8.ribityllumazine_synthase.12572	12572	Supernatant_Pre	0.798	0.0101	Metabolites	6,7-dimethyl-8-ribityllumazine synthase catalyzes the formation of 6,7-dimethyl-8-ribityllumazine by condensation of 5-amino-6-ribitylamino-2,4(1H,3H)-pyrimidinedione with 3,4-dihydroxy-2-butanone in riboflavin biosynthesis pathway		153	185	0.0492318	0.0160747	0.0140757	0.00306791	0.0138903	0.0102736	0.0119915	0.103393	0.0722461	0.0242584	0.0215379	0.0702301	0.054741	0.0593297
hypothetical_protein.13723	13723	Supernatant_Pre	0.937	0.0086	Mobility	hormogonium polysaccharide biosynthesis protein HpsA ;		838	1665	0.0118521	0.00674739	0.00538701	0.0184075	0.0191377	0.0202618	0.0190976	0.0526538	0.0602051	0.0262799	0.0201021	0.0250822	0.0220123	0.0257955
Deaminated_glutathione_amidase.8277	8277	Supernatant_Pre	0.719	0.0164	Nitrogen/Sulfur	carbon-nitrogen hydrolase family protein similar to nitrilase, which is involved in the reduction of organic nitrogen compounds and ammonia production, breaks carbon-nitrogen bonds and depends on a Glu-Lys-Cys catalytic triad		78	270	0.0074962	0.0146855	0.0107161	0.0126125	0.00761394	0	0.0027388	0.0177108	0.0866284	0.0228546	0.00590299	0.0103116	0.0107165	0.00883736
Formamidase.13743	13743	Supernatant_Pre	0.707	0.0374	Nitrogen/Sulfur	Acetamidase/Formamidase family ;This family includes amidohydrolases of formamide EC:3.5.1.49 and acetamide.		90	395	0.00256199	0.00585561	0.00585994	0.00431061	0.0143123	0.00842046	0.00655231	0.0121061	0.0338368	0.00568076	0.0100874	0.00939788	0.00610433	0.0193303
S.methyl.5..thioadenosine_phosphorylase.12872	12872	Supernatant_Pre	0.834	0.0061	Nucleotides	Purine nucleoside phosphorylase [Nucleotide transport and metabolism] ;		61	290	0.0017448	0.00455757	0.00399082	0.00587134	0.00177221	0.00327693	0.00637479	0.0219858	0.023044	0.00967199	0.00549589	0.0208009	0.00831452	0.0164558
Phosphoribosylamine..glycine_ligase.3374	3374	Supernatant_Pre	0.794	0.0107	Nucleotides	phosphoribosylamine--glycine ligase catalyzes the second step of the de novo purine biosynthetic pathway; the conversion of phosphoribosylamine, glycine, and ATP to glycinamide ribonucleotide (GAR), ADP, and Pi		106	378	0.0107089	0.0157345	0.0130124	0.00600596	0.00271926	0	0	0.0253012	0.0441982	0.023745	0.0252985	0.0122757	0.00893041	0.00126248
Uncharacterized_zinc_protease_y4wA.3479	3479	Supernatant_Pre	0.956	0.0001	Peptidase/Protease	Predicted Zn-dependent peptidase, pplQ		271	521	0.00776957	0.00507368	0.00277672	0.00435749	0.0078916	0.00638403	0.00212901	0.11014	0.109028	0.0366088	0.0244731	0.0356254	0.0398012	0.0384705
Carboxyl.terminal.processing_protease.15719	15719	Supernatant_Pre	0.881	0.0002	Peptidase/Protease	C-terminal processing protease CtpA/Prc, contains a PDZ domain [Posttranslational modification, protein turnover, chaperones, ail specific protease ;tail specific protease		133	431	0.012914	0.00229993	0.00067131	0.0026337	0.00596219	0.00110245	0.00343144	0.0406815	0.0697737	0.0195235	0.0129428	0.0215323	0.0279723	0.0210374
Met.zincin.21144	21144	Supernatant_Pre	0.831	0.0074	Peptidase/Protease	DUF5117, Met-zincin ;This is a family of uncharacterized proteins that carry the highly characteristic met-zincin mmotif HExxHxxGxxH, the extended zinc-binding domain of metallopeptidases.		252	953	0.00902611	0.0017336	0.00273243	0.0166755	0.0172572	0.0199435	0.0120271	0.028434	0.0315556	0.0200138	0.00167241	0.00389524	0.00556628	0.00450678
Probable_peptidyl.prolyl_cis.trans_isomerase_sll0227.40403	40403	Supernatant_Pre	0.978	0.0006	Protein Folding	ppiB, Peptidyl-prolyl cis-trans isomerase (rotamase) - cyclophilin family [Posttranslational modification, protein turnover, chaperones]. peptidylprolyl isomerase (PPIase) accelerates the folding of proteins; it catalyzes the cis-trans isomerization of proline imidic peptide bonds in oligopeptides		76	248	0.00408059	0.00799412	0.0105	0.00457712	0.00414468	0.00191595	0.0104361	0.0707005	0.0808399	0.024882	0.0224933	0.0112263	0.00583358	0.00577279
Cyclophilin_type_peptidyl.prolyl_cis.trans_isomerase.CLD.27188	27188	Supernatant_Pre	0.794	0.0002	Protein Folding	cyclophilin and COG2931 domain-containing protein, Peptidyl-prolyl cis-trans isomerase (rotamase) - cyclophilin family [Posttranslational modification, protein turnover, chaperones] ; Ca2+-binding protein, RTX toxin-related [Secondary metabolites biosynthesis, transport and catabolism] ;		746	440	0.0574992	0.0270347	0.0217001	0.0438572	0.0665787	0.0669536	0.0478978	0.10868	0.182257	0.0956208	0.0923684	0.0822582	0.0953525	0.0780901
hypothetical_protein.17527	17527	Supernatant_Pre	0.694	0.0477	Transcription	Sm family protein such as eukaryotic LSm (Sm-like proteins) and bacterial LSm-related Hfq proteins, that have an Sm fold consisting of a five-stranded beta-sheet and an alpha-helix at the N-terminus, and are involved in processes associated with RNA processing and gene expression regulation		75	76	0.00665781	0	0.00380703	0.0149359	0.0743861	0.0437642	0.0389197	0.06292	0.131897	0.0442875	0.0629135	0.0732664	0.0571076	0.0376751
X30S_ribosomal_protein_S13.8317	8317	Supernatant_Pre	0.852	0.0134	Translation	ribosome		198	127	0.155384	0.0910616	0.0455645	0.04469	0.0242807	0.0224482	0.0145566	0.313774	0.184171	0.0530055	0.112947	0.0328833	0.0189859	0.00375762
Manganese.binding_lipoprotein_MntA.23644	23644	Supernatant_Pre	0.852	0.0013	Transport	TroA family protein; most TroA-like proteins are encoded by ABC-type operons and appear to function as periplasmic components of ABC transporters in metal ion uptake. ABC-type Zn uptake system ZnuABC, Zn-binding component ZnuA [Inorganic ion transport and metabolism] ;		154	314	0.00805722	0.00420922	0.00460724	0.00361505	0.0278248	0.0226985	0.0235502	0.0456871	0.0638481	0.0285847	0.027917	0.0162555	0.0168938	0.0334356
prepilin.type_N.terminal_cleavage.methylation_domain.26636	26636	Supernatant_Pre	0.851	0.0108	Transport	Type IV pilin-like G and H, putative ;Pilin_GH is a family from Cyanobacteria. All the proteins are putatively annotated as being general secretion pathway proteins G and H, and are likely to be pilins of the type IV secretory pathway.		88	186	0	0	0.00311112	0	0.00552624	0.00255459	0.00397567	0.214244	0.0898221	0.0965119	0.0342754	0.00997893	0.0129635	0.00513137
hypothetical_protein.17029	17029	Supernatant_Pre	0.804	0.0069	Transport	Carbohydrate-selective porin, OprB family ;, iron uptake porin ;Proteins of this family have typical porin structures. It has been reported that Synechococcus outer membrane (Som) porins (SomA and SomB) are involved in iron uptake in cyanobacterium Synechococcus.		1097	543	0.0475242	0.041379	0.0559486	0.0867546	0.0785581	0.0761297	0.0871573	0.126226	0.116918	0.0919462	0.0645742	0.101691	0.0737129	0.0834911
Phosphate.binding_protein_PstS.6206	6206	Supernatant_Pre	0.779	0.0151	Transport	ABC-type phosphate transport system, periplasmic component [Inorganic ion transport and metabolism] ;, type 2 periplasmic-binding protein (PBP2) is typically comprised of two globular subdomains connected by a flexible hinge; it binds its ligand in the cleft between these domains in a manner resembling a Venus flytrap; similar to the ligand-binding domains found in solute binding proteins that se…		111	362	0.00279554	0.00365109	0.0023978	0.00783927	0.015617	0.0170636	0.00919237	0.0264195	0.027691	0.0108476	0.00660418	0.0153819	0.0199824	0.023729
Iron.utilization_periplasmic_protein.3366	3366	Supernatant_Pre	0.776	0.0117	Transport	ABC-type Fe3+ transport system, periplasmic component [Inorganic ion transport and metabolism] ;, iron ABC transporter substrate-binding protein serves as the initial receptor in the iron uptake pathway		92	344	0	0.0028816	0.00420544	0.00659957	0.00896408	0.00414379	0.00859855	0.0231682	0.0777066	0.0260919	0.00463316	0.0175357	0.0168224	0.00971082
Domain_of_Unknown_Function_.DUF928..9813	9813	Supernatant_Pre	0.991	0.0028	Unknown	DUF928		82	276	0.0164998	0.00478875	0.00314494	0.00411278	0	0	0	0.179033	0.157384	0.0325203	0.00288733	0.0050437	0	0
Tetratricopeptide_repeat.42453	42453	Supernatant_Pre	0.991	0.0012	Unknown	putative PEP-CTERM system TPR-repeat lipoprotein ;This protein family occurs in strictly within a subset of Gram-negative bacterial species with the proposed PEP-CTERM/exosortase system, analogous to the LPXTG/sortase system common in Gram-positive bacteria. This protein occurs in a species if and only if a transmembrane histidine kinase (TIGR02916) and a DNA-binding response regulator (TIGR02915…		140	303	0.00834973	0.00218101	0.000954899	0.00187315	0.00169617	0.00156817	0	0.263032	0.264664	0.0685019	0.0210404	0.00918852	0.00477468	0.00157498
Type_IV_pilin.like_G_and_H.2C_putative.27178	27178	Supernatant_Pre	0.985	0.0014	Unknown	Type IV pilin-like G and H, putative ;Pilin_GH is a family from Cyanobacteria. All the proteins are putatively annotated as being general secretion pathway proteins G and H, and are likely to be pilins of the type IV secretory pathway		52	295	0	0	0	0	0	0	0	0.124276	0.10194	0.0285242	0	0.00471885	0.00326944	0
hypothetical_protein.4269	4269	Supernatant_Pre	0.982	0.0002	Unknown	Hypothetical protein, cyanobacteria hits		659	585	0.0198938	0.00395379	0.00346212	0.00873174	0.0166921	0.021118	0.0120086	0.340593	0.314147	0.0863039	0.0544892	0.0610762	0.0634746	0.0693393
PEP.CTERM_protein.sorting_domain.19830	19830	Supernatant_Pre	0.98	0.0036	Unknown	this model describes a 25-residue domain that includes a near-invariant Pro-Glu-Pro (PEP) motif, a thirteen residue strongly hydrophobic sequence likely to span the membrane, and a five-residue strongly basic motif that often contains four Arg residues. PEP-CTERM proteins frequently are poorly conserved, Ser/Thr-rich proteins and may become extensively modified proteinaceous constituents of extra…		67	231	0	0.00143041	0.00250506	0	0.0177988	0.0164556	0.00320119	0.0897042	0.0867892	0.0291416	0.0103494	0.0100437	0.00835052	0.00619763
Domain_of_Unknown_Function_.DUF928..9951	9951	Supernatant_Pre	0.975	0.0001	Unknown	DUF928		196	247	0.00614567	0	0	0.00229783	0.00624219	0.00961851	0.00598765	0.27104	0.229974	0.0658635	0.029037	0.060116	0.0507624	0.0483014
Haem.binding_uptake.2C_Tiki_superfamily.2C_ChaN.4336	4336	Supernatant_Pre	0.975	0.0002	Unknown	DUF4336 domain-containing protein may be distantly related to metallo-hydrolases/oxidoreductases		66	301	0	0	0	0.00188559	0.00341489	0.00157859	0.00122836	0.105912	0.0777066	0.0186371	0.00529504	0.0123328	0.0096128	0.0126835
PEP.CTERM_protein.sorting_domain.17772	17772	Supernatant_Pre	0.971	0.0003	Unknown	this model describes a 25-residue domain that includes a near-invariant Pro-Glu-Pro (PEP) motif, a thirteen residue strongly hydrophobic sequence likely to span the membrane, and a five-residue strongly basic motif that often contains four Arg residues. PEP-CTERM proteins frequently are poorly conserved, Ser/Thr-rich proteins and may become extensively modified proteinaceous constituents of extra…		156	262	0.00772509	0.0100893	0.00552165	0.0108314	0.0215777	0.0181357	0.00564485	0.139929	0.191301	0.0256935	0.00912485	0.0318793	0.0276093	0.0418931
PEP.CTERM_protein.sorting_domain.24204	24204	Supernatant_Pre	0.967	0.0025	Unknown	this model describes a 25-residue domain that includes a near-invariant Pro-Glu-Pro (PEP) motif, a thirteen residue strongly hydrophobic sequence likely to span the membrane, and a five-residue strongly basic motif that often contains four Arg residues. PEP-CTERM proteins frequently are poorly conserved, Ser/Thr-rich proteins and may become extensively modified proteinaceous constituents of extra…		186	302	0.0100528	0.0142235	0.0105387	0.0112761	0.0170179	0.0236004	0.0171402	0.126673	0.110642	0.0612986	0.0131938	0.0261204	0.0191619	0.0158019
Bacterial_Ig_domain.19529	19529	Supernatant_Pre	0.961	0.0003	Unknown	Ca2+-binding protein, RTX toxin-related [Secondary metabolites biosynthesis, transport and catabolism] ; Bacterial Ig domain ;This entry represents a wide variety of bacterial Ig domains.		304	1085	0.00326447	0.00304538	0.00213334	0.0026155	0.00473678	0.00350344	0.00170386	0.0675786	0.0677515	0.0336068	0.00661026	0.0136854	0.0177785	0.0162738
Domain_of_unknown_function_.DUF4384..24170	24170	Supernatant_Pre	0.955	0.0023	Unknown	Caspase domain, Domain of unknown function (DUF4384) ;This presumed domain is functionally uncharacterized.		59	759	0.00733324	0.00174136	0.000762409	0.000747778	0	0.000626027	0.000487138	0.0273013	0.0264141	0.0140429	0	0	0	0.000628745
Bacterial_SH3_domain.34066	34066	Supernatant_Pre	0.943	0.0118	Unknown	Src Homology 3 (SH3) domain-containing protein plays versatile and diverse roles in the cell, including the regulation of enzymes, changing the subcellular localization of signaling pathway components, and mediating the formation of multiprotein complex assemblies, among others		128	194	0.0547725	0.04769	0.0462338	0.0175535	0	0	0	0.156111	0.137789	0.023133	0.00410775	0.0119593	0.00248579	0
hypothetical_protein.10247	10247	Supernatant_Pre	0.939	0.0001	Unknown	Hypothetical protein, cyanobacteria hits		185	89	0.0227413	0.00742525	0.00975285	0.00637712	0.0115492	0.00533881	0.00830871	0.465655	0.525611	0.226911	0.214895	0.125129	0.14088	0.10724
Cysteine.rich_secretory_protein_family.21537	21537	Supernatant_Pre	0.929	0.0001	Unknown	Bacterial CAP (cysteine-rich secretory proteins, antigen 5, and pathogenesis-related 1 proteins) domain proteins ;Little is known about bacterial and archaeal members of the CAP (cysteine-rich secretory proteins, antigen 5, and pathogenesis-related 1 proteins) domain family.		86	173	0	0.00190996	0.00167245	0	0.00297076	0.00274656	0.00641163	0.386976	0.193144	0.0259411	0.00460638	0.013411	0.0223002	0.0137924
WD40.like_Beta_Propeller_Repeat.24605	24605	Supernatant_Pre	0.914	0.0001	Unknown	WD40 repeat domain-containing protein similar to a number of eukaryotic proteins that cover a wide variety of functions including adaptor/regulatory modules in signal transduction, pre-mRNA processing and cytoskeleton assembly		98	524	0.00193127	0	0.000552165	0	0.000980803	0.000906783	0.000705606	0.0608387	0.127534	0.0214113	0.00304162	0.00885535	0.0101234	0.00819648
VCBS_repeat.7046	7046	Supernatant_Pre	0.909	0.0001	Unknown	Multiple domains, repeats, DUF4347, peptidase, serralysin		321	991	0.00561648	0.00233397	0.00175177	0.00229087	0.0062233	0.00383576	0.00485024	0.064338	0.0472042	0.0311338	0.0176911	0.0210706	0.0243311	0.0163728
Multidomain_esterase.9919	9919	Supernatant_Pre	0.908	0.0004	Unknown	Most likely a secreted hydrolase with xylanase or lipase activity, SGNH/GDSL hydrolase family protein is a hydrolytic enzyme such as an esterase or lipase; may have multifunctional properties including broad substrate specificity and regiospecificity		61	260	0.00778451	0.00127086	0.00222565	0.00436587	0.00197669	0.00182752	0.00142207	0.0674374	0.0385544	0.0194184	0.00306501	0.0214163	0.016693	0.00734181
Protein_of_unknown_function_.DUF541..26205	26205	Supernatant_Pre	0.898	0.0001	Unknown	DUF541		218	268	0.00755214	0.00986339	0.00863685	0.0169422	0.0172592	0.00886482	0.00827771	0.107058	0.149614	0.043957	0.0564969	0.0484797	0.0629794	0.0658845
Esterase.like_activity_of_phytase.14195	14195	Supernatant_Pre	0.897	0.0087	Unknown	Esterase-like activity of phytase ;This is a repeated domain that carries several highly conserved Glu and Asp residues indicating the likelihood that the domain incorporates the enzymic activity of the PLC-like phospho-diesterase part of the proteins.		359	415	0.00731557	0.00318481	0.00418315	0.021882	0.0606821	0.0561026	0.0988937	0.134432	0.161031	0.0324419	0.007681	0.0178899	0.00697218	0.014949
hypothetical_protein.6199	6199	Supernatant_Pre	0.889	0.0088	Unknown	Hypothetical protein, cyanobacteria hits		56	123	0.0287964	0.00268637	0.00470462	0.00922867	0.00835676	0	0.00601199	0.336938	0.135829	0.0228039	0	0.00377252	0.00784134	0.00387982
filamentous_hemagglutinin_family_N.terminal_domain.22216	22216	Supernatant_Pre	0.874	0.0039	Unknown	protein containing domains FhaB, Haemagg_act, and COG4995, haemagglutination activity domain ;This domain is suggested to be a carbohydrate- dependent haemagglutination activity site. It is found in a range of haemagglutinins and haemolysins., These proteins appear to be related to peptidases in peptidase clan CD that includes the caspases. Large exoprotein involved in heme utilization or adhesio…		122	958	0.00158453	0.00103473	0.00120808	0.00118489	0.00214589	0.00148796	0.00270163	0.0166386	0.0209272	0.0134681	0.00582289	0.0121091	0.00553723	0.00697395
Domain_of_unknown_function_.DUF4114..23450	23450	Supernatant_Pre	0.873	0.0018	Unknown	DUF4114		61	3631	0.000139354	0.000364003	0	0	0.000141542	0.000130861	0	0.0153647	0.00552143	0.00123597	0.000219472	0	0.000265625	0.000262857
hypothetical_protein.9918	9918	Supernatant_Pre	0.867	0.0004	Unknown	Hypothetical protein, cyanobacteria hits		69	115	0.00439994	0.00861975	0.0150957	0.00987067	0.0089381	0.0123953	0.0225058	0.0693032	0.116222	0.0536585	0.0415776	0.0161398	0.0545143	0.00829944
Domain_of_unknown_function_.DUF4335..42442	42442	Supernatant_Pre	0.861	0.0036	Unknown	DUF4335		57	452	0.00671673	0.00219308	0.00256048	0.00251134	0.00227407	0.00105123	0.00163601	0.0282119	0.0147849	0.0136521	0.00881531	0.00410637	0.00533454	0.00211158
PEP.CTERM_protein.sorting_domain.34055	34055	Supernatant_Pre	0.853	0.0112	Unknown	PEP-CTERM protein-sorting domain		63	209	0	0	0	0	0.0418038	0.034102	0.0265362	0.0533867	0.0639499	0	0	0.00666058	0	0.00456668
Tetratricopeptide_repeat.36527	36527	Supernatant_Pre	0.813	0.0079	Unknown	tetratricopeptide repeat (TPR) protein may adopt a right-handed helical structure with an amphipathic channel and may function as an interaction scaffold in the formation of multi-protein complexes		73	283	0.0143037	0.0128433	0.00817906	0.0080221	0.0108963	0.00839496	0.00783896	0.0168972	0.023614	0.0118935	0.0140796	0.00655859	0.00340807	0.00505884
Thylakoid.associated_protein_slr0729.9838	9838	Supernatant_Pre	0.722	0.0434	Unknown	DUF3181		158	101	0.0751475	0.0654304	0.0601586	0.0505749	0.0457967	0.0141135	0.0256254	0.0946915	0.198498	0.122193	0.118352	0.0551311	0.0286481	0.0330745
hypothetical_protein.19854	19854	Supernatant_Pre	0.702	0.0494	Unknown	atypical SDR (short-chain dehydrogenase/reductase) family NAD(P)-dependent oxidoreductase; atypical SDRs generally lack the catalytic residues characteristic of the SDRs, and their glycine-rich NAD(P)-binding motif is often different from the forms normally seen in classical or extended SDRs		141	251	0.0262068	0.0131643	0.0149854	0.0180897	0.014333	0	0	0.0889069	0.0399368	0.0469342	0.0698482	0.0147895	0.0172916	0.0247164
